# Supplementary material for: 3-Methyl-1-{(E)-[1-(4-methyl­pyridin-2-yl)ethyl­idene]amino}­thio­urea: crystal structure and Hirshfeld surface analysis
Source: Acta Crystallogr E Crystallogr Commun. 2018 Jan 31;74(Pt 2):256–60. doi: 10.1107/S2056989018001305 (PMC5956349; doi:10.1107/S2056989018001305)
Supplement: Supplementary file 1 [file e-74-00256-sup1.cif]

##############################################################################
#                                                                            #
# This CIF contains the data in a paper accepted for publication in          #
# Acta Crystallographica Section E. It conforms to the requirements of       #
# Notes for Authors for Acta Crystallographica Section E, and has been       #
# peer reviewed under the auspices of the IUCr Commission on Journals.       #
#                                                                            #
# Full details of the Crystallographic Information File format               #
# are given in the paper "The Crystallographic Information File (CIF):       #
# a New Standard Archive File for Crystallography" by S. R. Hall, F. H.      #
# Allen and I. D. Brown [Acta Cryst. (1991), A47, 655-685].                  #
#                                                                            #
# The current version of the core CIF dictionary is obtainable from          #
# ftp://ftp.iucr.org/pub/cif_core.dic.                                       #
#                                                                            #
# Software is freely available for graphical display of the structure(s)     #
# in this CIF. For information consult the CIF software page                 #
# http://www.iucr.org/resources/cif/software.                                #
#                                                                            #
# This file may be used for bona fide research purposes within the           #
# scientific community so long as proper attribution is given to the journal # 
# article from which it was obtained.                                        #
#                                                                            #
##############################################################################
data_I
_database_code_depnum_ccdc_archive 'CCDC 1818317'
_audit_creation_method     'SHELXL-2014/7'
_chemical_name_systematic
;
3-Methyl-1-{(<i>E</i>)-[1-(4-methylpyridin-2-yl)ethylidene]amino}thiourea
;
_chemical_name_common     ?
_chemical_formula_moiety     'C10 H14 N4 S'
_chemical_formula_sum     'C10 H14 N4 S'
_chemical_formula_iupac     'C10 H14 N4 S'
_chemical_formula_weight     222.31
_chemical_melting_point     ?
_shelx_space_group_comment
;
The symmetry employed for this shelxl refinement is uniquely defined
by the following loop, which should always be used as a source of
symmetry information in preference to the above space-group names.
They are only intended as comments.
;
_space_group_crystal_system     monoclinic
_space_group_name_H-M_alt     'P 21/c'
_space_group_name_Hall     '-P 2ybc'
loop_
    _space_group_symop_operation_xyz
    'x, y, z'
    '-x, y+1/2, -z+1/2'
    '-x, -y, -z'
    'x, -y-1/2, z-1/2'
_cell_length_a     8.8108(3)
_cell_length_b     14.9044(4)
_cell_length_c     9.3583(3)
_cell_angle_alpha     90
_cell_angle_beta     113.391(4)
_cell_angle_gamma     90
_cell_volume     1127.93(7)
_cell_formula_units_Z     4
_cell_measurement_reflns_used     9894
_cell_measurement_theta_min     2.9625
_cell_measurement_theta_max     71.2024
_cell_measurement_temperature     100(2)
_exptl_crystal_description     plate
_exptl_crystal_colour     brown
_exptl_crystal_size_max     0.150
_exptl_crystal_size_mid     0.130
_exptl_crystal_size_min     0.030
_exptl_crystal_density_diffrn     1.309
_exptl_crystal_density_meas     ?
_exptl_crystal_density_method     ?
_exptl_crystal_F_000     472
_exptl_absorpt_coefficient_mu     2.330
_exptl_absorpt_correction_type     multi-scan
_exptl_absorpt_process_details
;
(CrysAlis PRO; Agilent, 2011)
;
_shelx_estimated_absorpt_T_min     0.721
_shelx_estimated_absorpt_T_max     0.933
_exptl_absorpt_correction_T_min     0.85196
_exptl_absorpt_correction_T_max     1.00000
_diffrn_ambient_temperature     100(2)
_diffrn_radiation_type     CuK\a
_diffrn_radiation_wavelength     1.5418
_diffrn_radiation_source     'Enhance X-ray source'
_diffrn_radiation_monochromator     Mirror
_diffrn_measurement_device_type     'Rigaku Oxford Diffraction Gemini E'
_diffrn_measurement_method     '\w scan'
_diffrn_detector_area_resol_mean     16.1952
_diffrn_reflns_number     21767
_diffrn_reflns_av_R_equivalents     0.0336
_diffrn_reflns_theta_min     5.470
_diffrn_reflns_theta_max     71.338
_diffrn_reflns_theta_full     67.680
_diffrn_measured_fraction_theta_max     0.995
_diffrn_measured_fraction_theta_full     1.000
_diffrn_reflns_limit_h_min     -10
_diffrn_reflns_limit_h_max     10
_diffrn_reflns_limit_k_min     -18
_diffrn_reflns_limit_k_max     17
_diffrn_reflns_limit_l_min     -11
_diffrn_reflns_limit_l_max     11
_diffrn_standards_number     0
_diffrn_standards_interval_count     0
_diffrn_standards_interval_time     0
_diffrn_standards_decay_%     0
_refine_special_details     ?
_reflns_number_total     2184
_reflns_number_gt     1995
_reflns_threshold_expression     'I > 2\s(I)'
_refine_ls_structure_factor_coef     Fsqd
_refine_ls_matrix_type     full
_refine_ls_R_factor_all     0.0388
_refine_ls_R_factor_gt     0.0348
_refine_ls_wR_factor_gt     0.0935
_refine_ls_wR_factor_ref     0.0973
_refine_ls_goodness_of_fit_ref     1.019
_refine_ls_restrained_S_all     1.019
_refine_ls_number_reflns     2184
_refine_ls_number_parameters     145
_refine_ls_number_restraints     2
_refine_ls_hydrogen_treatment     mixed
_refine_ls_weighting_scheme     calc
_refine_ls_weighting_details
              'w=1/[\s^2^(Fo^2^)+(0.0630P)^2^+0.4965P] where P=(Fo^2^+2Fc^2^)/3'
_atom_sites_solution_hydrogens     mixed
_atom_sites_solution_primary     direct
_atom_sites_solution_secondary     ?
_refine_ls_shift/su_max     0.001
_refine_ls_shift/su_mean     0.000
_refine_diff_density_max     0.408
_refine_diff_density_min     -0.229
_refine_ls_extinction_method     none
_refine_ls_extinction_coef     .
loop_
    _atom_type_symbol
    _atom_type_description
    _atom_type_scat_dispersion_real
    _atom_type_scat_dispersion_imag
    _atom_type_scat_source
    'C' 'C' 0.0181 0.0091
                         'International Tables Vol C Tables 4.2.6.8 and 6.1.1.4'
    'H' 'H' 0.0000 0.0000
                         'International Tables Vol C Tables 4.2.6.8 and 6.1.1.4'
    'N' 'N' 0.0311 0.0180
                         'International Tables Vol C Tables 4.2.6.8 and 6.1.1.4'
    'S' 'S' 0.3331 0.5567
                         'International Tables Vol C Tables 4.2.6.8 and 6.1.1.4'
_computing_data_collection
;
CrysAlis PRO (Agilent, 2011)
;
_computing_cell_refinement
;
CrysAlis PRO (Agilent, 2011)
;
_computing_data_reduction
;
CrysAlis PRO (Agilent, 2011)
;
_computing_structure_solution
;
SHELXS97 (Sheldrick, 2008)
;
_computing_structure_refinement
;
SHELXL2014 (Sheldrick, 2015)
;
_computing_molecular_graphics
;
ORTEP-3 for Windows (Farrugia, 2012) and DIAMOND (Brandenburg,
2006)
;
_computing_publication_material
;
publCIF (Westrip, 2010)
;
loop_
    _atom_site_type_symbol
    _atom_site_label
    _atom_site_fract_x
    _atom_site_fract_y
    _atom_site_fract_z
    _atom_site_U_iso_or_equiv
    _atom_site_adp_type
    _atom_site_calc_flag
    _atom_site_occupancy
    _atom_site_disorder_assembly
    _atom_site_disorder_group
    S S1 1.01197(4) 0.43326(2) 0.80392(4) 0.01660(14) Uani d 1 . .
    N N1 0.78625(16) 0.52040(9) 0.56429(14) 0.0167(3) Uani d 1 . .
    H H1N 0.728(2) 0.5689(9) 0.527(2) 0.020 Uiso d 1 . .
    N N2 0.85960(15) 0.58621(8) 0.80403(14) 0.0151(3) Uani d 1 . .
    H H2N 0.908(2) 0.5811(12) 0.9041(11) 0.018 Uiso d 1 . .
    N N3 0.73527(15) 0.64746(8) 0.73280(14) 0.0151(3) Uani d 1 . .
    N N4 0.57917(15) 0.85680(9) 0.79338(14) 0.0169(3) Uani d 1 . .
    C C1 0.87633(17) 0.51659(10) 0.71665(16) 0.0142(3) Uani d 1 . .
    C C2 0.7888(2) 0.45156(11) 0.45507(18) 0.0206(3) Uani d 1 . .
    H H2A 0.9018 0.4289 0.4860 0.031 Uiso calc 1 . .
    H H2B 0.7508 0.4772 0.3502 0.031 Uiso calc 1 . .
    H H2C 0.7155 0.4022 0.4554 0.031 Uiso calc 1 . .
    C C3 0.73564(17) 0.72169(10) 0.80323(16) 0.0137(3) Uani d 1 . .
    C C4 0.86453(18) 0.75205(10) 0.95558(17) 0.0176(3) Uani d 1 . .
    H H4A 0.8263 0.7403 1.0389 0.026 Uiso calc 1 . .
    H H4B 0.8841 0.8165 0.9508 0.026 Uiso calc 1 . .
    H H4C 0.9676 0.7192 0.9768 0.026 Uiso calc 1 . .
    C C5 0.59425(17) 0.78267(10) 0.71764(16) 0.0144(3) Uani d 1 . .
    C C6 0.45183(19) 0.91141(11) 0.71570(19) 0.0201(3) Uani d 1 . .
    H H6 0.4387 0.9638 0.7675 0.024 Uiso calc 1 . .
    C C7 0.33818(18) 0.89648(11) 0.56488(18) 0.0198(3) Uani d 1 . .
    H H7 0.2515 0.9381 0.5154 0.024 Uiso calc 1 . .
    C C8 0.35303(17) 0.81950(10) 0.48712(16) 0.0168(3) Uani d 1 . .
    C C9 0.48424(17) 0.76211(10) 0.56638(16) 0.0153(3) Uani d 1 . .
    H H9 0.4989 0.7089 0.5175 0.018 Uiso calc 1 . .
    C C10 0.23240(19) 0.79716(11) 0.32435(18) 0.0205(3) Uani d 1 . .
    H H10A 0.2929 0.7874 0.2576 0.031 Uiso calc 1 . .
    H H10B 0.1546 0.8470 0.2830 0.031 Uiso calc 1 . .
    H H10C 0.1714 0.7426 0.3267 0.031 Uiso calc 1 . .
loop_
    _atom_site_aniso_label
    _atom_site_aniso_U_11
    _atom_site_aniso_U_22
    _atom_site_aniso_U_33
    _atom_site_aniso_U_12
    _atom_site_aniso_U_13
    _atom_site_aniso_U_23
    S1 0.0203(2) 0.0138(2) 0.0143(2) 0.00414(13) 0.00545(15) 0.00082(13)
    N1 0.0217(6) 0.0131(6) 0.0134(6) 0.0032(5) 0.0050(5) 0.0000(5)
    N2 0.0174(6) 0.0140(6) 0.0111(6) 0.0029(5) 0.0028(5) 0.0006(5)
    N3 0.0158(6) 0.0148(6) 0.0144(6) 0.0029(5) 0.0057(5) 0.0017(5)
    N4 0.0178(6) 0.0160(7) 0.0171(6) 0.0018(5) 0.0072(5) -0.0005(5)
    C1 0.0152(7) 0.0125(7) 0.0161(7) -0.0017(5) 0.0073(5) 0.0008(5)
    C2 0.0278(8) 0.0167(8) 0.0158(7) 0.0015(6) 0.0072(6) -0.0027(6)
    C3 0.0158(7) 0.0143(7) 0.0126(7) 0.0000(5) 0.0073(5) 0.0008(5)
    C4 0.0193(7) 0.0141(7) 0.0166(7) 0.0020(6) 0.0042(6) -0.0023(6)
    C5 0.0161(7) 0.0134(7) 0.0156(7) -0.0002(5) 0.0082(6) 0.0013(5)
    C6 0.0216(7) 0.0157(8) 0.0228(8) 0.0035(6) 0.0086(6) -0.0022(6)
    C7 0.0174(7) 0.0185(8) 0.0223(8) 0.0043(6) 0.0067(6) 0.0022(6)
    C8 0.0162(7) 0.0189(8) 0.0158(7) 0.0000(6) 0.0069(6) 0.0033(6)
    C9 0.0182(7) 0.0143(7) 0.0149(7) 0.0005(6) 0.0081(6) 0.0000(5)
    C10 0.0204(7) 0.0221(8) 0.0166(7) 0.0028(6) 0.0050(6) 0.0028(6)
_geom_special_details
;
 All esds (except the esd in the dihedral angle between two l.s. planes)
 are estimated using the full covariance matrix.  The cell esds are taken
 into account individually in the estimation of esds in distances, angles
 and torsion angles; correlations between esds in cell parameters are only
 used when they are defined by crystal symmetry.  An approximate (isotropic)
 treatment of cell esds is used for estimating esds involving l.s. planes.
;
loop_
    _geom_bond_atom_site_label_1
    _geom_bond_atom_site_label_2
    _geom_bond_site_symmetry_2
    _geom_bond_distance
    _geom_bond_publ_flag
    S1 C1 . 1.6920(15) ?
    N1 C1 . 1.3295(18) ?
    N1 C2 . 1.4547(19) ?
    N1 H1N . 0.873(9) ?
    N2 C1 . 1.3649(19) ?
    N2 N3 . 1.3776(17) ?
    N2 H2N . 0.864(9) ?
    N3 C3 . 1.2872(19) ?
    N4 C5 . 1.3474(19) ?
    N4 C6 . 1.342(2) ?
    C2 H2A . 0.9800 ?
    C2 H2B . 0.9800 ?
    C2 H2C . 0.9800 ?
    C3 C5 . 1.4923(19) ?
    C3 C4 . 1.4971(19) ?
    C4 H4A . 0.9800 ?
    C4 H4B . 0.9800 ?
    C4 H4C . 0.9800 ?
    C5 C9 . 1.396(2) ?
    C6 C7 . 1.386(2) ?
    C6 H6 . 0.9500 ?
    C7 C8 . 1.392(2) ?
    C7 H7 . 0.9500 ?
    C8 C9 . 1.392(2) ?
    C8 C10 . 1.508(2) ?
    C9 H9 . 0.9500 ?
    C10 H10A . 0.9800 ?
    C10 H10B . 0.9800 ?
    C10 H10C . 0.9800 ?
loop_
    _geom_angle_atom_site_label_1
    _geom_angle_atom_site_label_2
    _geom_angle_atom_site_label_3
    _geom_angle_site_symmetry_1
    _geom_angle_site_symmetry_3
    _geom_angle
    _geom_angle_publ_flag
    C1 N1 C2 . . 123.66(13) ?
    C1 N1 H1N . . 117.9(13) ?
    C2 N1 H1N . . 118.3(13) ?
    C1 N2 N3 . . 117.92(12) ?
    C1 N2 H2N . . 117.3(12) ?
    N3 N2 H2N . . 122.4(12) ?
    C3 N3 N2 . . 118.81(12) ?
    C5 N4 C6 . . 116.62(12) ?
    N1 C1 N2 . . 116.71(13) ?
    N1 C1 S1 . . 123.75(11) ?
    N2 C1 S1 . . 119.50(11) ?
    N1 C2 H2A . . 109.5 ?
    N1 C2 H2B . . 109.5 ?
    H2A C2 H2B . . 109.5 ?
    N1 C2 H2C . . 109.5 ?
    H2A C2 H2C . . 109.5 ?
    H2B C2 H2C . . 109.5 ?
    N3 C3 C5 . . 114.63(12) ?
    N3 C3 C4 . . 126.45(13) ?
    C5 C3 C4 . . 118.89(12) ?
    C3 C4 H4A . . 109.5 ?
    C3 C4 H4B . . 109.5 ?
    H4A C4 H4B . . 109.5 ?
    C3 C4 H4C . . 109.5 ?
    H4A C4 H4C . . 109.5 ?
    H4B C4 H4C . . 109.5 ?
    N4 C5 C9 . . 122.66(13) ?
    N4 C5 C3 . . 116.91(12) ?
    C9 C5 C3 . . 120.42(13) ?
    N4 C6 C7 . . 124.37(14) ?
    N4 C6 H6 . . 117.8 ?
    C7 C6 H6 . . 117.8 ?
    C6 C7 C8 . . 118.98(14) ?
    C6 C7 H7 . . 120.5 ?
    C8 C7 H7 . . 120.5 ?
    C7 C8 C9 . . 117.28(13) ?
    C7 C8 C10 . . 122.34(14) ?
    C9 C8 C10 . . 120.38(14) ?
    C8 C9 C5 . . 120.08(14) ?
    C8 C9 H9 . . 120.0 ?
    C5 C9 H9 . . 120.0 ?
    C8 C10 H10A . . 109.5 ?
    C8 C10 H10B . . 109.5 ?
    H10A C10 H10B . . 109.5 ?
    C8 C10 H10C . . 109.5 ?
    H10A C10 H10C . . 109.5 ?
    H10B C10 H10C . . 109.5 ?
loop_
    _geom_torsion_atom_site_label_1
    _geom_torsion_atom_site_label_2
    _geom_torsion_atom_site_label_3
    _geom_torsion_atom_site_label_4
    _geom_torsion_site_symmetry_1
    _geom_torsion_site_symmetry_2
    _geom_torsion_site_symmetry_3
    _geom_torsion_site_symmetry_4
    _geom_torsion
    _geom_torsion_publ_flag
    C1 N2 N3 C3 . . . . -167.44(13) ?
    C2 N1 C1 N2 . . . . -179.61(13) ?
    C2 N1 C1 S1 . . . . 2.5(2) ?
    N3 N2 C1 N1 . . . . 9.20(19) ?
    N3 N2 C1 S1 . . . . -172.80(10) ?
    N2 N3 C3 C5 . . . . -178.98(11) ?
    N2 N3 C3 C4 . . . . 3.2(2) ?
    C6 N4 C5 C9 . . . . -0.3(2) ?
    C6 N4 C5 C3 . . . . 179.94(13) ?
    N3 C3 C5 N4 . . . . 173.16(12) ?
    C4 C3 C5 N4 . . . . -8.85(19) ?
    N3 C3 C5 C9 . . . . -6.6(2) ?
    C4 C3 C5 C9 . . . . 171.34(13) ?
    C5 N4 C6 C7 . . . . -0.5(2) ?
    N4 C6 C7 C8 . . . . 1.0(2) ?
    C6 C7 C8 C9 . . . . -0.8(2) ?
    C6 C7 C8 C10 . . . . 178.57(15) ?
    C7 C8 C9 C5 . . . . 0.1(2) ?
    C10 C8 C9 C5 . . . . -179.24(13) ?
    N4 C5 C9 C8 . . . . 0.4(2) ?
    C3 C5 C9 C8 . . . . -179.77(13) ?
loop_
    _geom_hbond_atom_site_label_D
    _geom_hbond_atom_site_label_H
    _geom_hbond_atom_site_label_A
    _geom_hbond_site_symmetry_A
    _geom_hbond_distance_DH
    _geom_hbond_distance_HA
    _geom_hbond_distance_DA
    _geom_hbond_angle_DHA
    N1 H1N N3 . 0.875(15) 2.233(16) 2.6148(18) 106.1(13)
    N1 H1N N4 4_575 0.875(15) 2.334(17) 3.0714(18) 142.0(14)
    N2 H2N S1 3_767 0.865(10) 2.546(10) 3.3955(13) 167.8(16)
    C10 H10A Cg1 4_575 0.98 2.89 3.7546(18) 147
_shelx_hkl_file
;
   0   0   1 118.653 107.728  80
   0   0  -1 174.049 61.8988   2
   0   0   1 128.567 98.5584  78
   0   0   1 117.875 64.3404   5
   0   0  -1 170.225 101.112  81
   0   0  -2 257622. 2328.95  81
   0   0  -2 264577. 2654.39  80
   0   0  -2 262156. 1586.34   2
   0   0   2 257585. 1564.41   5
   0   0   2 258918. 2659.19  80
   0   0  -2 260817. 1937.94   9
   0   0  -2 259420. 1914.18  83
   0   0   2 265833. 2574.72  78
   0   0  -3 61.1737 149.808  78
   0   0   3-13.9952 191.774  80
   0   0  -3 1611.70 235.337  18
   0   0  -3-54.1218 182.614  96
   0   0  -3 1748.93 256.530  86
   0   0  -3 23.2848 88.1671   2
   0   0  -3 714.530 197.138   9
   0   0   3 130.363 133.908  97
   0   0  -3 82.6753 158.048  83
   0   0  -3-33.3744 175.966  11
   0   0   3 427.065 167.121  93
   0   0   3 32.8796 59.2710   5
   0   0   3 79.7864 188.778  89
   0   0  -4 332241. 3916.04  81
   0   0   4 334952. 2995.72  97
   0   0  -4 340632. 3214.82  28
   0   0   4 310533. 3334.43  89
   0   0  -4 332303. 3135.78  26
   0   0  -4 328481. 3532.56  96
   0   0  -4 316972. 3446.27  11
   0   0   4 325690. 3343.96  34
   0   0   4 334092. 3286.79  93
   0   0  -4 328048. 3302.40   9
   0   0   4 329759. 3202.31  32
   0   0  -4 335519. 3142.29  36
   0   0  -4 328325. 3289.61  83
   0   0  -4 333958. 3453.93  86
   0   0  -4 327212. 3411.00  18
   0   0  -5-39.8024 210.289  86
   0   0  -5 125.094 169.395  18
   0   0  -5 19.0204 208.851  28
   0   0   5-52.9374 227.868  89
   0   0  -5 4.05140 145.801  36
   0   0   5 83.8709 162.976  97
   0   0   5-13.1015 174.318  32
   0   0  -5 288.602 235.696  83
   0   0  -5-122.829 178.364  26
   0   0   5 125.496 218.518  93
   0   0  -5 21.5406 258.189  96
   0   0   6 95.4047 217.882  24
   0   0  -6-96.0556 319.605  96
   0   0  -6-11.0628 242.508  36
   0   0   6-21.0302 199.059  93
   0   0   6 214.073 265.483  89
   0   0  -6-93.5015 263.444  86
   0   0   6-116.114 223.661  97
   0   0  -6 103.989 179.840  26
   0   0  -7-217.150 341.920  96
   0   0  -7 263.208 211.977  36
   0   0  -7-20.2908 201.443  91
   0   0   7 291.727 260.529  93
   0   0   7-86.7695 269.736  89
   0   0   7-67.1315 242.737  24
   0   0   8 128131. 2845.03  59
   0   0   8 124681. 3095.27  99
   0   0  -8 124875. 2853.46  36
   0   0   8 118724. 2892.51  64
   0   0  -9-636.947 306.508  65
   0   0   9-452.034 255.937  59
   0   0   9 21.7441 263.371  99
   0   0   9-151.597 236.547  64
   0   0  -9 34.7246 276.043  47
   0   0 -10 22596.5 1067.27  47
   0   0  10 21754.8 1032.30  99
   0   0 -10 21873.9 968.956  65
   0   0  10 22133.4 1004.51  44
   0   0  10 20883.2 949.818  64
   0   1   0 18.5087 38.7574   4
   0  -1  -1 29.4992 83.6466   2
   0  -1   1 114.700 87.4050   5
   0  -1   1 51.2528 97.6086  78
   0   1   1 102.821 108.283  78
   0   1   1 45.6969 56.2792  81
   0   1  -1 71.2102 101.892  80
   0  -1  -1 68.2843 101.415  78
   0   1  -1 106.170 89.0410   5
   0   1   1 94.4582 93.8450   2
   0  -1   1 263.968 124.070  80
   0  -1   2 99.5263 89.7044   5
   0   1   2 115.862 120.259   2
   0   1   2-35.6626 204.784  80
   0   1  -2 129.323 86.3625   2
   0  -1   2 63.8046 185.871  80
   0   1   2 112.403 183.180  78
   0  -1  -2 224.368 147.815  81
   0   1  -2 110.929 171.136  80
   0   1  -2 147.694 92.0852   5
   0  -1  -2 496.945 135.585   2
   0  -1   2 128.099 165.906  78
   0  -1  -2 179.712 121.466  83
   0   1   3 117541. 1720.45  89
   0   1   3 118505. 2321.29  80
   0   1   3 120447. 1428.84  97
   0   1  -3 113594. 1739.58   9
   0  -1   3 115995. 1729.49  89
   0   1  -3 121130. 2169.78  81
   0  -1  -3 115061. 1766.97  96
   0   1  -3 125728. 1252.98   2
   0   1  -3 112508. 1769.94  11
   0   1   3 120462. 1642.48  93
   0   1   3 118172. 1473.29   2
   0  -1  -3 118873. 1673.33  86
   0  -1   3 115754. 2192.72  80
   0   1  -3 113174. 1709.62  83
   0   1   3 117268. 1452.76   5
   0  -1   3 117975. 1571.73  97
   0   1  -3 120905. 2186.49   3
   0  -1   3 110983. 1002.55   5
   0   1  -3 113571. 1769.55  96
   0  -1  -3 116512. 1576.52  83
   0  -1   3 114163. 1632.64  93
   0   1  -3 121315. 2172.54  80
   0  -1  -3 121527. 2170.20  78
   0  -1  -3 115910. 1644.72  18
   0  -1  -3 125174. 1676.36  26
   0  -1  -3 120026. 1401.33   2
   0   1   4 19838.8 837.527  34
   0  -1  -4 17870.0 849.423  96
   0   1  -4 19913.1 791.355  28
   0   1  -4 18590.6 846.725   9
   0   1  -4 17420.4 836.830  86
   0  -1  -4 19390.7 829.623  18
   0   1   4 18585.0 689.392  97
   0   1   4 18433.8 784.531  93
   0   1   4 20038.4 818.268  32
   0   1   4 20132.8 873.167  89
   0   1  -4 19857.6 1061.86  81
   0   1  -4 19256.9 867.790  18
   0  -1  -4 19683.2 800.065  28
   0  -1  -4 18638.9 741.473  36
   0   1  -4 18524.1 839.502  83
   0   1  -4 18631.2 893.518  11
   0  -1  -4 20494.9 820.117  26
   0  -1  -4 19126.2 834.445  86
   0  -1   4 17995.9 793.941  93
   0  -1   4 19029.0 757.860  97
   0  -1   4 17928.6 832.449  89
   0   1  -4 18845.4 878.777  96
   0  -1   4 18131.5 767.588  32
   0  -1   5 58059.5 1572.71  24
   0   1   5 58636.8 1411.82  97
   0   1  -5 59276.2 1726.83  18
   0   1  -5 58789.5 1682.59  83
   0   1   5 60568.7 1626.76  32
   0  -1  -5 60464.7 1765.22  96
   0   1  -5 58775.1 1568.28  28
   0   1  -5 56721.2 1722.74  96
   0   1   5 60089.5 1734.19  89
   0  -1  -5 62557.1 1713.23  86
   0  -1   5 56319.7 1590.30  93
   0   1   5 59203.7 1611.56  93
   0   1  -5 62528.6 1555.92  26
   0   1  -5 60022.1 1722.99   9
   0  -1   5 54801.7 1663.19  89
   0  -1   5 58938.3 1509.70  97
   0  -1  -5 58766.3 1530.35  36
   0   1   5 57713.8 1643.97  34
   0   1  -5 55654.8 1686.08  86
   0  -1   5 57935.1 1549.62  32
   0  -1  -5 62069.3 1627.59  26
   0   1  -5 60986.3 1589.83  36
   0   1  -6 959.837 281.329  36
   0  -1   6 844.847 325.669  89
   0  -1   6 1026.13 314.953  93
   0   1   6 1267.20 318.922  93
   0   1  -6 787.508 315.616  86
   0   1  -6 1175.71 356.397  18
   0  -1  -6 1090.85 313.709  36
   0   1   6 971.228 289.433  24
   0  -1  -6 1095.92 292.884  26
   0   1  -6 1106.93 346.738  96
   0   1   6 1253.23 366.220  89
   0  -1   6 1151.11 302.732  97
   0  -1   6 1340.33 334.507  24
   0  -1  -6 1667.28 381.046  96
   0   1   7 2674.03 443.150  24
   0   1   7 2881.23 468.062  93
   0  -1  -7 3969.58 613.641  96
   0   1  -7 3235.44 562.621  96
   0  -1  -7 3266.43 472.316  36
   0  -1   7 3399.01 499.207  24
   0   1  -7 2809.40 451.903  91
   0   1   7 2616.49 509.910  89
   0  -1   7 3112.54 510.760  93
   0   1  -7 3312.90 485.021  36
   0  -1   7 2748.83 430.140  97
   0  -1  -7 2809.97 441.010  91
   0   1   8 11019.2 966.562  99
   0   1  -8 10740.9 871.626  36
   0  -1   8 10517.6 892.065  64
   0  -1  -8 11212.8 879.288  53
   0   1   8 11287.2 911.262  64
   0  -1   8 11419.5 898.471  59
   0  -1   8 12133.0 975.008  99
   0   1   8 12065.4 881.801  59
   0   1   9 247.882 255.667  99
   0  -1   9 278.368 254.229  64
   0   1   9 396.687 276.476  64
   0  -1  -9 681.691 339.268  65
   0  -1  -9 159.511 322.461  47
   0   1  -9 917.480 285.923  65
   0   1  -9 559.839 337.375  47
   0  -1   9 416.246 242.073  99
   0  -1   9 729.368 321.232  59
   0   1   9 651.812 254.209  59
   0  -1  10-37.3338 197.823  44
   0  -1 -10 68.3782 189.991  65
   0  -1 -10 234.270 228.980  47
   0   1  10 246.408 222.134  64
   0  -1  10 313.450 225.645  64
   0   1  10 286.423 230.347  99
   0   1  10 235.717 224.278  44
   0  -1  10 235.300 168.297  99
   0   1 -10 117.425 210.584  47
   0   1 -10 35.9427 155.110  65
   0  -2   0 78.1845 76.0586  79
   0   2   0 140.032 75.7964  79
   0   2   0 78.1964 110.737   2
   0  -2   0 147.816 87.6376   4
   0  -2   1 20715.9 606.381   5
   0   2  -1 22286.9 567.872  80
   0   2   1 21849.0 528.512  78
   0   2   1 22897.4 443.118   8
   0   2  -1 22567.4 502.511  79
   0  -2   1 21169.8 570.647  80
   0   2  -1 21803.9 614.612   5
   0   2  -1 21749.5 523.494   3
   0  -2  -1 21834.8 597.736   2
   0  -2  -1 21100.3 512.307  78
   0   2   1 21179.8 599.266   2
   0   2  -1 21581.0 537.265  78
   0   2   2 16976.5 781.647  80
   0   2  -2 15580.6 627.016   7
   0   2  -2 17290.3 667.065  80
   0   2  -2 18953.1 615.535  85
   0   2  -2 17890.1 573.723   5
   0   2  -2 16822.4 679.066   3
   0  -2   2 16502.3 540.385   5
   0   2  -2 18325.0 604.988  15
   0   2   2 17098.0 414.031  81
   0   2  -2 16712.2 674.168  78
   0  -2  -2 17864.9 594.324   2
   0   2   2 16255.5 589.778   2
   0  -2   2 17034.3 695.154  80
   0   2  -2 17596.7 540.502  13
   0  -2   3 5700.98 352.593  19
   0   2   3 6408.86 449.659  89
   0  -2  -3 7272.97 450.507  26
   0  -2  -3 6511.93 521.962  78
   0   2  -3 6352.79 459.537  96
   0   2   3 6445.55 411.252   2
   0   2  -3 5792.69 560.970  81
   0   2   3 5667.05 312.004  97
   0  -2   3 4865.24 418.814  89
   0   2  -3 6311.51 534.809   3
   0  -2   3 6601.78 403.638  97
   0  -2  -3 6103.38 383.941   2
   0   2  -3 5863.95 504.725  80
   0  -2   3 6545.40 410.669  24
   0  -2   3 5862.02 402.016  93
   0   2  -3 6107.66 467.366  85
   0   2   3 6055.42 395.309  93
   0  -2  -3 6105.59 440.060  96
   0   2  -3 5954.17 470.678  11
   0   2  -3 6860.63 470.690  15
   0   2   3 5717.73 357.333  88
   0  -2  -3 6689.36 405.519  87
   0  -2   3 6837.14 571.593  80
   0  -2  -4 1545.41 249.580  36
   0   2  -4 1832.91 259.024  25
   0   2   4 1957.70 307.209  32
   0   2  -4 1244.90 310.323   9
   0   2  -4 1310.63 364.130  81
   0  -2   4 1844.10 282.882  97
   0  -2   4 1713.90 289.113  24
   0   2  -4 1225.70 309.268  83
   0   2  -4 1743.85 331.094  86
   0  -2  -4 1199.23 260.671  26
   0   2  -4 1361.33 321.861  96
   0   2   4 1436.58 308.370  89
   0   2  -4 1594.03 265.932  28
   0   2  -4 1110.35 288.533  18
   0   2   4 1283.97 208.039  97
   0   2  -4 1452.51 336.398  11
   0  -2   4 1438.29 252.823  32
   0  -2  -4 1721.75 323.058  96
   0   2   4 1486.93 268.710  93
   0   2   4 1548.87 285.064  34
   0  -2   4 1386.17 273.307  93
   0  -2   4 1418.16 300.905  89
   0   2   5 595.310 275.645  89
   0  -2   5 399.253 258.786  89
   0   2   5 320.592 199.870  93
   0   2  -5 127.302 234.843  96
   0  -2   5 182.031 215.304  24
   0  -2  -5 883.048 325.234  96
   0   2  -5 410.820 245.787  11
   0   2  -5 486.765 259.762  18
   0  -2   5 501.349 257.770  93
   0   2   5 515.387 243.888  34
   0  -2  -5 420.397 204.116  36
   0   2  -5 529.899 247.847  36
   0   2  -5 257.892 206.303  28
   0  -2   5 617.139 237.206  97
   0   2  -5 243.296 213.788   9
   0   2  -5 743.526 270.793  83
   0  -2  -5 475.547 236.003  26
   0   2  -5 195.483 256.332  86
   0   2   5 432.351 225.124  32
   0   2  -6 983.432 327.480  83
   0  -2  -6 251.389 198.093  26
   0   2  -6 267.573 275.686  86
   0   2   6 489.596 277.685  93
   0   2   6 1081.63 350.373  89
   0  -2  -6 239.728 309.896  96
   0  -2  -6 519.511 198.753  36
   0   2  -6 267.473 233.210  28
   0  -2   6 514.152 269.123  24
   0   2  -6 839.346 340.575  96
   0  -2   6 581.606 268.732  93
   0  -2   6 725.611 274.156  97
   0   2   6 1284.06 317.922  32
   0   2  -6 602.488 269.935  36
   0   2  -6 462.334 249.615  18
   0  -2   7 2130.75 409.038  97
   0  -2   7 2115.69 405.756  93
   0   2   7 1791.10 371.176  24
   0   2  -7 1795.78 466.870  18
   0   2  -7 1579.86 406.343  86
   0  -2  -7 1504.46 333.349  91
   0   2  -7 1988.24 412.766  36
   0  -2  -7 2221.25 487.849  96
   0  -2   7 1519.06 357.594  24
   0   2  -7 2010.33 469.337  96
   0   2  -7 1851.24 340.213  91
   0  -2  -7 1959.03 398.940  26
   0   2   7 2116.92 415.995  93
   0   2   7 1521.27 461.282  89
   0  -2  -7 2441.40 465.719  36
   0  -2   8 7733.91 740.830  59
   0   2  -8 7586.79 742.700  36
   0   2   8 8150.89 830.272  99
   0  -2  -8 7854.33 828.099  47
   0  -2  -8 6051.80 659.915  53
   0  -2   8 7364.24 730.263  64
   0  -2   8 7492.12 768.916  99
   0   2   8 7584.56 767.013  64
   0   2   8 7010.14 677.362  59
   0   2   9 18133.9 1099.19  64
   0  -2  -9 18194.7 1018.48  53
   0  -2   9 19069.9 1125.97  99
   0  -2  -9 19120.5 1136.36  65
   0   2  -9 20193.4 1063.54  65
   0  -2  -9 18016.6 1167.12  47
   0  -2   9 19446.5 1114.06  64
   0  -2   9 19177.5 1082.25  59
   0   2   9 18896.2 1195.42  99
   0   2 -10 2953.75 412.226  47
   0  -2 -10 2785.04 413.367  47
   0   2  10 2905.48 375.531  44
   0   2  10 2968.05 429.216  99
   0   2  10 2766.57 396.357  64
   0  -2  10 3223.20 388.396  99
   0  -2  10 2814.15 368.287  64
   0  -2  10 2452.99 388.014  44
   0  -2 -10 3246.46 407.463  65
   0   3   0 121.508 146.201  82
   0   3   0 85.5989 90.5141  79
   0  -3   0 413.428 123.324   4
   0   3   0 132.634 156.820   2
   0  -3   0 144.715 104.267  79
   0   3   0 176.770 205.272   6
   0   3  -1 162594. 2022.74   5
   0  -3  -1 163014. 1929.43   2
   0  -3   1 156042. 1637.27  80
   0   3   1 166938. 1933.33   2
   0  -3  -1 162372. 1885.96  79
   0   3  -1 156971. 1655.55  80
   0   3   1 160963. 1445.18   8
   0  -3  -1 163697. 1370.28  78
   0   3  -1 166719. 1458.03  78
   0   3  -1 161539. 1419.52  79
   0   3  -2 158982. 1993.84  80
   0   3  -2 160166. 1903.71  79
   0  -3   2 158604. 1655.76  97
   0  -3  -2 161204. 1802.18  96
   0  -3   2 154152. 2078.70  80
   0   3   2 164295. 2505.18  80
   0   3   2 157577. 1779.09  89
   0   3  -2 159435. 1985.88   3
   0  -3  -2 149301. 2000.14   2
   0   3  -2 159919. 2040.55  78
   0   3  -2 153549. 1980.70   5
   0   3   2 158854. 2051.53   2
   0   3  -2 151643. 2027.90   7
   0   3  -2 162392. 2568.25  81
   0  -3   2 156398. 1760.87  19
   0  -3  -2 159727. 1699.18  94
   0  -3  -2 157505. 1783.16  87
   0  -3   2 156076. 1623.00  24
   0  -3   3 17969.0 677.246  19
   0   3  -3 17121.7 691.002  13
   0   3  -3 18084.1 853.788   3
   0   3  -3 17419.9 840.134  80
   0  -3   3 18858.1 700.854  24
   0   3   3 17457.0 740.262   2
   0   3   3 17818.4 696.835  39
   0   3  -3 16598.8 968.424  81
   0   3   3 18248.4 557.799  21
   0   3   3 18409.7 718.631  32
   0   3   3 18380.2 810.328   5
   0   3  -3 19447.2 635.490  25
   0  -3   3 18180.5 690.177  93
   0  -3  -3 17654.2 746.104  96
   0  -3  -3 17660.8 730.905   2
   0   3  -3 19182.0 793.853  15
   0   3   3 17869.7 642.169  93
   0   3   3 16868.8 726.168  89
   0  -3  -3 17683.0 704.539  87
   0  -3   3 17744.6 679.641  97
   0  -3   3 17228.3 872.297  80
   0  -3  -3 18383.3 865.633  78
   0   3  -3 18161.3 777.270  85
   0   3   3 15868.7 553.754  88
   0  -3  -3 18141.5 737.569  26
   0   3  -3 18207.4 846.410   7
   0   3  -4 8409.91 631.686  85
   0  -3   4 7394.97 548.070  93
   0   3  -4 7809.82 486.050  25
   0  -3   4 7587.88 538.953  32
   0  -3   4 7259.40 529.050  24
   0   3   4 7633.72 588.979  89
   0   3   4 7366.52 528.951  34
   0   3  -4 7469.18 507.173  28
   0   3  -4 7134.72 624.087  11
   0  -3  -4 7675.87 564.179  26
   0   3  -4 7158.26 604.958  83
   0  -3  -4 7708.89 483.605  36
   0   3  -4 8328.19 782.708  81
   0   3  -4 7709.93 609.802  96
   0   3   4 8419.40 579.333  32
   0   3   4 8160.48 532.043  93
   0  -3   4 7563.66 529.625  97
   0   3  -4 6785.67 575.276   9
   0  -3  -4 6932.55 574.361  96
   0   3  -5-86.1247 224.380   9
   0   3   5 5.90931 230.376  89
   0  -3  -5-68.9929 238.548  96
   0  -3  -5-41.6260 222.893  26
   0   3  -5 78.3543 239.567  18
   0   3  -5 67.9657 236.682  86
   0   3   5-30.5931 208.347  34
   0  -3   5 101.094 190.990  93
   0  -3   5 236.075 232.135  24
   0   3   5-44.8916 231.572  32
   0  -3  -5-70.4503 146.690  36
   0   3  -5-16.1936 192.849  28
   0   3  -5-44.4571 237.530  11
   0   3  -5-27.6002 290.669  96
   0   3  -5 25.2708 240.832  83
   0  -3   5 8.65161 192.988  97
   0   3   5-508.588 215.146  93
   0  -3   6 73708.4 2076.62  93
   0  -3  -6 73080.3 1873.22  91
   0  -3  -6 73782.9 2217.29  96
   0  -3   6 72585.8 1991.53  97
   0   3  -6 74151.4 2054.83  36
   0   3  -6 73712.3 2241.12  18
   0   3  -6 72394.1 1961.95  28
   0   3   6 74743.5 2033.22  93
   0   3   6 77316.6 2141.68  32
   0   3  -6 69999.0 2191.35  83
   0   3   6 72513.4 2208.59  89
   0   3  -6 70874.2 2277.62  11
   0   3  -6 70687.3 2193.04   9
   0  -3   6 75358.4 2043.80  24
   0   3  -6 74397.2 2255.04  86
   0   3  -6 78380.4 2295.67  96
   0  -3  -6 75577.3 2133.98  26
   0   3   7-187.199 309.673  93
   0  -3   7 443.243 279.127  97
   0   3  -7-667.763 345.518  86
   0   3   7 480.377 288.245  89
   0  -3   7 459.760 196.146  93
   0   3  -7 232.456 271.379  96
   0  -3  -7 105.677 267.877  47
   0   3  -7-88.2055 259.157  18
   0  -3   7 81.3771 205.471  24
   0   3   7 132.070 287.703  99
   0  -3   7 352.640 251.310  59
   0  -3  -7 187.037 209.202  91
   0   3  -7 516.714 178.017  91
   0  -3  -7-48.0362 280.196  26
   0   3  -7 246.261 286.809  36
   0   3   7-819.300 278.109  24
   0  -3  -7 112.492 310.762  96
   0   3   8 331.006 277.940  64
   0  -3   8 241.904 262.257  64
   0  -3  -8 190.384 305.004  47
   0   3   8 170.417 207.806  99
   0  -3   8 154.376 270.493  59
   0  -3   8-791.379 329.469  99
   0  -3   8-747.162 297.025  46
   0  -3  -8 25.5174 278.128  53
   0   3  -8-709.959 267.133  36
   0   3   8 225.594 276.287  70
   0  -3  -9 3140.84 494.271  53
   0   3   9 2560.63 484.555  64
   0  -3  -9 2182.29 450.199  47
   0  -3  -9 1943.57 430.808  65
   0   3   9 2749.72 520.214  99
   0  -3   9 2669.98 446.242  64
   0   3  10 13.1860 216.066  64
   0   3  10 242.758 206.787  99
   0  -3 -10 23.2012 172.650  65
   0   3 -10 180.300 199.082  47
   0  -3  10 167.729 181.852  44
   0   3  10-154.469 180.818  44
   0   4   0 44858.5 1089.16  82
   0   4   0 41908.7 1095.41   2
   0   4   0 40262.1 1241.50   6
   0  -4   0 42439.9 774.261  79
   0  -4   0 40088.5 887.620   4
   0   4   0 42657.1 888.464  12
   0   4  -1 101892. 1478.34  80
   0  -4  -1 109338. 1460.68  87
   0   4  -1 102620. 1186.60  79
   0   4   1 102886. 1976.10   5
   0   4   1 109829. 1519.28  10
   0  -4  -1 106182. 1362.76  23
   0   4  -1 103357. 1692.39   2
   0  -4   1 108235. 1501.80  19
   0  -4   1 109009. 1591.38  22
   0  -4  -1 105623. 1050.80  78
   0   4  -1 107091. 1136.95  78
   0   4   1 103856. 1450.22  17
   0   4  -1 107412. 1343.09   4
   0   4  -1 104186. 1896.90   5
   0   4   1 107619. 1462.32  84
   0  -4  -1 104776. 1383.39  94
   0   4   1 106625. 1778.77   2
   0  -4  -1 103707. 1621.84  79
   0   4   1 109253. 1413.80  89
   0  -4  -2 84030.3 1395.70  22
   0  -4  -2 84119.4 1403.46  96
   0  -4   2 83159.6 1288.94  24
   0  -4  -2 84951.7 1374.62  94
   0  -4  -2 80626.0 1300.08  23
   0   4   2 84789.6 1861.37   5
   0  -4   2 81600.6 1545.89  80
   0  -4   2 83802.0 1474.07  19
   0  -4  -2 84617.0 1453.92  87
   0   4  -2 82137.3 1688.97   5
   0   4  -2 88114.5 1422.22  79
   0   4  -2 84716.6 1510.69  80
   0  -4   2 86651.0 1303.41  97
   0   4   2 86386.5 1923.56  80
   0   4   2 87705.6 1705.59   2
   0   4  -2 82812.5 1528.26   2
   0  -4  -2 81410.4 1813.31  79
   0   4  -2 83897.6 2032.35  81
   0   4   2 83834.7 1419.95  89
   0  -4   2 79931.8 1288.74  94
   0   4  -2 86596.3 1514.73  78
   0  -4  -2 81577.3 1424.95  26
   0   4  -3 67502.0 1569.23  85
   0   4   3 67712.5 1740.96   5
   0  -4   3 71170.4 1362.70  93
   0  -4  -3 73093.0 1547.47  26
   0  -4   3 71391.0 1476.89  19
   0  -4  -3 73241.1 1531.88  96
   0   4  -3 74095.3 1506.62  13
   0   4  -3 71935.9 1588.45  15
   0  -4  -3 70929.1 1411.98  94
   0   4  -3 73128.2 1273.85  25
   0  -4  -3 71282.6 1493.49  87
   0   4  -3 71458.7 1733.14   7
   0   4   3 75396.1 1519.83  32
   0   4   3 71265.3 1648.16   2
   0   4   3 71829.5 1443.35  39
   0   4   3 74103.7 1548.06  89
   0   4  -3 71538.8 2104.48  81
   0  -4   3 68270.0 1315.81  94
   0  -4   3 69467.1 1384.87  97
   0   4   3 72523.4 1228.74  21
   0  -4  -3 68314.2 1656.86  78
   0  -4   3 71411.1 1399.98  24
   0   4   3 70767.4 1250.22  93
   0   4  -4 1334.28 316.362  83
   0   4   4 1936.17 294.831  34
   0   4  -4 1730.52 338.949   9
   0  -4  -4 2302.61 326.453  87
   0   4  -4 1648.88 332.523  85
   0   4   4 1738.70 267.530  93
   0  -4  -4 1951.83 355.227  26
   0  -4  -4 1536.23 282.089  94
   0   4  -4 1708.74 273.941  28
   0   4   4 1485.60 324.603  89
   0   4  -4 1582.69 317.585  15
   0  -4   4 2318.16 336.216  93
   0  -4   4 1957.86 292.630  19
   0  -4   4 1607.31 302.801  97
   0  -4  -4 1813.86 352.955  96
   0   4  -4 1087.39 349.279  81
   0   4   4 2200.96 344.965  32
   0  -4   4 1876.09 321.399  24
   0   4  -4 1790.37 377.582  11
   0   4  -4 1667.17 348.623  96
   0   4   5 8516.09 612.302  93
   0   4   5 9646.50 735.344  32
   0  -4  -5 9642.49 657.753  94
   0  -4   5 8777.29 672.366  97
   0   4  -5 9610.27 759.407  96
   0   4   5 8835.97 670.069  34
   0   4  -5 8718.12 748.598  83
   0   4  -5 8520.32 749.208   9
   0  -4   5 7966.46 643.113  24
   0  -4   5 8569.91 676.388  93
   0   4   5 8800.63 736.634  89
   0   4  -5 8218.85 620.804  28
   0   4  -5 7928.73 720.537  18
   0  -4  -5 8448.74 730.713  96
   0   4  -5 7803.66 716.516  86
   0   4  -5 9595.88 798.257  11
   0  -4  -5 9860.56 759.744  26
   0   4   6 956.448 349.885  89
   0   4  -6 1089.52 447.228  11
   0   4  -6 827.652 246.317  28
   0   4  -6 309.127 214.871  36
   0   4   6 1049.81 335.499  32
   0   4  -6 928.403 348.393  86
   0  -4  -6 809.130 343.226  96
   0   4   6 912.185 273.347  93
   0   4  -6 661.878 347.867  18
   0  -4   6 1114.93 319.032  93
   0   4   6 520.596 259.272  34
   0  -4  -6 467.494 249.814  26
   0   4  -6 468.057 264.928  83
   0  -4   6 521.328 260.018  97
   0   4  -6 429.075 250.208   9
   0   4  -6 599.915 315.196  96
   0  -4   6 485.801 246.724  24
   0   4   7 8927.29 895.426  89
   0   4   7 7894.10 767.404  70
   0  -4   7 8722.96 815.088  93
   0  -4  -7 7692.90 801.898  96
   0   4  -7 8816.78 874.931  18
   0   4  -7 7136.23 799.375  86
   0   4  -7 9696.04 889.722  96
   0  -4   7 8636.60 763.694  46
   0  -4  -7 8246.98 794.898  26
   0  -4   7 9134.92 781.603  97
   0  -4   7 9113.72 781.991  59
   0   4  -7 9438.96 770.751  91
   0  -4   7 10079.1 840.161  64
   0   4   7 9240.72 847.877  99
   0  -4  -7 9121.21 861.575  47
   0   4  -7 9175.99 814.659  36
   0  -4  -7 9440.51 820.716  53
   0  -4   7 8331.89 763.824  24
   0   4   8 6132.15 676.481  70
   0  -4   8 6438.79 695.579  46
   0   4   8 4919.93 684.421  99
   0  -4   8 6033.31 652.652  64
   0  -4  -8 6026.36 669.351  53
   0  -4   8 4386.89 598.422  59
   0  -4  -8 6048.42 737.799  47
   0  -4  -9 9993.87 822.485  65
   0  -4  -9 10145.2 853.958  47
   0  -4   9 12039.7 818.429  46
   0  -4   9 11366.7 837.943  44
   0   4   9 9470.67 864.810  99
   0  -4  -9 11337.3 815.852  53
   0   4   9 11054.9 794.383  70
   0  -4   9 11305.9 800.062  64
   0   4   9 10820.2 832.095  64
   0  -4  10 4276.95 409.315  44
   0  -4 -10 4584.89 459.945  65
   0   4  10 4946.53 477.156  64
   0  -4 -10 3672.95 359.892  66
   0   4 -10 3540.12 414.093  47
   0   4  10 3827.28 452.633  99
   0   5   0-72.2750 183.050   8
   0   5   0 127.080 192.028  82
   0  -5   0 135.732 141.378  94
   0  -5   0-59.0457 132.212  87
   0   5   0-6.98328 136.426  12
   0   5   0 77.6735 219.555   6
   0   5   0 9.29216 126.225  84
   0   5   0 89.5813 191.293   5
   0  -5   0 32.8317 87.9861  79
   0  -5   0-70.9822 184.032  22
   0   5   0 50.1660 116.111  17
   0  -5   0-7.20591 125.950  23
   0  -5   0-34.5461 132.642  19
   0   5   0 119.516 177.487   2
   0   5   1 13267.0 593.921  84
   0  -5  -1 13000.3 537.152  96
   0   5   1 12072.0 542.776  89
   0  -5  -1 11417.4 551.001  26
   0   5   1 11419.6 752.169   5
   0  -5  -1 12366.8 563.185  87
   0  -5  -1 12347.6 459.298   1
   0  -5  -1 12010.2 583.132  22
   0  -5  -1 12129.9 629.217   4
   0   5   1 11672.5 549.794   8
   0   5   1 12049.7 577.988  17
   0  -5  -1 10757.6 275.348  78
   0   5  -1 12258.4 831.977   6
   0  -5  -1 12662.1 550.087  23
   0  -5   1 12380.2 636.139  22
   0   5  -1 13018.0 427.775  79
   0   5   1 12789.2 588.758  82
   0   5  -1 12489.1 505.042   4
   0  -5   1 12690.3 535.021  94
   0   5  -1 13074.4 695.018   2
   0  -5   1 11901.3 584.640  19
   0   5  -1 12788.3 594.720  80
   0   5   1 12195.1 606.773  10
   0  -5   1 13331.7 511.191  23
   0   5   1 13247.8 735.612   2
   0  -5  -1 12440.6 616.744  79
   0  -5   1 12715.3 480.287  24
   0  -5  -1 12387.7 552.073  94
   0   5  -1 12991.7 788.692   5
   0   5  -2 86311.9 1974.34   5
   0   5   2 93615.9 1612.52  32
   0  -5  -2 91980.0 1566.17  94
   0  -5   2 89822.5 1431.32  24
   0  -5   2 86391.3 1469.72  94
   0  -5  -2 89665.7 1606.43  22
   0  -5   2 93444.8 1708.92  19
   0  -5   2 92057.0 1433.54  97
   0   5  -2 94723.5 2330.23  81
   0   5  -2 91538.9 1797.97   2
   0  -5  -2 90596.3 1643.37  26
   0  -5   2 91687.8 1291.23  23
   0  -5  -2 85897.6 1521.85  96
   0  -5  -2 86866.0 1501.21  23
   0   5   2 92924.4 1624.41  89
   0  -5   2 91103.6 1266.42  93
   0  -5  -2 90967.3 1641.05  87
   0  -5  -2 89890.0 1976.83  79
   0   5  -3 12743.7 726.402  15
   0  -5   3 13340.2 656.791  97
   0  -5   3 14521.1 641.962  93
   0   5   3 14005.6 721.492  32
   0  -5   3 11964.9 690.452  19
   0   5  -3 14046.1 859.663   7
   0  -5   3 12578.6 624.080  94
   0   5   3 13823.1 677.627  39
   0  -5   3 13414.7 659.269  24
   0   5  -3 13685.7 715.089  13
   0  -5  -3 13538.3 711.840  96
   0  -5  -3 12650.8 715.500  26
   0  -5  -3 14460.3 705.086  22
   0   5  -3 13662.7 1017.60  81
   0  -5  -3 14033.7 735.055  87
   0   5   3 15592.2 769.416  89
   0  -5  -3 14020.0 698.682  94
   0   5  -3 13404.3 748.652  85
   0   5   3 14013.0 613.428  21
   0  -5   4 6157.57 545.761  19
   0   5  -4 5958.39 593.882  11
   0   5  -4 5604.89 618.775   7
   0  -5   4 6299.90 504.936  93
   0  -5   4 6138.86 518.441  24
   0   5   4 6474.07 592.280  89
   0   5   4 6654.19 552.554  39
   0   5  -4 6540.27 502.507  28
   0   5  -4 5868.90 559.457  96
   0   5  -4 6167.27 586.879  83
   0  -5   4 6200.13 523.543  97
   0  -5  -4 5429.42 507.208  94
   0   5  -4 5842.03 594.285   9
   0   5  -4 5663.65 551.721  85
   0   5  -4 7181.14 613.601  15
   0  -5  -4 6110.49 563.058  26
   0  -5  -4 6598.94 565.110  87
   0   5   4 5833.93 540.743  32
   0  -5  -4 6347.94 574.751  96
   0   5  -5 793.004 317.754  11
   0  -5  -5 465.275 243.140  94
   0   5  -5 769.801 245.025  85
   0   5   5 816.978 314.517  89
   0   5  -5 753.676 313.980  18
   0   5   5 488.037 242.629  32
   0   5  -5 648.598 265.724   9
   0  -5   5 676.687 286.578  97
   0  -5  -5 382.745 245.768  26
   0  -5   5 673.389 247.406  24
   0  -5   5 759.770 212.820  93
   0  -5  -5 1073.77 284.752  96
   0   5  -5 475.564 260.632  96
   0   5  -5 717.700 295.986  83
   0   5  -5 1123.25 360.141  86
   0   5  -5 817.283 242.646  28
   0   5  -6 51429.2 1670.19  91
   0  -5   6 53144.5 1794.69  97
   0   5  -6 52821.6 1703.16  28
   0   5  -6 49403.5 1963.94  11
   0   5   6 47015.5 1857.04  89
   0  -5   6 50060.3 1737.35  24
   0   5  -6 49971.6 1930.97  83
   0   5  -6 50811.2 1752.63  36
   0  -5   6 51068.0 1782.42  93
   0   5  -6 54197.1 1993.04  18
   0   5  -6 47924.4 1858.56  96
   0   5  -6 52692.5 1965.62  86
   0  -5  -6 52420.6 1895.00  96
   0  -5  -6 48809.0 1840.45  26
   0   5  -6 51079.7 1965.60   9
   0   5   6 52404.5 1873.89  32
   0   5  -7 27640.2 1309.17  91
   0  -5   7 27933.2 1370.62  97
   0  -5   7 27987.9 1385.79  46
   0  -5   7 29705.6 1405.56  64
   0  -5  -7 30723.2 1506.86  26
   0  -5  -7 32636.2 1599.89  96
   0  -5  -7 29244.3 1424.81  53
   0   5  -7 30432.3 1584.90  86
   0  -5   7 31070.6 1435.03  59
   0   5  -7 31071.1 1587.12  18
   0  -5   7 30002.6 1435.30  93
   0   5  -7 27241.1 1373.43  36
   0  -5  -7 29140.7 1504.69  47
   0   5   7 29196.2 1433.62  43
   0  -5   7 30195.8 1428.82  24
   0   5   7 28784.5 1539.15  89
   0   5   7 28036.8 1478.26  99
   0   5  -7 29066.2 1526.61  96
   0   5   7 28709.9 1447.65  70
   0  -5  -8 5297.95 666.797  47
   0  -5   8 5555.48 621.496  64
   0  -5  -8 4458.73 576.287  53
   0  -5  -8 5417.54 676.410  65
   0   5   8 5729.64 698.646  99
   0   5   8 4387.83 601.097  70
   0  -5   8 5719.17 624.878  46
   0   5   9 90.5820 256.263  64
   0  -5  -9 302.708 194.779  65
   0  -5  -9 6.52854 220.024  53
   0  -5   9-147.393 244.002  46
   0  -5   9 203.124 211.805  44
   0   5   9 473.411 254.872  70
   0   5   9 99.8783 234.292  99
   0  -5 -10 729.160 206.186  66
   0   5 -10 393.668 197.295  47
   0  -5 -10 463.716 187.079  65
   0   5  10 342.778 179.842  64
   0   6   0 165652. 2192.32  12
   0  -6   0 159373. 2318.53  22
   0   6   0 164978. 2644.48  82
   0  -6   0 167916. 2173.20  19
   0   6   0 164062. 2153.84  84
   0  -6   0 168078. 2050.83  23
   0   6   0 166643. 2300.39  10
   0   6   0 169344. 2302.78   8
   0   6   0 171844. 2505.70  80
   0  -6   0 167719. 2117.07  94
   0  -6   0 171771. 2003.40  87
   0   6  -1 1669.11 390.722   6
   0   6   1 1530.51 269.994  17
   0  -6  -1 1810.68 312.365  22
   0  -6   1 1817.86 232.251  24
   0   6   1 1320.67 299.884  10
   0  -6  -1 1810.06 259.199  19
   0   6   1 1623.84 265.978   8
   0  -6   1 2076.57 217.661  97
   0   6  -1 1604.87 341.833  81
   0  -6  -1 1667.97 282.365  94
   0  -6  -1 1280.65 243.990  87
   0   6  -1 1463.05 328.725  82
   0  -6   1 1465.46 253.373  94
   0  -6   1 1343.37 221.165  23
   0  -6   1 1621.25 326.161  22
   0   6   1 1786.35 282.856  84
   0   6   1 1825.53 275.154  89
   0  -6  -1 1605.62 249.756  96
   0  -6  -1 1510.92 255.017   4
   0  -6  -1 1964.45 296.198  30
   0  -6   1 1445.75 274.023  19
   0  -6  -1 1557.17 256.502  23
   0  -6  -1 1476.15 274.211  26
   0   6  -2 6181.62 663.990  81
   0  -6  -2 4789.56 426.589  23
   0  -6  -2 5557.44 470.933  22
   0  -6   2 5204.97 379.353  97
   0   6   2 5491.83 463.901  32
   0  -6  -2 5246.12 438.523  94
   0   6  -2 4902.79 632.087   6
   0  -6   2 5306.95 423.680  94
   0  -6  -2 4931.54 449.839  30
   0  -6   2 6004.22 413.761  24
   0  -6  -2 5411.26 468.827  87
   0   6   2 5294.38 409.225  39
   0  -6   2 5337.66 373.629  23
   0  -6  -2 4905.98 451.449  26
   0  -6  -2 5133.96 427.774  96
   0   6   2 4912.37 445.796  89
   0  -6   2 5690.26 505.065  19
   0  -6  -3 38212.5 1268.50  87
   0  -6   3 35151.5 1120.99  94
   0  -6  -3 34918.8 1171.07  96
   0   6  -3 35513.8 1226.33  13
   0   6   3 36187.5 1223.48  89
   0  -6  -3 37332.6 1192.37  94
   0   6  -3 39124.1 1783.92  81
   0  -6  -3 36648.4 1259.79  26
   0   6   3 38292.1 1084.26  21
   0   6  -3 38311.4 1437.84   7
   0  -6  -3 38496.7 1213.02  22
   0  -6   3 34374.5 1218.98  19
   0   6   3 35623.1 1203.72  32
   0   6   3 35891.2 1124.97  39
   0  -6   3 35939.0 1102.11  97
   0  -6   3 36605.8 1111.83  24
   0   6  -4 152.045 210.814  11
   0  -6  -4 40.7399 222.971  96
   0   6   4 195.314 259.716  89
   0   6   4 267.523 254.133  32
   0  -6   4 246.389 219.346  19
   0   6  -4-21.8746 246.185  85
   0   6  -4 328.188 275.495   7
   0  -6   4-4.84948 168.609  24
   0   6  -4-590.390 274.260  96
   0  -6   4 200.046 151.956  93
   0  -6  -4 31.7807 201.763  94
   0   6  -4 162.360 178.338  28
   0   6  -4 74.1194 185.496  15
   0   6   4 100.812 146.124  39
   0   6  -4 53.9484 217.164  83
   0   6  -4 199.672 230.265   9
   0  -6  -4 116.212 239.333  26
   0  -6   4-420.219 221.385  97
   0   6   5 2935.20 462.647  89
   0  -6   5 2381.30 404.090  97
   0  -6  -5 3190.30 442.172  94
   0  -6  -5 2297.42 436.725  96
   0   6  -5 2291.61 420.190  96
   0  -6  -5 2158.66 424.870  26
   0   6   5 1950.38 411.955  32
   0   6  -5 2701.55 473.357  83
   0  -6   5 1665.33 344.525  93
   0   6  -5 2415.42 470.454  11
   0  -6   5 2376.16 388.844  24
   0   6  -5 3357.52 517.750   9
   0  -6  -6 3131.52 514.066  26
   0  -6  -6 2972.95 515.312  96
   0   6  -6 3280.83 556.003  96
   0  -6   6 3174.17 489.973  97
   0  -6   6 3272.38 473.260  24
   0   6   6 3518.79 574.550  89
   0  -6   6 3784.49 498.463  93
   0   6  -6 3577.30 577.146  86
   0   6  -6 2634.45 509.656  18
   0   6  -6 3295.00 505.915  11
   0   6  -6 3429.15 490.980  36
   0   6   6 3104.31 499.110  32
   0   6  -7 5308.07 613.978  36
   0  -6  -7 5387.90 650.477  53
   0  -6  -7 6443.70 721.103  47
   0   6   7 5967.28 686.728  70
   0  -6   7 4438.71 543.557  59
   0  -6  -7 4844.93 583.820  98
   0   6   7 4449.75 600.254  43
   0  -6  -7 4623.71 636.323  65
   0  -6  -7 5117.70 654.702  26
   0   6   7 6220.73 718.636  99
   0  -6   7 5022.25 616.252  46
   0   6   8 50148.4 1929.66  99
   0  -6   8 54867.5 1826.16  44
   0   6   8 47650.7 1843.21  70
   0  -6   8 50103.1 1822.57  46
   0  -6  -8 51837.8 1932.17  47
   0  -6  -8 50742.9 1863.17  65
   0  -6  -8 49251.9 1828.94  53
   0   6   9 253.693 251.479  70
   0   6   9 425.016 292.641  99
   0  -6  -9 840.797 285.822  65
   0  -6  -9 857.446 288.371  53
   0  -6   9 135.091 223.556  44
   0   6   9 61.5811 246.687  64
   0  -6   9 681.991 255.930  46
   0   7   0 111.720 214.642  81
   0  -7   0-2.04362 234.561  22
   0   7   0 44.7277 159.924  84
   0   7   0 1.80199 143.588  12
   0   7   0-23.0421 200.332   8
   0   7   0 90.5332 143.544  17
   0  -7   0 137.515 202.409  94
   0  -7   0-19.4057 183.890  23
   0  -7   0 58.8632 138.016  87
   0   7   0-87.0650 197.183  82
   0   7   0 47.3686 171.569  89
   0  -7   0-1.30037 202.729  19
   0   7   0 106.674 212.270  10
   0  -7  -1 90993.3 1761.85  23
   0   7   1 96841.9 1867.04  84
   0  -7   1 93953.8 2049.14  22
   0   7  -1 102544. 2816.36   6
   0  -7  -1 93348.2 1819.26  30
   0  -7   1 95306.6 1764.58  94
   0   7   1 96462.3 1866.99   8
   0  -7   1 93789.9 1665.22  23
   0   7   1 96388.1 1788.19  89
   0  -7  -1 100532. 1760.46  19
   0  -7   1 96113.2 1930.98  19
   0   7   1 95680.1 1993.78  10
   0   7   1 103987. 1929.63  17
   0   7  -1 103598. 2576.60  81
   0   7  -1 94916.8 1938.49   8
   0   7   1 100080. 1666.94  39
   0   7  -1 98001.5 2477.46  82
   0  -7  -1 99717.5 1844.27  87
   0  -7  -1 99111.7 1825.82  94
   0  -7  -1 94669.4 1962.33  22
   0   7   2 5562.93 440.663  39
   0   7  -2 5398.85 692.218   6
   0   7  -2 5366.96 638.334  82
   0  -7   2 5484.50 529.430  19
   0   7  -2 4443.24 457.265   8
   0  -7   2 5508.72 414.376  23
   0  -7   2 5874.73 491.535  94
   0  -7  -2 5824.31 520.030  30
   0  -7  -2 5080.25 486.599  23
   0  -7   2 5524.56 417.824  97
   0  -7  -2 5721.53 512.964  87
   0  -7  -2 5549.28 509.208  22
   0   7  -2 5917.85 652.726  81
   0   7   2 4896.24 474.007  32
   0  -7  -2 5176.45 464.760  96
   0  -7   2 5698.90 434.385  24
   0  -7  -2 5124.44 505.642  26
   0  -7  -2 5377.40 491.496  94
   0   7   2 5498.58 489.206  89
   0  -7   3 273933. 3671.76  19
   0  -7  -3 260091. 3552.70  26
   0   7   3 269557. 3222.61  39
   0   7  -3 265002. 3960.37   7
   0  -7   3 274294. 3195.30  24
   0   7  -3 283340. 5319.88   6
   0  -7   3 271826. 3152.31  97
   0  -7  -3 275423. 3419.12  94
   0  -7  -3 277944. 3684.17  30
   0  -7  -3 279094. 3625.15  87
   0  -7   3 271598. 3254.54  94
   0   7   3 267927. 3483.81  89
   0   7  -3 274425. 3628.13  13
   0   7   3 277771. 3162.45  21
   0   7   3 276737. 3524.99  32
   0   7  -3 269351. 3543.64   8
   0  -7  -3 290630. 3570.71  22
   0  -7  -3 280953. 3416.61  96
   0   7   4 2106.24 344.553  39
   0  -7  -4 2567.62 405.477  94
   0   7  -4 2758.47 461.936   9
   0  -7   4 2575.01 418.769  19
   0   7   4 2283.86 420.272  89
   0   7  -4 2314.72 410.040  15
   0   7  -4 2895.25 471.378  83
   0  -7   4 2928.95 410.409  97
   0   7  -4 3006.56 447.212  85
   0  -7  -4 2544.47 416.285  96
   0  -7   4 2679.41 382.935  24
   0   7   4 2457.21 429.275  32
   0  -7  -4 2790.69 467.864  26
   0   7  -4 2377.06 458.804   7
   0  -7  -5 189554. 3222.73  94
   0   7  -5 195682. 3722.98  83
   0   7  -5 191464. 3727.02  11
   0  -7   5 193752. 3278.59  97
   0  -7  -5 185372. 3545.73  26
   0  -7  -5 198560. 3485.20  96
   0   7   5 188998. 3480.22  32
   0   7  -5 184757. 3456.35  96
   0  -7   5 199400. 3351.13  24
   0   7   5 188201. 3531.28  89
   0  -7   5 196181. 3432.65  19
   0   7  -5 198387. 3769.81   9
   0   7   6 8590.55 848.789  89
   0  -7   6 7529.42 724.667  97
   0   7  -6 7813.82 805.563  86
   0   7  -6 7642.20 724.724  36
   0  -7   6 7392.87 722.423  46
   0   7  -6 7463.76 780.692  18
   0   7  -6 7248.44 761.544  96
   0   7   6 8458.94 777.688  43
   0  -7  -6 8169.16 794.865  53
   0  -7  -6 8329.64 758.345  98
   0  -7   6 7285.56 703.576  24
   0  -7  -6 7300.54 781.154  26
   0   7   6 7397.41 760.279  70
   0  -7  -6 8709.39 789.997  96
   0   7   6 9122.19 828.709  32
   0   7   7 105838. 2583.65  61
   0  -7   7 115209. 2845.35  46
   0   7  -7 120841. 2815.36  36
   0   7   7 114874. 2872.64  32
   0   7   7 112736. 2829.04  43
   0  -7  -7 106652. 2756.25  53
   0  -7  -7 107257. 2680.95  65
   0  -7  -7 109665. 2692.55  98
   0   7   7 109026. 2817.38  70
   0   7   8 366.313 240.940  70
   0  -7   8 170.720 243.655  46
   0  -7  -8-510.320 355.286  53
   0   7   8 66.5591 274.118  99
   0  -7  -8-108.345 197.968  65
   0  -7  -9 7940.19 637.801  66
   0   7   9 8158.01 635.003  64
   0  -7  -9 9681.29 681.894  65
   0   7   9 8484.82 688.952  70
   0   7   9 8727.03 672.600  99
   0  -7  -9 8881.10 664.333  53
   0  -7   9 8393.90 653.761  46
   0   8   0 14124.0 737.391  89
   0  -8   0 13114.8 725.690  23
   0   8   0 15699.4 815.886  84
   0  -8   0 14493.8 876.674  22
   0  -8   0 13669.5 754.897  94
   0   8   0 15215.0 805.980  17
   0   8   0 14557.9 849.976  10
   0   8   0 13884.3 769.221  12
   0   8   0 14877.1 849.919   8
   0  -8   0 15843.6 745.242  87
   0  -8   0 14352.9 799.048  19
   0   8  -1 21781.1 995.889  12
   0  -8  -1 19681.7 874.306  19
   0   8  -1 19851.9 928.787  84
   0   8   1 19561.5 810.586  39
   0   8   1 18149.2 920.839   8
   0   8   1 18824.4 984.195  10
   0  -8   1 20025.7 1042.55  22
   0   8  -1 20509.2 1239.55  81
   0   8  -1 17873.3 938.735   8
   0  -8   1 19965.3 971.390  19
   0  -8  -1 17397.9 854.092  23
   0  -8  -1 19275.7 909.564  94
   0  -8   1 19265.2 885.612  94
   0   8  -1 20901.6 1387.26   6
   0  -8   1 18623.6 833.710  23
   0   8  -1 18110.5 1165.39  82
   0  -8  -1 19211.5 915.236  30
   0   8  -1 18680.5 908.702  17
   0  -8  -1 19008.3 976.250  22
   0  -8  -1 20993.6 933.903  87
   0   8   1 19129.6 876.253  89
   0   8   2 15216.6 855.081  32
   0   8  -2 13278.1 830.232   8
   0   8  -2 13275.5 1154.75   6
   0  -8   2 14381.5 801.404  94
   0  -8  -2 17231.1 918.072  87
   0   8  -2 16084.1 1193.91  82
   0   8   2 15509.5 846.873  89
   0  -8  -2 14850.8 859.138  30
   0   8   2 15693.6 769.031  39
   0  -8  -2 15294.6 874.512  22
   0  -8  -2 15125.2 800.461  96
   0  -8   2 15686.0 917.734  19
   0  -8  -2 14961.1 849.595  23
   0  -8   2 14793.3 734.979  23
   0  -8  -2 14253.7 807.092  94
   0  -8  -2 12495.0 810.456  26
   0   8  -3 4580.91 524.476   8
   0  -8  -3 4261.46 477.135  96
   0  -8  -3 4173.31 529.777  30
   0  -8  -3 4395.49 520.311  87
   0   8  -3 4847.86 549.921  13
   0   8   3 5071.35 489.196  39
   0   8   3 5141.39 559.440  89
   0  -8  -3 4520.93 559.181  26
   0  -8   3 4187.92 480.558  94
   0   8  -3 5015.29 741.872  82
   0  -8   3 4694.65 556.774  19
   0   8   3 4855.35 546.049  32
   0   8   3 4577.72 460.298  21
   0  -8  -3 5193.91 536.146  94
   0  -8   3 4097.90 426.185  97
   0   8  -3 5104.44 614.400   7
   0   8  -4 1199.10 336.721  11
   0  -8   4 1550.77 360.296  19
   0  -8  -4 1520.12 368.619  26
   0   8  -4 1597.86 375.033   9
   0  -8   4 1782.41 342.341  24
   0  -8  -4 1363.98 310.958  94
   0   8   4 2016.73 410.340  89
   0  -8  -4 1538.89 337.103  96
   0  -8  -4 882.119 311.075  30
   0   8   4 1389.40 365.662  32
   0   8  -4 1129.85 327.790   7
   0   8   4 1572.33 336.692  39
   0  -8   4 1431.71 308.719  97
   0   8  -4 1776.15 409.573  83
   0   8   5 54525.1 1946.88  32
   0   8  -5 54579.4 2034.59  83
   0  -8  -5 54821.0 2052.27  30
   0  -8   5 52265.2 1778.14  97
   0  -8   5 57355.6 1964.02  19
   0  -8  -5 51871.8 1944.03  26
   0   8   5 52156.1 1917.99  89
   0   8  -5 55662.1 1968.72  96
   0  -8  -5 54719.8 1874.48  96
   0   8  -5 51979.3 1997.02   9
   0   8  -5 52218.2 2026.34  11
   0  -8   5 54951.0 1800.19  24
   0  -8  -5 51460.0 1764.41  94
   0  -8   6 40150.6 1621.35  48
   0  -8  -6 39404.2 1775.46  26
   0  -8  -6 39605.8 1690.36  53
   0   8  -6 38542.3 1749.56  86
   0   8   6 40759.0 1718.38  70
   0   8  -6 39837.8 1621.58  36
   0   8  -6 40396.9 1734.28  96
   0   8  -6 40122.4 1783.63  18
   0  -8  -6 40390.8 1851.70  30
   0   8   6 40047.6 1772.72  89
   0  -8   6 39688.5 1629.10  97
   0  -8  -6 39177.5 1647.58  98
   0  -8   6 38499.3 1605.73  24
   0  -8   6 39671.1 1678.93  46
   0   8   6 38274.8 1657.84  43
   0   8   6 39899.0 1738.34  32
   0   8   7 1682.59 433.685  70
   0   8   7 2334.43 416.192  61
   0   8   7 1919.90 428.845  43
   0  -8   7 2825.23 443.856  48
   0  -8   7 2298.32 474.979  46
   0  -8  -7 2436.88 431.412  98
   0  -8  -7 2263.56 481.804  53
   0  -8  -8 2795.24 464.721  53
   0  -8  -8 2952.07 429.208  98
   0   8   8 2973.82 510.707  70
   0  -8   8 3510.69 498.740  46
   0  -8  -9 1198.71 279.429  66
   0  -8  -9 2095.21 348.083  53
   0  -8   9 1393.73 295.270  46
   0   8   9 1950.12 316.375  64
   0   8   9 1652.28 322.337  70
   0  -9   0 104.699 113.038  87
   0  -9   0 14.3034 194.067  94
   0   9   0-397.550 245.228   8
   0  -9   0 33.9063 225.698  23
   0  -9   0 43.0505 183.841  19
   0   9   0 183.251 166.853  89
   0  -9   0-99.9871 248.812  22
   0   9   0-59.3986 274.349  10
   0   9  -1 2932.66 436.161   8
   0  -9  -1 3374.81 503.560  22
   0   9   1 3235.97 445.957   8
   0   9  -1 2999.84 441.788  10
   0   9   1 3543.34 503.167  10
   0   9   1 2619.50 396.158  89
   0  -9   1 2923.34 438.355  94
   0  -9  -1 2695.87 422.534  23
   0  -9   1 3297.84 467.448  19
   0  -9   1 2838.94 390.453  23
   0   9   1 2654.00 414.521  32
   0  -9  -1 3450.50 425.150  87
   0  -9  -1 3182.74 436.664  94
   0  -9  -2 1024.59 304.168  23
   0  -9  -2 1451.45 325.428  30
   0   9  -2 868.304 332.609  82
   0  -9  -2 1063.02 313.178  94
   0   9   2 971.905 325.601  32
   0  -9   2 1034.58 248.213  23
   0  -9   2 742.050 273.405  94
   0  -9  -2 868.882 303.521  87
   0   9   2 1651.45 341.588  89
   0  -9  -2 836.927 312.088  22
   0   9  -2 1340.28 296.777   8
   0  -9   2 854.142 329.455  19
   0   9  -3 1398.30 342.978  13
   0  -9  -3 1492.41 363.515  30
   0   9  -3 1311.24 349.758   7
   0   9   3 1839.93 351.464  21
   0  -9   3 1067.31 332.514  19
   0   9   3 1666.32 370.327  89
   0  -9  -3 990.129 319.414  26
   0   9   3 1299.81 364.775  32
   0  -9  -3 1800.41 369.094  94
   0   9  -3 1081.29 279.459   8
   0  -9  -4 14105.1 949.659  94
   0  -9  -4 12511.3 974.383  26
   0  -9   4 13483.2 986.138  19
   0   9  -4 13136.2 987.094   9
   0  -9   4 13204.3 855.274  97
   0  -9  -4 12848.4 976.910  30
   0   9  -4 13226.0 986.529  83
   0   9   4 12142.4 920.916  89
   0   9  -4 13240.2 1000.60  11
   0   9   4 11562.2 899.382  32
   0   9   5 5129.50 656.141  32
   0   9  -5 5726.91 660.447  18
   0  -9  -5 4860.30 595.364  94
   0  -9  -5 4737.00 651.314  26
   0  -9  -5 4402.03 590.492  53
   0  -9  -5 4803.40 644.106  30
   0   9  -5 5144.80 540.171  36
   0   9  -5 5890.14 693.247  86
   0  -9   5 5239.72 594.548  97
   0   9   5 4637.32 603.062  89
   0  -9  -5 4893.97 604.555  98
   0  -9   5 4709.95 659.850  19
   0   9   6 1460.39 401.344  70
   0  -9  -6 1992.70 465.976  30
   0  -9  -6 1434.45 431.813  53
   0  -9  -6 1807.90 427.291  98
   0   9  -6 1636.57 361.792  36
   0   9   6 1757.04 386.741  43
   0  -9  -6 1794.18 428.255  26
   0   9   6 1823.74 453.613  32
   0  -9   6 2228.84 437.203  46
   0  -9   6 1433.78 374.007  48
   0  -9  -7 2293.55 436.189  98
   0   9   7 1973.06 358.494  61
   0  -9   7 2183.21 438.574  46
   0  -9   7 2567.38 437.137  48
   0   9   7 2375.34 457.597  43
   0   9   7 2049.35 456.253  70
   0  -9  -7 1857.65 460.848  53
   0  -9  -8 1326.34 360.034  53
   0   9   8 1170.62 294.871  61
   0  -9  -8 1590.70 384.932  66
   0  -9   8 1691.89 389.109  46
   0   9   8 1427.97 391.748  70
   0  -9  -8 1313.59 351.334  98
   0   9   9 1633.94 297.445  70
   0   9   9 1124.49 207.892  64
   0  -9  -9 1035.75 264.364  66
   0  -9   9 1001.98 216.451  46
   0  -9  -9 1053.89 242.664  53
   0 -10   0 8639.45 713.926  94
   0  10   0 8161.68 726.516   8
   0  10   0 8339.54 670.778  89
   0 -10   0 8559.21 715.057  19
   0  10   0 8359.65 752.611  10
   0 -10   0 8970.25 800.609  22
   0 -10   0 7663.17 657.800  23
   0 -10  -1 32764.0 1353.73  94
   0 -10   1 35840.8 1476.51  19
   0 -10  -1 31828.0 1326.06  23
   0  10  -1 35295.2 1499.64   8
   0  10  -1 33483.4 1295.55  89
   0  10   1 33859.2 1333.30  89
   0 -10   1 35450.3 1398.02  94
   0  10  -1 29465.4 1390.59  10
   0 -10   1 32098.4 1270.38  23
   0 -10  -1 35416.5 1533.00  22
   0  10   1 31495.1 1448.10  10
   0  10   1 34297.4 1372.31  32
   0  10   2-480.066 269.867  32
   0 -10  -2 56.3519 275.367  22
   0 -10   2-37.7595 195.169  23
   0 -10   2 426.521 254.126  19
   0  10  -2 172.856 144.025  10
   0 -10   2-41.0782 239.076  94
   0  10   2 558.588 294.588  89
   0  10  -2-179.829 137.399   8
   0 -10  -2 91.5741 230.790  94
   0 -10   3 9550.13 841.646  19
   0  10   3 8425.70 695.082  21
   0 -10  -3 8595.44 789.579  30
   0  10  -3 10234.0 861.600  13
   0  10   3 8814.01 789.792  32
   0  10   3 9220.77 779.058  89
   0 -10  -3 8782.57 771.922  94
   0 -10  -4 3004.22 527.073  30
   0 -10   4 3810.24 578.770  19
   0  10   4 3896.29 570.784  89
   0 -10  -4 4493.84 567.489  94
   0  10  -4 3593.21 570.440  11
   0  10   4 3567.70 557.617  32
   0  10  -5 9.84630 147.556  86
   0 -10  -5 1406.13 322.529  94
   0 -10  -5 1006.32 317.286  30
   0  10   5 723.866 253.160  89
   0 -10   5 583.285 201.563  45
   0 -10  -5 375.221 288.451  53
   0 -10   5 225.199 222.837  46
   0 -10   5-700.788 315.309  19
   0 -10  -5 130.380 266.050  98
   0  10   5 444.682 277.113  70
   0  10   5 667.743 345.331  32
   0 -10   5 336.511 251.446  48
   0  10  -5 478.932 200.591  18
   0 -10  -5 327.789 238.914  56
   0 -10   6 1181.55 357.060  48
   0 -10   6 285.578 240.260  46
   0 -10  -6 525.608 280.299  98
   0  10   6 346.139 266.487  70
   0  10   6 487.525 302.449  43
   0 -10  -6 497.855 344.788  53
   0 -10   7 4620.87 563.161  48
   0  10   7 4917.13 567.998  61
   0 -10  -7 4637.00 585.241  98
   0 -10  -7 5896.00 656.748  53
   0 -10   7 5280.25 633.905  46
   0 -10  -7 4618.72 570.942  66
   0  10   7 5756.06 657.145  43
   0  10   7 5868.58 668.980  70
   0 -10   8 740.592 291.450  46
   0  10   8 930.709 328.543  70
   0  10   8 494.009 227.066  64
   0 -10  -8 1374.19 314.253  66
   0  10   8 755.096 211.178  61
   0 -10  -8 912.025 279.075  98
   0 -10  -8 837.873 316.577  53
   0 -11   0 151.791 205.724  19
   0 -11   0-27.4537 221.942  23
   0  11   0-5.59247 242.972  89
   0  11   0 2.67613 227.355  10
   0 -11   0-104.711 255.549  94
   0  11   1 6859.86 666.518  89
   0 -11  -1 6866.26 744.072  22
   0 -11  -1 6605.96 689.344  23
   0  11   1 7006.89 676.301  32
   0  11  -1 6711.67 704.731  10
   0 -11   1 7057.07 653.102  23
   0 -11   1 7863.89 754.824  19
   0  11   1 7199.13 762.685  10
   0 -11   1 7273.98 712.714  94
   0 -11  -1 6388.71 663.879  94
   0 -11  -2 2358.42 467.242  22
   0 -11  -2 2475.73 467.837  94
   0  11  -2 1521.95 336.357  10
   0  11   2 2346.95 446.051  32
   0 -11   2 2258.24 458.792  19
   0  11   2 2460.02 424.822  89
   0 -11   2 3108.39 493.894  94
   0  11   3 454.813 299.050  32
   0  11   3-169.367 201.443  89
   0 -11  -3-80.6501 238.176  94
   0  11   3 374.198 195.493  21
   0  11  -3 820.065 252.282  13
   0 -11   3-76.4409 401.104  19
   0  11   4 45850.2 1821.91  89
   0 -11  -4 45450.6 1751.81  98
   0 -11   4 47235.9 1768.84  46
   0 -11   4 44421.3 1811.79  45
   0  11   4 45063.1 1714.61  70
   0 -11  -4 46691.0 1745.25  56
   0  11   4 45256.8 1836.53  32
   0 -11   4 46395.8 1801.04  48
   0 -11  -4 46146.6 1892.94  30
   0 -11  -4 44062.3 1748.50  94
   0 -11   4 43044.6 1740.55  75
   0 -11   4 46557.6 1909.51  19
   0 -11  -4 47578.5 1823.36  53
   0 -11   5 5483.74 632.258  46
   0 -11  -5 4726.38 610.673  30
   0  11   5 5181.66 682.171  32
   0 -11   5 5665.92 708.887  45
   0 -11  -5 5738.87 675.342  98
   0  11   5 5248.68 664.145  43
   0  11   5 5332.78 645.893  70
   0 -11   5 6447.25 705.281  48
   0 -11  -5 6199.83 705.736  53
   0 -11  -5 5097.46 609.607  56
   0 -11  -6 2861.96 424.453  66
   0  11   6 2326.25 477.205  43
   0 -11  -6 2438.75 492.888  53
   0  11   6 2091.30 428.883  70
   0 -11  -6 2355.35 465.896  98
   0 -11   6 2097.11 435.533  48
   0 -11   6 2040.69 442.065  46
   0  11   7 225.714 256.620  70
   0 -11  -7 399.538 293.795  53
   0 -11   7 354.295 267.009  46
   0 -11  -7 35.5174 212.410  98
   0 -11   7 116.777 269.262  48
   0  11   7 121.157 230.810  61
   0  11   7 268.085 242.173  43
   0 -11  -7 157.052 226.267  66
   0 -11  -8 340.378 209.698  53
   0 -11  -8 129.311 102.306  66
   0  11   8 452.799 217.348  70
   0  11   8-43.4777 153.246  61
   0 -11   8 668.096 221.472  46
   0 -12   0 15597.2 1050.56  94
   0 -12   0 14161.3 978.443  23
   0  12   0 15017.8 1087.22  10
   0  12   0 14552.4 978.943  32
   0 -12   1 43112.4 1643.87  23
   0  12  -1 44364.2 1839.27  10
   0  12   1 44567.1 1661.85  89
   0 -12  -1 44526.9 1746.32  94
   0 -12   1 46140.8 1767.74  94
   0 -12   1 43063.7 1799.92  19
   0  12   1 44521.0 1730.76  32
   0 -12  -1 40722.1 1827.77  22
   0 -12   2 143.778 187.824  75
   0  12   2-606.726 268.444  89
   0  12   2 17.2044 286.372  32
   0 -12  -2 262.785 200.731  94
   0  12   2-111.737 223.754  21
   0 -12   2 631.253 272.126  19
   0 -12  -2 234.699 229.818  22
   0 -12  -2 358.095 230.985  56
   0  12  -2 485.400 267.743  14
   0 -12   3 2941.22 457.321  48
   0 -12  -3 2527.46 493.280  56
   0  12   3 2885.96 501.631  89
   0  12   3 2756.42 491.197  32
   0 -12   3 3128.84 522.481  62
   0 -12   3 2505.99 461.000  51
   0 -12   3 2964.06 482.437  45
   0  12   3 2582.69 423.208  21
   0 -12  -3 3675.03 513.909  98
   0 -12  -3 2745.60 491.940  94
   0 -12   3 2240.49 481.310  19
   0 -12   3 3104.69 509.019  75
   0 -12  -3 3213.46 524.833  53
   0 -12   4 1596.90 347.298  45
   0 -12  -4 2280.98 411.820  56
   0 -12  -4 1823.33 460.395  53
   0 -12  -4 1829.67 428.136  98
   0 -12   4 1750.73 376.212  75
   0 -12   4 1579.71 381.753  51
   0  12   4 1513.13 402.826  32
   0 -12   4 1468.48 388.206  48
   0 -12  -5 66.1946 251.228  56
   0 -12  -5 515.608 322.928  53
   0  12   5 4.41961 268.675  43
   0  12   5 89.2311 214.968  70
   0 -12   5-130.386 288.663  45
   0 -12   5 78.0988 275.245  48
   0 -12  -5-46.5732 274.161  98
   0 -12   5 634.292 221.823  46
   0 -12  -6 147.186 244.697  98
   0 -12  -6-108.925 347.676  53
   0  12   6 15.0427 180.327  70
   0 -12   6 48.6083 294.252  48
   0  12   6 197.149 252.693  43
   0 -12   6 1017.06 236.863  46
   0  12   7 17124.1 931.675  70
   0  12   7 15324.1 878.487  61
   0 -12  -7 15425.1 906.504  98
   0 -12  -7 16250.3 820.328  66
   0 -12   7 14921.8 859.233  48
   0 -12   7 15270.9 883.195  46
   0 -12  -7 17922.5 966.185  53
   0  12   7 15608.8 923.770  43
   0 -13   0-114.499 221.519  94
   0 -13   0-128.803 226.291  53
   0  13   0 188.469 233.896  32
   0 -13   0 104.679 344.962  51
   0 -13  -1 2983.46 495.971  51
   0 -13   1 3714.45 545.164  73
   0 -13   1 4393.96 599.296  75
   0  13  -1 3468.99 507.855  32
   0 -13  -1 3933.64 566.569  45
   0 -13  -1 3946.94 549.140  94
   0 -13  -1 3689.38 503.962  53
   0 -13   1 3639.94 572.130  45
   0 -13   1 4392.61 593.665  51
   0  13   1 3481.50 515.118  21
   0 -13   1 4393.12 584.808  94
   0  13   1 3325.67 499.381  32
   0 -13   2-54.1379 207.220  45
   0 -13  -2-1031.52 410.419  53
   0 -13  -2-140.724 224.830  56
   0  13   2 89.2739 243.669  32
   0 -13   2-630.522 295.780  75
   0 -13   2 115.804 111.748  62
   0 -13   2 300.555 309.505  51
   0 -13   2-416.403 245.080  48
   0 -13  -3 10634.0 905.683  56
   0 -13  -3 11619.2 918.223  53
   0 -13   3 10902.1 889.926  51
   0 -13   3 10215.4 875.875  75
   0 -13   3 11889.8 929.267  48
   0 -13   3 11073.9 942.116  45
   0  13   3 12101.6 971.192  32
   0 -13  -4 5202.14 631.985  56
   0 -13   4 5650.63 683.678  45
   0 -13  -4 4741.98 593.644  98
   0 -13   4 5514.31 611.960  51
   0 -13   4 5637.50 674.224  48
   0 -13  -4 4240.23 590.778  53
   0  13   5 8367.49 792.099  43
   0 -13   5 8340.28 747.808  45
   0 -13  -5 8239.89 752.512  98
   0 -13   5 9065.44 727.303  46
   0 -13   5 8800.71 788.635  48
   0 -13  -5 7914.69 717.039  56
   0 -13  -5 8967.70 789.628  53
   0  13   6 3957.93 470.954  70
   0  13   6 3015.81 468.675  61
   0 -13  -6 3519.85 508.242  53
   0 -13   6 3620.26 514.492  48
   0  13   6 3315.28 490.689  43
   0 -13   6 3897.37 471.176  46
   0 -13  -6 3936.70 500.817  98
   0  13   7 11822.8 721.788  43
   0  13   7 10889.5 666.502  61
   0 -13   7 11320.4 653.425  46
   0 -13  -7 11774.4 707.203  53
   0  13   7 12427.4 682.034  70
   0 -13  -7 10684.0 676.386  98
   0 -13   7 10847.9 670.624  48
   0 -14   0 32867.8 1542.61  75
   0 -14   0 31771.5 1547.33  51
   0 -14   0 29966.5 1564.11  45
   0  14   0 28027.7 1428.51  32
   0 -14  -1 8103.09 783.651  75
   0  14   1 7575.06 757.418  32
   0 -14   1 7224.60 777.147  51
   0 -14   1 7747.96 800.486  45
   0 -14   1 7974.22 748.902  73
   0 -14   1 8681.89 838.449  75
   0 -14  -1 7571.65 792.625  45
   0 -14  -1 6724.33 755.983  51
   0 -14  -1 8276.55 760.485  53
   0 -14   2 123947. 3064.87  45
   0 -14  -2 129445. 3118.32  45
   0 -14   2 122797. 2831.25  48
   0 -14   2 126427. 3032.32  75
   0 -14  -2 127533. 2920.30  53
   0 -14   2 117501. 2923.07  51
   0 -14   3 7733.82 732.605  48
   0 -14  -3 8386.75 793.813  53
   0 -14   3 7237.38 741.803  75
   0 -14   3 8347.19 781.429  51
   0 -14   3 8192.54 814.152  45
   0 -14   4 4407.94 555.441  51
   0 -14   4 3858.73 527.534  45
   0 -14  -4 3763.76 527.110  53
   0 -14   4 2984.40 485.424  48
   0 -14  -4 3448.62 477.164  98
   0  14   5 709.449 298.700  43
   0 -14   5 1000.06 325.570  48
   0 -14  -5 91.0490 320.416  53
   0 -14  -5 1244.77 332.813  98
   0 -14   6 3866.91 387.572  46
   0 -14  -6 4284.61 474.672 102
   0 -14  -6 4112.85 481.618  53
   0  14   6 4107.68 482.980  43
   0  14   6 3592.28 446.203  61
   0 -14   6 4178.51 505.831  48
   0 -14  -6 3948.71 460.676  98
   0 -15   0-449.393 368.372  45
   0 -15   0-572.207 342.801  75
   0 -15   0-955.053 377.280  51
   0 -15   1-950.596 389.507  45
   0 -15  -1-232.519 349.994  45
   0 -15   1 359.704 303.111  75
   0 -15  -1 224.465 246.867  75
   0 -15   1-33.9523 273.010  51
   0 -15  -1 46.4932 301.073  53
   0 -15  -2 93.1326 229.541  53
   0 -15  -2 137.278 290.104  45
   0 -15   2-490.397 272.076  45
   0 -15   2 312.121 287.455  75
   0 -15   2 494.958 308.472  51
   0 -15  -2-460.089 234.156  75
   0 -15   3 11154.9 825.885  48
   0 -15   3 10761.9 874.702  45
   0 -15   3 9676.18 803.469  51
   0 -15  -3 12404.6 933.179  45
   0 -15  -3 10952.9 823.097  53
   0 -15  -4 1392.21 339.747  45
   0  15   4 649.897 271.786  43
   0 -15   4 551.270 239.234  51
   0 -15   4 853.925 259.874  48
   0 -15  -4 589.262 271.870  53
   0 -15   4 1196.91 290.568  45
   0 -15  -5 9053.68 657.528  53
   0  15   5 7358.65 603.848  61
   0 -15  -5 8481.51 653.122  45
   0  15   5 8448.60 654.584  43
   0  15   6 1125.10 257.534  43
   0  15   6 856.554 231.180  61
   0 -16   0-24.0356 295.125  45
   0 -16   0 12.1132 294.832  75
   0 -16  -1 402.918 307.153  45
   0 -16  -1 270.785 236.906  75
   0 -16   1 233.999 282.695  75
   0 -16   1 163.477 266.784  45
   0 -16  -2 4496.15 491.123  75
   0 -16  -2 6053.03 559.692  53
   0 -16  -2 4579.88 582.379  45
   0 -16   2 4486.95 579.352  45
   0 -16   2 4924.55 614.816  75
   0 -16   3 3401.92 462.376  45
   0 -16  -3 3819.81 482.401  53
   0 -16  -3 3823.03 532.510  45
   0  16   3 2950.06 432.686  43
   0 -16   4 297.316 144.165  45
   0  16   4 193.526 130.548  61
   0 -16  -4 65.4583 203.959  53
   0  16   4 74.7853 195.112  43
   0 -16  -4-163.418 261.704  45
   0 -16  -5 2396.85 307.552  45
   0  16   5 2186.63 302.206  43
   0 -17   0-161.335 269.784  75
   0 -17   0-191.955 241.450  45
   0 -17  -1 4422.66 484.995  75
   0 -17  -1 4575.37 528.544  45
   0 -17   1 4113.28 497.803  75
   0 -17   1 3650.82 480.683  45
   0 -17   2 1236.86 279.102  45
   0 -17  -2 1149.91 324.947  45
   0 -17   3-16.2689 156.233  45
   0 -17  -3 92.6140 202.006  45
   0  17   3-107.466 181.431  43
   0 -18   0 2309.07 349.385  45
   0 -18   1 6971.73 516.100  45
   0 -18  -1 8425.61 574.604  45
  -1   0  10 4085.06 531.741  99
  -1   0  10 3858.49 492.564  44
   1   0 -10 4201.42 535.538  47
  -1   0  10 4964.65 560.075  64
   1   0 -10 4633.77 495.650  65
  -1   0   9 17.5489 251.216  64
   1   0  -9 160.532 238.644  65
  -1   0   9-400.579 312.248  99
   1   0  -9 95.9983 255.538  47
  -1   0   9-69.1571 223.001  59
   1   0  -8 10749.9 860.148  36
  -1   0   8 11789.0 936.940  93
   1   0  -8 10483.0 879.243  26
   1   0  -8 12405.4 1024.93  96
  -1   0   8 10741.3 893.813  64
  -1   0   8 12050.6 858.037  59
  -1   0   8 10565.9 837.694  24
  -1   0   8 11774.7 961.593  99
  -1   0   7-77.5981 236.266  24
  -1   0   7-354.151 250.446  93
   1   0  -7-139.594 307.717  96
  -1   0   7-82.1932 310.454  89
   1   0  -7 13.0678 236.017  36
   1   0  -7 2.36819 252.778  26
  -1   0   6 41781.4 1574.67  34
  -1   0   6 43463.9 1428.31  24
   1   0  -6 40215.8 1464.33  28
   1   0  -6 43558.5 1516.86  26
  -1   0   6 40563.9 1487.18  89
  -1   0   6 39045.0 1464.99  93
   1   0  -6 40720.8 1391.20  36
  -1   0   6 43294.2 1362.59  97
   1   0  -6 42054.8 1585.88  96
   1   0  -5 168.987 227.647  18
  -1   0   5 263.460 219.167  89
   1   0  -5 242.017 226.062  28
  -1   0   5 286.792 244.382  34
   1   0  -5 129.406 206.373  86
  -1   0   5 71.0933 187.989  97
   1   0  -5 264.768 256.457  96
  -1   0   5-3.15001 169.727  24
  -1   0   5 176.322 203.754  93
  -1   0   4 2343.39 315.911  34
  -1   0   4 2391.02 296.474  24
   1   0  -4 1899.27 314.027  18
   1   0  -4 2076.58 289.428  28
   1   0  -4 2139.82 336.847  86
  -1   0   4 2276.68 315.531  93
  -1   0   4 2125.69 258.303  97
   1   0  -4 2209.41 330.385  96
  -1   0   4 2390.51 312.448  89
  -1   0   3 17.9501 128.055  97
  -1   0   3 158.363 153.360  88
   1   0  -3 210.677 178.582  78
   1   0  -3 145.739 145.099  18
   1   0  -3 47.5094 144.085  86
  -1   0   3-6.39448 129.780  24
  -1   0   3 246.853 220.876  80
   1   0  -3 42.7063 170.478  83
   1   0  -3 413.380 183.950  96
  -1   0   3 52.4371 123.833  93
   1   0  -3-52.1922 138.065   3
  -1   0   3-94.8041 208.477  78
   1   0  -2 4036.19 160.882   5
   1   0  -2 4101.38 299.056  82
  -1   0   2 4414.48 366.541  78
  -1   0   2 4279.51 360.876   3
   1   0  -1 92.9630 82.7877   6
  -1   0   1 105.782 118.642   5
  -1   0   1 128.993 119.896  79
   1   0  -1 140.570 92.9383   4
  -1   0   1 169.289 117.695  78
  -1   0   1 123.679 94.7484   2
   1   0   0 11171.0 437.343  80
  -1   0   0 10847.3 427.930   1
   1   0   0 10555.7 464.409   5
  -1   0   0 10651.0 408.017  79
  -1   0  -1 64.7006 160.053  79
  -1   0  -1 256.623 157.570   2
   1   0   1-33.7588 211.406  80
   1   0   1-6.16161 173.163   5
   1   0   2 47194.7 941.419  93
   1   0   2 47704.2 1390.40  80
  -1   0  -2 45772.8 1000.93  96
   1   0   2 48189.0 956.657  95
   1   0   2 47297.1 907.241  97
   1   0   2 47209.3 1039.13  89
  -1   0  -2 46510.7 1365.09  80
  -1   0  -2 47071.4 1259.34  78
  -1   0  -2 47672.5 1110.72   2
  -1   0  -3 29.5439 143.088  83
  -1   0  -3-79.5655 192.838  11
   1   0   3 86.5481 165.278  93
   1   0   3 222.564 197.611  32
  -1   0  -3-47.2932 158.072   9
  -1   0  -3-194.583 164.578  81
  -1   0  -3-1.14232 135.951  26
  -1   0  -3 47.4828 141.814  36
   1   0   3 383.955 242.591  89
  -1   0  -3-134.908 218.864  96
   1   0   3 30.6745 153.668  97
  -1   0  -4 14627.7 775.943  86
   1   0   4 14448.9 754.948  93
  -1   0  -4 14794.2 780.616  11
  -1   0  -4 14026.1 739.340  36
  -1   0  -4 13749.7 810.569  96
  -1   0  -4 14520.6 721.859  83
   1   0   4 14410.8 707.717  97
   1   0   4 13831.9 818.392  89
  -1   0  -4 14031.8 727.474   9
  -1   0  -4 14359.5 767.204  18
   1   0   4 14035.5 791.370  32
  -1   0  -4 14448.9 725.023  91
  -1   0  -4 14256.1 678.471  26
  -1   0  -5 179.628 246.396  96
  -1   0  -5-10.0552 202.127  86
  -1   0  -5-499.834 245.620  18
   1   0   5-24.7027 257.343  89
   1   0   5-6.81295 205.666  93
  -1   0  -5-110.323 213.984  91
   1   0   5 43.4379 151.857  97
  -1   0  -5 17.1738 200.035  36
   1   0   5-133.665 247.101  32
  -1   0  -6 6812.14 706.384  18
   1   0   6 7490.06 645.415  97
   1   0   6 6189.82 738.262  89
   1   0   6 6318.03 674.861  32
  -1   0  -6 7328.82 684.067  36
  -1   0  -6 6681.48 735.492  96
   1   0   6 6863.63 683.744  93
  -1   0  -6 6537.27 640.072  91
   1   0   6 6211.70 635.796  24
  -1   0  -7 288.103 219.741  91
  -1   0  -7-819.739 358.545  96
   1   0   7 237.060 153.897  64
  -1   0  -7-205.162 244.664  36
   1   0   7-97.4812 335.463  93
  -1   0  -7 534.393 196.703  53
   1   0   7-566.573 274.260  24
   1   0   7-167.763 337.181  99
   1   0   7 11.3304 234.927  59
   1   0   8 26993.3 1366.51  64
  -1   0  -8 27300.0 1358.28  53
   1   0   8 27733.0 1486.17  99
   1   0   8 31014.8 1442.77  59
  -1   0  -9 169.697 225.855  53
   1   0   9-306.564 373.107  99
  -1   0  -9 137.467 239.679  65
   1   0   9 233.200 222.619  59
   1   0   9-649.753 277.358  64
  -1   0  -9-196.969 354.903  47
   1   0  10 11079.6 631.295  99
  -1   0 -10 10755.9 603.707  47
   1   0  10 11852.8 635.940  44
   1   1 -10 1519.95 274.165  65
   1  -1 -10 897.682 311.893  47
  -1   1  10 1100.68 318.455  44
  -1  -1  10 813.372 305.648  44
   1   1 -10 1181.60 335.300  47
   1  -1 -10 725.359 275.696  65
  -1   1  10 879.029 331.347  99
  -1  -1  10 1603.95 357.448  99
  -1   1  10 791.922 285.073  64
  -1  -1  10 764.366 276.524  64
  -1  -1   9 2555.19 463.563  59
   1  -1  -9 2597.26 463.823  65
  -1  -1   9 1798.16 430.311  99
  -1  -1   9 2633.18 492.069  64
   1  -1  -9 3385.21 574.091  47
   1   1  -9 3398.13 567.769  47
   1   1  -9 2605.66 446.002  65
  -1   1   9 2538.27 476.629  64
  -1   1   9 2784.30 528.866  99
   1   1  -8 1231.96 369.370  96
  -1  -1   8 659.184 297.619  59
  -1   1   8 945.895 317.988  70
   1   1  -8 844.449 316.722  36
   1  -1  -8 1322.92 362.537  47
  -1  -1   8 924.323 341.871  64
  -1   1   8 1343.48 347.108  24
  -1   1   8 1201.07 350.472  93
   1  -1  -8 721.989 359.189  96
  -1  -1   8 1195.01 372.453  99
  -1   1   8 871.298 349.381  64
  -1  -1   8 1658.89 321.245  24
   1  -1  -8 1025.22 299.030  91
   1  -1  -8 992.735 313.270  26
  -1   1   8 1084.43 373.428  99
  -1  -1   8 1119.07 284.027  93
   1  -1  -7 10556.5 907.152  96
   1   1  -7 14221.8 957.086  26
  -1   1   7 12467.9 917.995  93
  -1  -1   7 13350.5 873.737  97
  -1   1   7 13103.5 876.751  24
  -1  -1   7 12994.5 902.123  24
  -1  -1   7 12579.1 921.066  93
   1  -1  -7 14844.6 992.714  26
   1   1  -7 12436.2 910.650  28
   1  -1  -7 14558.0 923.177  36
   1   1  -7 13632.2 1011.58  96
   1   1  -7 13215.2 904.690  36
  -1   1   7 12086.8 926.695  89
   1   1  -6 14464.8 891.892  26
   1   1  -6 12373.4 882.166  96
  -1   1   6 11679.1 852.241  34
   1  -1  -6 11597.7 809.604  26
  -1  -1   6 12522.4 760.310  97
  -1  -1   6 11387.6 817.685  93
  -1   1   6 13873.7 809.073  24
  -1  -1   6 12163.2 829.151  89
   1  -1  -6 13586.9 931.239  96
  -1   1   6 12519.0 845.977  93
   1   1  -6 11897.4 801.904  16
   1   1  -6 12331.3 821.217  28
  -1   1   6 11662.4 842.511  89
   1   1  -6 13374.9 832.014  36
  -1  -1   6 11881.3 784.694  24
   1   1  -6 12981.3 925.872  86
   1  -1  -6 13046.9 779.945  36
   1  -1  -5 115164. 2300.29  96
   1   1  -5 121869. 2208.26  28
  -1  -1   5 117820. 2023.49  97
   1   1  -5 117293. 2343.76  83
  -1  -1   5 114380. 2147.06  89
   1   1  -5 113952. 2261.51  96
  -1  -1   5 112660. 2174.08  93
   1   1  -5 114602. 2341.50  86
   1  -1  -5 127516. 2296.59  26
  -1   1   5 115128. 2266.48  34
   1   1  -5 115309. 2325.91  18
  -1   1   5 118321. 2219.48  89
  -1   1   5 122031. 2067.75  24
   1  -1  -5 120867. 2013.50  36
  -1  -1   5 122209. 2131.22  24
   1  -1  -5 111027. 2112.19  28
  -1   1   5 119167. 1864.35  97
  -1  -1   5 113617. 2274.21  34
  -1   1   5 117890. 2196.86  93
   1   1  -4 5359.14 466.756  18
  -1   1   4 4924.72 423.849  93
  -1   1   4 5047.33 423.264  88
   1  -1  -4 5153.78 464.450  96
  -1   1   4 5044.22 347.365  97
   1   1  -4 5794.46 489.112  86
   1   1  -4 5854.58 443.239  28
  -1   1   4 5857.73 471.198  34
  -1   1   4 5954.37 445.757  89
   1   1  -4 5033.56 403.990  25
   1  -1  -4 4174.56 361.972  16
   1   1  -4 4942.55 458.128  83
   1  -1  -4 5339.80 414.862  28
   1   1  -4 5350.51 467.272  96
   1   1  -4 4969.74 481.058   9
  -1  -1   4 5197.41 397.270  97
   1   1  -4 5387.29 607.017  81
  -1  -1   4 5664.79 428.129  24
  -1  -1   4 5448.45 429.146  89
  -1  -1   4 5031.96 427.731  93
  -1  -1   4 5621.14 461.080  34
   1   1  -3 171204. 2488.17  79
  -1  -1   3 169849. 2447.10  78
  -1   1   3 162394. 2526.87  80
  -1  -1   3 162486. 2263.25  80
  -1   1   3 163115. 1797.61  89
  -1  -1   3 164651. 1734.18  97
   1   1  -3 173682. 1942.99  96
   1   1  -3 153378. 2558.94  81
  -1  -1   3 155989. 1879.95  88
  -1  -1   3 162671. 1848.14  93
   1  -1  -3 158571. 2391.03   3
  -1   1   3 159938. 1118.63   2
   1   1  -3 164615. 2452.33   3
   1   1  -3 162994. 1966.13  18
   1   1  -3 168357. 2477.86  78
   1   1  -3 160133. 2031.05  11
  -1  -1   3 160496. 1763.46  24
   1   1  -3 159570. 2008.07   9
   1  -1  -3 165152. 2444.84  78
  -1   1   3 164778. 2422.64  78
  -1   1   3 162782. 1834.52  88
   1  -1  -3 159627. 1925.07  96
  -1   1   3 156722. 1826.11  93
   1   1  -3 158373. 1990.51  83
   1  -1  -3 169774. 1818.45  82
   1   1  -3 165377. 1993.16  86
  -1   1   2 209907. 1424.34   2
   1   1  -2 220751. 2361.84  82
  -1  -1   2 220104. 2278.22  78
   1  -1  -2 217264. 1551.77  82
  -1  -1   2 219905. 1936.98  80
  -1   1   2 222455. 2275.64  78
  -1  -1   2 216207. 2307.43   3
  -1   1   2 221944. 2286.48   3
  -1   1   2 218016. 1669.56   5
   1   1  -2 217338. 2304.99  78
   1  -1  -1 64910.7 1008.47   5
  -1   1   1 63541.8 1006.96   4
  -1  -1   1 64226.9 996.635  78
   1   1  -1 67798.1 1044.61  78
   1   1  -1 69549.4 827.982   7
  -1  -1   1 65764.5 1076.91  79
   1   1  -1 67724.3 1070.36   6
  -1  -1   1 65963.4 820.850   2
  -1   1   1 62473.5 1000.78   5
   1  -1  -1 65061.1 1025.90  78
  -1   1   1 61275.5 1002.81  78
   1   1  -1 64614.8 651.038   4
   1  -1  -1 66077.0 940.261  79
   1   1  -1 63732.3 825.508   2
  -1   1   0 44140.1 786.268   1
   1  -1   0 44972.3 950.093  80
   1  -1   0 45980.0 960.784   5
  -1  -1   0 46332.2 927.934  79
  -1  -1   0 46688.9 801.268  80
  -1   1   0 46073.6 705.280  79
  -1  -1   0 46037.2 897.009   1
   1   1   0 47397.4 867.402   2
   1   1   0 47565.3 804.594  80
   1  -1   0 44896.7 696.317  79
  -1   1  -1 79702.8 988.780   7
   1   1   1 79826.8 1445.16  80
   1  -1   1 77413.5 1486.76  80
  -1   1  -1 77132.8 1239.69  79
  -1  -1  -1 75833.9 1440.12  79
   1  -1   1 76911.2 1378.03   5
  -1  -1  -1 82516.8 1320.84   2
   1   1   1 76880.9 1298.71   2
  -1   1  -1 84276.2 1450.25   5
  -1  -1  -2 32731.6 751.784  91
  -1   1  -2 33592.5 1079.32  78
  -1  -1  -2 31544.1 713.479  81
  -1   1  -2 34071.5 950.843  15
  -1   1  -2 31059.4 1027.72   5
   1  -1   2 33542.1 821.665  95
  -1   1  -2 33301.8 942.671  85
   1   1   2 31905.3 957.646   2
   1  -1   2 31712.5 1156.88  80
  -1  -1  -2 31408.7 1133.94  80
   1   1   2 32747.2 738.932  97
   1   1   2 32451.4 863.348  89
   1  -1   2 32878.5 811.389  93
  -1  -1  -2 33764.9 652.758  83
   1   1   2 32695.9 1172.87  80
   1   1   2 32806.1 771.201  95
  -1  -1  -2 32674.4 942.791   2
  -1  -1  -2 32557.1 654.135   9
   1  -1   2 31283.1 955.979   5
  -1  -1  -2 32305.1 719.334  11
   1  -1   2 33878.9 796.221  97
   1  -1   2 30606.3 877.305  89
  -1   1  -2 32222.0 1146.54  80
  -1  -1  -2 35562.8 1194.58  79
   1   1   2 29548.2 1024.27   5
  -1  -1  -2 30931.3 811.985  96
   1   1   2 33346.4 778.910  93
  -1   1  -2 32657.4 946.267   2
  -1  -1  -2 33206.9 1059.79  78
  -1   1  -3 71445.2 1401.49  36
   1   1   3 69987.7 1387.98  93
  -1  -1  -3 70514.3 1213.21  83
   1  -1   3 70320.2 1548.66  89
   1   1   3 69097.1 1506.54  89
   1   1   3 68227.7 1475.76  32
  -1  -1  -3 74377.1 1407.78  36
  -1   1  -3 66982.6 1495.47  96
  -1  -1  -3 71940.6 1328.72  26
  -1  -1  -3 73106.4 1238.48   9
  -1   1  -3 69432.2 1265.63  28
   1   1   3 72457.9 1344.07  95
   1  -1   3 71719.2 1436.15  93
  -1  -1  -3 71053.5 1337.16  18
  -1   1  -3 73010.9 1766.46  81
   1   1   3 68840.9 1263.42  97
   1  -1   3 71341.5 1366.27  97
  -1  -1  -3 71812.7 1343.39  11
   1  -1   3 69586.3 1483.51  32
  -1  -1  -3 68737.0 1323.43  86
  -1  -1  -3 67356.5 1472.87  96
   1  -1   3 68609.5 1213.73  19
  -1   1  -3 67885.1 1473.51  11
  -1   1  -4 79476.6 1712.16  36
   1   1   4 79315.5 1582.27  97
   1   1   4 78987.6 1878.50  89
  -1   1  -4 76884.1 1732.94   9
   1  -1   4 77212.8 1637.00  97
  -1  -1  -4 79840.1 1635.03  26
  -1   1  -4 79298.8 1801.53  18
  -1  -1  -4 78635.0 1702.08  86
  -1  -1  -4 75434.0 1814.71  96
   1  -1   4 78974.2 1828.14  32
  -1  -1  -4 75484.5 1602.19  91
  -1   1  -4 80337.6 1819.67  86
  -1   1  -4 81607.8 1929.13  96
   1   1   4 76017.2 1799.31  32
   1  -1   4 78160.8 1750.36  93
   1   1   4 82269.0 1738.01  93
  -1   1  -4 82692.6 1774.09  83
  -1  -1  -4 79881.1 1709.29  36
   1  -1   4 72942.2 1835.52  89
  -1   1  -4 82964.8 1873.46  11
  -1   1  -4 81675.4 1640.24  28
  -1  -1  -4 79531.8 1705.20  18
  -1  -1  -5 7834.20 636.634  86
   1  -1   5 7602.30 660.622  93
   1   1   5 7212.59 651.044  32
   1   1   5 6857.06 547.911  97
  -1  -1  -5 8160.36 659.498  18
   1  -1   5 6519.46 627.704  32
  -1   1  -5 6932.60 602.978  36
  -1   1  -5 7616.32 618.551  91
   1  -1   5 8249.33 637.725  97
  -1   1  -5 5922.50 598.528  86
  -1  -1  -5 7504.95 693.837  96
   1  -1   5 6655.66 685.172  89
  -1  -1  -5 7116.92 593.570  91
   1   1   5 7816.88 717.696  89
  -1  -1  -5 6513.71 585.295  36
  -1   1  -5 6748.67 629.249  18
   1   1   5 6656.26 614.815  93
  -1   1  -5 7862.78 696.587  11
  -1   1  -5 7243.31 703.402  96
  -1  -1  -6 2250.89 380.718  91
  -1   1  -6 3581.88 546.407  86
   1  -1   6 1530.21 393.792  32
   1  -1   6 2164.83 386.824  97
  -1   1  -6 2461.32 433.978  36
  -1  -1  -6 1994.15 460.023  96
  -1   1  -6 2737.18 496.018  18
  -1   1  -6 2013.86 441.684  96
   1  -1   6 2076.09 404.509  24
   1   1   6 2006.80 401.142  93
   1   1   6 2723.20 509.500  89
   1  -1   6 2747.10 471.848  93
   1   1   6 2227.80 425.561  32
  -1   1  -6 2419.95 401.278  91
  -1  -1  -6 1909.50 381.180  36
   1  -1   7 835.922 260.693  24
   1  -1   7 1022.69 343.691  59
  -1   1  -7 919.657 359.768  53
  -1  -1  -7 541.655 276.382  36
   1  -1   7 663.630 375.262  99
  -1   1  -7 1497.34 429.004  96
  -1  -1  -7 429.063 348.849  96
   1   1   7 1033.09 296.193  24
   1   1   7 236.782 308.892  99
  -1   1  -7 1079.97 301.851  91
  -1  -1  -7 1126.86 384.862  53
  -1   1  -7 1203.42 376.717  36
   1  -1   7 1410.83 390.902  93
   1  -1   7 822.714 334.824  97
   1   1   7 1042.38 366.366  93
   1  -1   7 413.603 277.326  64
   1   1   7 664.742 309.522  89
  -1  -1  -7 601.467 315.976  91
   1   1   7 1095.32 342.615  59
  -1   1  -8 781.246 298.938  53
   1  -1   8 570.685 312.564  99
   1   1   8 549.166 301.705  64
   1  -1   8 288.120 254.052  64
   1  -1   8 76.1780 275.584  59
   1   1   8 176.649 301.048  59
   1   1   8 566.845 323.490  99
  -1  -1  -8 633.426 309.604  53
  -1  -1  -9 2433.55 443.433  65
  -1   1  -9 2831.92 421.620  65
   1   1   9 2552.64 479.193  99
   1  -1   9 1812.44 428.447  99
  -1   1  -9 2667.79 357.107  53
   1   1   9 2396.74 412.135  59
   1  -1   9 2247.20 393.366  59
  -1  -1  -9 2509.47 415.690  47
   1  -1   9 1979.41 358.101  64
  -1   1  -9 1585.69 397.203  47
  -1  -1  -9 2653.87 425.643  53
   1   1   9 2352.26 404.690  64
  -1  -1 -10 661.771 188.886  65
  -1   1 -10 574.079 202.243  47
  -1  -1 -10 421.284 170.658  47
   1   1  10 744.159 197.394  99
   1   1  10 376.300 171.079  44
   1  -1  10 373.864 164.183  44
  -1   2  10 18508.2 950.547  44
  -1  -2  10 18789.2 998.505  64
  -1  -2  10 18940.1 1020.37  44
   1   2 -10 18521.4 1015.04  47
  -1   2  10 17199.6 967.115  64
  -1   2  10 17117.5 1025.53  99
  -1  -2  10 18585.6 966.754  99
   1  -2 -10 17683.7 977.801  65
   1  -2 -10 16789.9 1009.21  47
   1   2  -9 3289.33 486.191  65
  -1  -2   9 3118.64 520.837  64
   1  -2  -9 2615.12 467.923  65
   1  -2  -9 2293.30 486.696  47
  -1   2   9 2237.15 452.641  64
  -1   2   9 2937.73 545.420  99
  -1  -2   9 2285.76 447.687  99
  -1   2   8 7941.29 779.092  70
  -1  -2   8 7319.27 718.338  59
   1   2  -8 7979.39 760.764  36
  -1   2   8 7180.23 747.929  93
  -1   2   8 5974.51 667.698  64
   1  -2  -8 6496.88 709.893  26
  -1  -2   8 8281.24 792.898  99
   1   2  -8 6635.67 679.417  65
   1  -2  -8 6999.13 755.438  65
  -1  -2   8 6444.14 706.311  64
  -1   2   8 6511.45 742.901  99
   1  -2  -8 6857.22 664.360  91
  -1   2   8 8076.54 790.783  89
   1  -2  -8 8470.03 844.243  47
   1   2  -7 8845.60 796.640  16
  -1  -2   7 6990.71 688.791  93
   1   2  -7 7299.32 709.757  28
   1   2  -7 7407.52 699.074  36
   1   2  -7 9437.08 794.216  26
   1   2  -7 7710.55 775.901  96
  -1   2   7 8303.88 805.635  89
   1  -2  -7 8044.60 804.310  96
   1  -2  -7 8613.92 783.710  26
  -1  -2   7 9344.64 777.269  24
  -1   2   7 7785.07 739.486  93
  -1  -2   7 8577.97 729.373  97
  -1   2   7 8726.09 707.239  24
  -1   2   6 633.822 266.469  34
  -1  -2   6 480.674 280.312  93
   1   2  -6 534.437 277.444  96
  -1   2   6 261.184 231.298  93
  -1  -2   6 640.332 265.507  24
   1  -2  -6 238.894 272.668  96
  -1   2   6 407.307 215.095  24
  -1   2   6 525.846 270.816  89
   1   2  -6 407.827 236.346  28
   1  -2  -6 262.204 244.431  26
  -1  -2   6 369.950 231.157  97
   1   2  -6 257.745 270.781  86
   1   2  -6 856.396 336.936  18
  -1   2   5 18071.5 885.720  93
   1  -2  -5 17169.7 889.194  26
  -1  -2   5 16576.3 837.269  24
  -1  -2   5 18095.0 833.665  97
  -1  -2   5 15831.8 830.609  89
  -1   2   5 18082.0 803.243  24
   1  -2  -5 16989.3 931.631  96
   1   2  -5 16261.2 928.679   9
   1   2  -5 16563.6 906.401  96
  -1   2   5 16543.8 890.527  34
   1   2  -5 17583.4 946.520  18
  -1  -2   5 17151.4 864.103  93
   1   2  -5 15885.2 910.351  83
   1   2  -5 17687.5 956.803  86
  -1   2   5 18363.4 916.043  89
   1   2  -5 15918.5 822.481  28
   1   2  -5 17362.2 1122.04  82
   1  -2  -5 19241.3 797.398  36
   1   2  -5 17061.4 820.403  25
   1   2  -5 16385.5 1164.64  81
  -1  -2   4 392.386 207.163  34
   1  -2  -4 347.980 222.824  96
   1  -2  -4 748.923 199.215  87
   1   2  -4 580.613 286.427  11
  -1   2   4 793.963 211.239  39
  -1  -2   4 550.812 186.205  89
   1   2  -4 398.456 180.459  25
   1   2  -4 260.799 195.727  28
  -1   2   4 508.408 221.580  34
  -1  -2   4 507.997 207.790  24
   1  -2  -4 325.764 163.562  28
  -1   2   4 529.144 206.068  93
  -1  -2   4 734.877 229.153  97
  -1  -2   4 572.848 201.506  80
  -1   2   4 577.537 192.406  32
   1  -2  -4 446.369 194.589  26
  -1  -2   4 454.630 191.455  93
  -1   2   4 374.172 217.834  89
   1   2  -4 410.833 246.913  83
  -1   2   4 639.035 221.899  88
   1   2  -4 84.6268 182.739  18
   1   2  -4 539.488 299.160  81
   1   2  -4 501.667 221.281  96
   1   2  -4 443.186 249.001   9
   1   2  -4 485.473 228.609  86
  -1   2   3-2.87223 159.748  89
   1   2  -3 228.406 182.278  86
  -1  -2   3 154.123 203.832  78
  -1   2   3 111.122 106.686   2
   1   2  -3 136.850 196.608  11
  -1  -2   3 2.10925 137.564  97
  -1   2   3 183.607 128.343   5
   1   2  -3 64.2414 113.282  85
   1  -2  -3 20.9261 50.5513  82
   1   2  -3 148.079 198.919   9
  -1   2   3 143.524 152.707  78
   1  -2  -3 186.779 175.752  96
  -1  -2   3 73.2128 138.136  24
   1   2  -3 143.943 176.894  78
   1  -2  -3 67.8481 142.893  87
  -1  -2   3 352.141 162.944  93
   1   2  -3 151.006 175.124  96
   1   2  -3 287.831 154.748  25
  -1  -2   3 103.264 132.069  80
  -1   2   3 169.994 229.710  80
   1   2  -3 138.248 182.725  83
   1   2  -3 83.1194 157.462  18
  -1   2   3 168.367 157.059  88
   1   2  -3 185.902 182.558  79
   1   2  -3 178.181 56.4325   5
  -1   2   3 123.264 155.739  93
   1  -2  -3-35.4190 217.414   3
   1   2  -3 83.4750 235.664  81
   1  -2  -3 225.147 136.620  26
   1  -2  -3 29.6700 141.790  78
  -1   2   2 69319.9 1080.41   2
   1   2  -2 73938.4 1353.43  78
  -1   2   2 67847.9 1220.83   5
  -1  -2   2 71195.9 1308.02  78
  -1   2   2 74667.3 1329.70  78
  -1  -2   2 72335.0 986.000  80
   1   2  -2 74209.4 1412.79  79
   1   2  -2 73119.8 902.037   2
   1   2  -2 72912.3 1150.18  11
  -1  -2   2 70260.9 1342.70   3
   1  -2  -1 128929. 1689.19   5
  -1  -2   1 121314. 1577.78  79
   1   2  -1 125120. 1708.07  81
   1   2  -1 130876. 1184.81   9
   1  -2  -1 120450. 1437.24  78
  -1   2   1 128449. 1683.64   5
   1  -2  -1 131999. 1284.22  79
  -1   2   1 125360. 1242.88   3
   1   2  -1 133587. 1182.48  83
  -1   2   1 126617. 1403.48  78
   1   2  -1 125229. 1414.81  78
   1   2  -1 130657. 1398.88   2
   1   2  -1 129417. 1296.51   7
  -1  -2   1 126665. 1389.98   2
  -1  -2   1 122512. 1362.17  78
   1   2  -1 121247. 1604.70  79
   1  -2   0 343732. 2839.82  80
  -1   2   0 335115. 2626.57   4
  -1   2   0 337004. 1988.84   1
  -1  -2   0 333586. 2707.34  79
  -1   2   0 329834. 1446.47  79
  -1  -2   0 321075. 2497.39   1
  -1  -2   0 351312. 2157.58  80
   1  -2   0 335909. 2857.32   5
   1   2   0 333863. 2708.20  79
   1   2   0 343669. 2187.73  80
  -1   2  -1-14.6935 119.134   8
   1  -2   1 159.278 225.245  80
  -1  -2  -1 142.451 232.069  79
  -1   2  -1 15.0486 133.893  79
  -1  -2  -1 152.793 205.900   2
   1  -2   1 224.239 204.037   5
   1   2   1 180.172 188.026   2
  -1   2  -1 269.406 211.288   5
  -1   2  -1 108.913 204.748  80
   1   2   1 192.529 175.082  80
   1  -2   2 50778.4 1254.79   5
  -1  -2  -2 54344.9 1277.05   2
  -1   2  -2 54664.2 841.508   8
  -1  -2  -2 56743.5 1565.05  80
   1  -2   2 56417.2 1562.16  80
  -1  -2  -2 50425.2 1497.10  79
   1   2   2 52976.6 1101.42  89
  -1  -2  -2 53052.8 940.599  91
  -1   2  -2 52411.4 1473.91  80
  -1   2  -2 57804.2 1384.50   5
   1  -2   2 52580.2 1023.17  97
   1   2   2 52161.5 1283.06   2
  -1   2  -2 53691.0 1182.82  13
   1   2   2 52761.9 1504.55  80
  -1   2  -2 51017.1 1127.13   7
   1   2   2 51257.6 959.202  93
  -1   2  -2 53028.8 1233.21  15
  -1  -2  -2 50871.8 1031.53  96
  -1   2  -2 52582.9 1227.12  85
  -1   2  -2 52340.6 1349.87  78
   1  -2   2 52304.1 1060.80  19
  -1  -2  -2 50964.6 1309.54  78
   1  -2   2 51761.8 1042.90  93
  -1   2  -3 2690.82 362.317  96
   1  -2   3 2945.61 388.109  89
  -1  -2  -3 3357.78 340.772  36
  -1  -2  -3 2532.82 284.924  91
  -1   2  -3 2864.23 429.135  81
   1   2   3 2610.24 352.939  32
   1   2   3 3032.98 365.987  89
   1  -2   3 3245.96 356.052  93
  -1   2  -3 3114.34 332.880  36
  -1   2  -3 2858.39 410.006  85
  -1   2  -3 2949.88 277.131  28
   1   2   3 3498.78 313.891  95
  -1  -2  -3 3011.91 290.294  18
   1  -2   3 2783.88 294.650  19
   1  -2   3 3025.23 350.904  32
  -1   2  -3 2173.67 339.127  15
   1   2   3 2695.49 342.162   2
  -1  -2  -3 3010.65 291.961  86
  -1  -2  -3 3113.06 359.503  96
   1   2   3 2999.91 314.614  93
   1  -2   3 3001.69 324.768  97
   1   2   3 3095.84 285.051  97
  -1  -2  -3 3102.71 326.825  26
   1  -2   4 32704.4 1166.27  93
  -1   2  -4 35092.5 1156.29  36
  -1   2  -4 34313.8 1282.24  11
   1   2   4 34006.0 1022.54  97
  -1   2  -4 33396.0 1094.74  91
   1   2   4 32936.0 1216.54  32
   1  -2   4 33947.4 1126.91  97
   1   2   4 34749.5 1151.69  93
  -1  -2  -4 33445.9 1069.55  91
  -1  -2  -4 33038.0 1232.42  96
  -1   2  -4 34633.8 1232.95   9
  -1  -2  -4 35539.8 1155.42  36
  -1   2  -4 33805.7 1495.07  81
  -1   2  -4 32116.3 1259.31  96
  -1   2  -4 33519.5 1054.65  28
   1   2   4 32941.2 1233.16  89
  -1  -2  -4 34632.4 1159.21  26
   1  -2   4 30251.9 1170.33  32
  -1   2  -4 32459.5 1183.15  83
  -1  -2  -5 3497.30 429.482  26
   1  -2   5 4219.98 496.543  24
   1  -2   5 3225.39 474.322  32
  -1   2  -5 3507.96 454.571   9
  -1   2  -5 3988.33 499.360  83
   1  -2   5 4064.40 474.551  97
   1   2   5 3807.27 478.366  93
  -1   2  -5 4043.93 472.459  91
  -1  -2  -5 3094.12 491.501  96
  -1   2  -5 4109.75 534.033  86
  -1  -2  -5 3474.76 439.299  91
   1   2   5 3773.99 497.003  32
  -1   2  -5 3447.13 500.458  18
   1   2   5 3884.97 554.343  89
  -1  -2  -5 4435.66 477.223  36
   1  -2   5 3292.12 450.421  93
  -1   2  -5 4294.64 500.274  36
  -1   2  -5 3013.74 457.117  11
  -1   2  -5 4114.87 572.322  96
   1  -2   6 2465.70 425.751  97
  -1   2  -6 2009.73 409.909  36
  -1  -2  -6 2591.22 412.015  91
   1   2   6 3181.05 487.983  93
  -1   2  -6 3177.26 574.047  96
   1  -2   6 2381.92 454.365  32
   1  -2   6 2120.05 417.197  93
   1   2   6 2607.88 520.751  89
   1  -2   6 2151.15 400.505  24
  -1  -2  -6 2527.86 426.660  36
   1   2   6 2004.78 414.060  32
  -1   2  -6 2780.31 418.970  91
  -1  -2  -6 2423.58 458.493  96
  -1   2  -6 2984.36 508.583  86
  -1   2  -6 2202.63 456.700  18
  -1  -2  -7 300.546 274.066  36
   1  -2   7 451.882 249.750  97
   1  -2   7 1830.02 413.724  59
   1   2   7 792.967 308.958  24
  -1   2  -7 1974.36 445.142  18
   1  -2   7 1362.73 371.263  64
  -1   2  -7 1287.05 442.742  96
  -1   2  -7 1158.37 275.221  91
  -1   2  -7 1512.88 367.706  36
   1   2   7 1636.57 352.424  59
  -1  -2  -7 857.705 286.315  91
   1  -2   7 1154.49 397.657  99
   1   2   7 2007.15 428.266  99
   1  -2   7 1640.28 369.319  93
  -1  -2  -7 1344.55 383.045  53
  -1  -2  -7 935.941 293.455  96
   1   2   7 682.595 323.538  89
   1   2   7 1374.26 390.873  93
   1  -2   7 815.634 310.505  24
  -1   2  -7 1056.58 332.338  86
  -1  -2  -8 22587.0 1262.03  53
   1  -2   8 22808.0 1301.55  99
   1   2   8 24931.7 1242.99  59
   1   2   8 22430.3 1355.48  99
   1  -2   8 23463.1 1260.78  59
   1  -2   8 24362.1 1241.20  46
   1   2   8 22231.8 1256.25  64
   1  -2   8 22381.0 1204.15  64
  -1  -2  -8 22151.5 1311.88  47
  -1   2  -8 20503.3 1196.57  53
   1   2   9 107.731 279.898  99
  -1  -2  -9 175.187 221.597  65
   1  -2   9 384.980 219.324  64
   1  -2   9 77.9150 302.578  59
  -1  -2  -9 150.047 282.107  47
  -1   2  -9 358.478 194.194  65
   1   2   9 44.6838 243.470  59
   1  -2   9-382.659 272.576  99
   1   2   9 122.125 192.418  64
  -1  -2  -9 70.3243 262.553  53
  -1   2 -10 8124.24 533.296  47
   1  -2  10 8062.78 519.286  44
   1   2  10 8090.60 559.518  99
  -1  -2 -10 8277.15 518.695  65
   1  -3 -10 638.657 242.611  65
  -1  -3  10 754.364 272.578  44
  -1  -3  10 155.036 253.191  64
  -1   3  10 615.930 229.611  44
   1  -3 -10 450.090 259.452  47
   1   3 -10 410.248 263.939  47
  -1   3  10 539.204 263.880  99
  -1   3  10 561.771 246.928  64
  -1   3  10 373.539 171.044  69
  -1  -3   9 1953.52 420.398  64
  -1   3   9 1569.72 420.150  99
   1  -3  -9 1176.84 381.507  65
   1  -3  -9 2136.17 456.954  47
  -1   3   9 1122.10 376.587  64
  -1  -3   9 1610.67 398.782  44
  -1   3   8 695.490 303.134  64
   1   3  -8 469.463 269.591  36
   1  -3  -8 378.680 314.107  26
  -1  -3   8 355.261 260.049  64
  -1   3   8 788.977 349.404  99
  -1   3   8-204.309 350.297  70
  -1  -3   8 533.425 305.015  59
   1  -3  -8 127.457 293.524  65
   1  -3  -8 380.911 206.778  47
   1   3  -7 5606.40 674.884  86
  -1   3   7 5097.07 618.831  34
  -1   3   7 4346.34 598.306  89
  -1  -3   7 5231.99 609.155  24
  -1  -3   7 5085.12 584.309  97
   1  -3  -7 4726.52 616.754  26
   1  -3  -7 5945.11 713.747  96
   1   3  -7 5310.71 613.157  28
   1   3  -7 5079.65 607.968  36
   1   3  -7 3618.49 569.716  16
  -1   3   7 4462.23 560.173  93
   1   3  -7 5278.50 671.960  96
  -1  -3   7 5800.16 640.651  93
   1   3  -7 5546.03 708.992  18
   1   3  -6 63407.5 1957.73  96
   1  -3  -6 66711.4 2044.25  96
  -1   3   6 68708.3 1746.55  24
  -1   3   6 68845.0 2025.70  89
  -1  -3   6 70233.4 1892.05  97
  -1  -3   6 68898.8 1939.59  93
   1   3  -6 67537.1 2101.94  86
   1   3  -6 67845.8 1916.35  28
  -1   3   6 67753.8 1890.80  93
   1   3  -6 65803.5 2054.00  18
  -1  -3   6 68832.8 1904.83  24
  -1   3   6 66460.0 1972.69  34
   1   3  -6 65827.5 2081.59  83
   1  -3  -6 67606.1 1992.48  26
  -1  -3   5 208.371 224.119  93
   1   3  -5 143.337 241.677  83
   1   3  -5 222.668 337.628  82
   1  -3  -5 244.048 256.510  26
   1   3  -5 450.350 183.850  25
   1   3  -5 122.412 230.971  86
   1   3  -5 343.517 231.635   9
   1  -3  -5 233.202 237.299  96
  -1   3   5 488.058 199.819  88
   1   3  -5 178.480 242.840  11
   1   3  -5 397.036 275.867  18
  -1  -3   5 435.048 242.006  24
  -1   3   5 659.898 288.367  89
  -1  -3   5 74.1350 192.898  97
  -1   3   5 212.232 186.930  32
  -1   3   5 225.451 196.219  34
   1   3  -5 231.857 219.947  96
  -1   3   5 551.562 246.777  93
   1   3  -5-72.5014 345.932  81
   1   3  -5 253.773 175.612  28
   1   3  -4 21708.7 832.326  25
   1   3  -4 22739.1 959.185  86
   1  -3  -4 22759.0 952.827  96
  -1   3   4 22445.1 823.179  88
   1   3  -4 22786.5 1268.66  81
  -1   3   4 23532.8 916.395  39
   1   3  -4 22564.6 968.535   9
   1   3  -4 21003.5 964.843  11
   1  -3  -4 22149.1 850.131  87
  -1  -3   4 22596.1 853.665  93
  -1  -3   4 22449.4 858.428  97
   1  -3  -4 23018.6 747.737  94
   1   3  -4 22271.7 945.198  18
  -1   3   4 22171.9 893.358  34
  -1   3   4 24884.4 937.860  89
  -1   3   4 22953.2 845.425  32
   1   3  -4 22273.3 830.350  85
  -1   3   4 21711.9 826.601  93
   1   3  -4 23409.4 918.078  96
   1  -3  -4 24380.3 949.935  26
  -1  -3   4 23145.7 872.925  24
  -1  -3   4 22377.1 783.320  19
   1   3  -4 24839.5 1013.78  83
  -1  -3   3 10758.7 530.897  24
  -1  -3   3 11393.1 455.456  23
   1   3  -3 11754.7 621.583  11
  -1   3   3 11280.4 514.385  93
   1   3  -3 12314.5 634.748  83
   1   3  -3 11276.2 658.537   7
   1   3  -3 12040.3 702.226  79
   1   3  -3 10931.5 460.723  13
   1  -3  -3 12548.0 494.077  94
  -1   3   3 12904.3 591.666  39
   1   3  -3 11227.3 659.964  78
   1   3  -3 11023.7 619.144   9
  -1  -3   3 12091.1 523.467  93
   1  -3  -3 12140.9 572.860  87
   1  -3  -3 10891.0 579.377  96
   1   3  -3 11736.0 509.988  85
  -1  -3   3 12027.8 539.253  19
   1  -3  -3 11923.1 677.055   3
  -1   3   3 11892.4 583.185  89
  -1   3   3 11403.3 513.904  88
   1  -3  -3 12554.7 590.182  26
  -1   3   3 11051.2 650.848  78
   1  -3  -3 11140.2 667.309  78
  -1  -3   3 11069.2 526.421  97
  -1   3   3 11740.1 551.610   2
  -1  -3   3 11778.4 572.501  80
   1   3  -3 11536.5 502.022  15
   1   3  -3 11460.9 536.914  96
  -1  -3   3 11104.9 656.605  78
   1   3  -3 11007.8 795.940  81
   1   3  -2 34.3370 155.600   5
   1   3  -2 258.774 126.592   2
  -1   3   2 342.523 146.955  89
  -1  -3   2 247.541 159.083  78
   1  -3  -2 310.492 174.916  87
  -1   3   2 382.762 147.174  78
  -1  -3   2 248.125 151.943   3
  -1  -3   2 445.835 143.675  97
   1   3  -2 331.660 181.339   7
   1   3  -2 132.907 201.091  81
  -1   3   2 228.774 143.411   2
   1  -3  -2 515.598 180.073  96
   1   3  -2 206.869 165.028   9
  -1  -3   2 311.452 88.9257  80
   1   3  -2 336.546 197.215  79
   1  -3  -2 385.895 198.925   4
   1   3  -2 285.143 177.629  83
   1   3  -2 178.684 154.231  78
   1   3  -2 164.221 227.178  82
  -1  -3   2 370.414 149.101  24
   1   3  -1 23193.4 625.862  78
   1  -3  -1 24008.2 644.338  78
  -1  -3   1 22629.2 738.970  79
   1  -3  -1 25051.7 887.976   5
   1   3  -1 24578.2 849.805  81
  -1  -3   1 23058.7 721.858   2
  -1   3   1 23887.1 614.281  78
   1   3  -1 23830.7 783.200  79
   1   3  -1 23492.4 715.897   2
  -1  -3   1 23924.0 596.818  78
   1   3   0 8565.86 501.266  79
  -1   3   0 8557.44 533.206  80
   1   3   0 8196.59 408.427  81
   1   3   0 9165.30 510.197   2
  -1  -3   0 7253.47 464.106  79
  -1   3   0 9215.22 366.768  10
   1   3   0 8316.30 382.705  80
   1  -3   0 8574.85 547.236   5
  -1  -3   0 8874.93 456.654   1
  -1   3   0 8715.17 483.785   4
   1   3   1 1274.64 261.368  80
  -1   3  -1 1159.66 221.039  13
  -1   3  -1 1271.18 294.277  80
   1  -3   1 1794.84 313.708  80
  -1   3  -1 1418.46 160.611  79
  -1   3  -1 1393.44 171.925  14
   1   3   1 1343.63 269.107   2
   1  -3   1 1323.87 207.852  19
  -1   3  -1 1354.58 209.539   8
  -1   3  -1 1497.15 281.008   5
   1  -3   1 825.668 274.827   5
   1  -3   1 1215.71 193.612  94
  -1  -3  -1 1535.01 275.588   2
  -1  -3  -1 1085.98 291.629  79
   1  -3   2 228417. 2377.14  94
  -1   3  -2 228045. 2605.96   7
  -1   3  -2 243355. 3033.12   5
  -1  -3  -2 232559. 2248.61  96
  -1   3  -2 238598. 2098.84   8
  -1  -3  -2 228396. 2344.33  26
   1   3   2 240299. 3291.13  80
   1  -3   2 236287. 3262.57  80
  -1   3  -2 243101. 2908.66  78
   1  -3   2 239471. 2257.16  97
  -1   3  -2 232404. 2699.82  85
   1   3   2 242049. 2939.34   2
  -1   3  -2 239382. 2744.87  15
  -1  -3  -2 247051. 1995.40  91
   1   3   2 236993. 2388.74  89
   1  -3   2 237625. 2455.69  19
   1  -3   2 242056. 2314.98  93
  -1   3  -2 229794. 3132.86  80
   1   3   2 239351. 2147.14  21
  -1  -3  -2 244406. 2893.96   2
   1  -3   2 233089. 2889.48   5
  -1  -3  -2 247020. 2861.34  78
  -1   3  -2 236488. 2103.05  91
  -1   3  -2 237414. 2590.42  13
  -1   3  -3 151.611 231.425  85
   1   3   3 152.201 110.301  97
  -1  -3  -3 216.109 165.071  36
   1  -3   3 321.254 194.209  97
  -1  -3  -3 339.346 193.929  26
  -1  -3  -3 287.321 206.614  96
   1   3   3 128.326 183.991  32
   1   3   3-36.0095 132.765  95
  -1   3  -3 269.630 244.396  81
   1  -3   3 287.517 199.687  32
   1  -3   3 233.393 158.951  93
  -1   3  -3 136.199 206.382  15
   1   3   3 12.6086 205.840  89
  -1   3  -3 156.296 217.580   7
   1   3   3 191.396 141.062  93
  -1   3  -3 56.5090 144.399  91
  -1   3  -3 312.641 149.531  28
   1  -3   3 6.33178 164.786  19
  -1  -3  -3 154.692 146.555  91
  -1   3  -3 232.415 160.784  36
   1  -3   4 3131.84 423.459  32
   1  -3   4 3443.34 403.299  24
  -1   3  -4 4020.17 436.389  36
   1   3   4 3574.62 472.933  89
  -1  -3  -4 3992.81 391.963  91
  -1  -3  -4 4362.38 425.094  36
   1   3   4 3888.09 462.292  32
  -1   3  -4 3637.90 479.969  96
   1   3   4 3574.64 378.609  93
   1  -3   4 3905.72 448.428  93
  -1  -3  -4 4157.94 440.064  26
  -1   3  -4 3826.38 493.916  85
   1  -3   4 3672.50 408.401  97
  -1   3  -4 3705.68 405.200  91
  -1   3  -4 3500.78 470.662  11
  -1   3  -4 3618.89 565.401  81
  -1  -3  -4 3467.74 462.644  96
  -1   3  -4 4320.65 398.805  28
  -1   3  -5 286.487 207.365  91
  -1  -3  -5 298.876 168.418  36
   1   3   5 303.024 268.825  89
   1  -3   5 328.089 213.652  32
  -1   3  -5 309.333 290.132  96
  -1   3  -5 237.840 152.492  28
  -1   3  -5 429.536 241.279  36
  -1   3  -5 598.892 267.887   9
   1   3   5 226.681 258.610  32
   1   3   5 195.444 190.756  93
  -1   3  -5 137.877 197.712  83
  -1   3  -5 49.9550 267.816  18
  -1  -3  -5 463.882 294.064  96
   1  -3   5 57.9104 220.694  97
   1  -3   5 346.574 220.241  24
   1  -3   5 536.218 278.828  93
  -1  -3  -5 187.396 191.905  91
  -1   3  -5 370.895 259.732  11
  -1  -3  -5 385.730 219.688  26
  -1   3  -5 309.927 254.643  86
   1  -3   6 21643.9 1161.88  97
  -1  -3  -6 23205.5 1177.35  36
  -1   3  -6 22854.4 1313.54  86
  -1  -3  -6 21164.4 1074.67  91
  -1  -3  -6 21420.0 1159.22  26
   1  -3   6 20979.1 1158.89  24
  -1  -3  -6 20262.9 1223.36  96
   1  -3   6 22218.9 1223.66  93
  -1   3  -6 20640.0 1260.51  96
  -1   3  -6 21749.1 1178.19  36
  -1   3  -6 22181.0 1313.06  11
   1   3   6 22562.5 1279.28  32
   1   3   6 22565.7 1166.04  93
  -1   3  -6 22326.1 1152.36  91
   1   3   6 22180.8 1328.97  89
  -1   3  -6 21921.7 1290.65  18
   1  -3   7 767.508 261.947  93
  -1  -3  -7 970.815 356.168  47
  -1  -3  -7 1025.53 334.104  53
   1   3   7 1854.62 335.617  59
  -1  -3  -7 647.691 250.372  96
   1  -3   7 1131.81 304.704  99
  -1   3  -7 444.915 188.234  91
  -1   3  -7 982.573 316.841  18
   1   3   7 1284.56 315.851  70
   1   3   7 665.903 320.554  99
   1  -3   7 784.600 312.228  97
   1   3   7 506.088 280.631  24
  -1   3  -7 997.396 354.672  96
  -1   3  -7 1264.03 343.477  86
   1   3   7 750.659 354.679  89
   1  -3   7 175.934 288.932  35
  -1  -3  -7 860.555 309.003  91
   1   3   7 1141.09 316.917  32
   1  -3   7 914.657 326.471  59
  -1   3  -7 1013.28 301.922  36
   1  -3   7 970.237 297.759  46
   1  -3   7 932.824 271.707  24
   1   3   8 2499.82 479.595  64
   1   3   8 2648.98 458.013  59
   1  -3   8 2289.61 442.530  99
  -1  -3  -8 2516.20 476.241  47
   1  -3   8 4498.31 512.793  46
   1  -3   8 2966.93 437.919  64
   1   3   8 2410.18 495.637  99
  -1  -3  -8 1679.98 429.936  53
  -1   3  -8 2902.17 456.005  53
   1  -3   8 2553.10 460.116  59
   1  -3   9 684.767 254.526  46
  -1  -3  -9 409.238 214.934  47
  -1  -3  -9 618.418 283.405  65
   1   3   9 534.238 280.178  99
  -1  -3  -9 391.323 274.681  53
   1   3   9 838.784 299.351  64
  -1   4  10 1107.68 263.448  69
   1  -4 -10 1253.14 271.148  66
   1  -4 -10 1243.94 313.488  65
   1   4 -10 1033.09 270.022  47
  -1   4  10 1210.45 345.305  99
  -1  -4  10 923.882 293.404  44
  -1   4  10 1110.85 271.417  64
  -1  -4   9 21597.2 1200.91  44
   1  -4  -9 20796.1 1219.02  65
  -1  -4   9 23348.0 1230.41  64
  -1   4   9 23787.8 1254.98  64
   1  -4  -9 22406.5 1300.76  47
  -1   4   9 24102.6 1280.04  70
  -1   4   9 22934.4 1322.83  99
  -1   4   8 3377.52 528.036  70
  -1  -4   8 3261.34 510.076  46
  -1  -4   8 3196.91 528.613  64
   1   4  -8 3350.07 536.722  36
   1  -4  -8 3736.60 564.280  26
   1  -4  -8 2925.08 535.281  47
   1  -4  -8 3325.16 561.934  65
  -1   4   8 3338.66 556.677  99
   1   4  -8 4355.40 573.920  28
  -1   4   8 3154.62 518.859  64
   1   4  -7 17179.4 1086.23  36
   1  -4  -7 16944.5 1134.33  96
   1   4  -7 15485.4 1106.76  16
   1   4  -7 19078.2 1247.06  86
   1   4  -7 18194.0 1174.54  96
  -1  -4   7 16932.0 1071.44  24
  -1   4   7 16050.2 1059.46  34
   1  -4  -7 17080.4 1119.26  26
  -1  -4   7 16940.0 1057.70  97
   1   4  -7 18086.7 1216.08  18
  -1   4   7 17164.4 1146.71  89
   1   4  -7 16649.5 1048.42  28
  -1   4   7 17721.5 1059.28  93
  -1  -4   7 17425.1 1087.03  93
   1   4  -6 3647.60 520.520   9
   1   4  -6 3655.53 494.878  28
   1   4  -6 3659.17 524.741  18
   1   4  -6 3608.50 545.144  86
  -1  -4   6 3430.92 472.316  93
   1  -4  -6 4296.51 565.014  96
  -1  -4   6 4121.22 521.300  24
  -1   4   6 3724.23 471.235  93
   1  -4  -6 3984.15 541.609  26
  -1   4   6 3257.65 512.690  89
   1   4  -6 4305.27 577.537  96
  -1  -4   6 3174.25 452.574  97
  -1   4   6 3821.95 506.492  34
   1   4  -6 4131.73 582.111  83
   1   4  -5 2321.53 355.086  28
  -1   4   5 1912.20 369.739  89
   1   4  -5 2324.73 444.209  11
   1   4  -5 2389.64 335.349  25
   1  -4  -5 1907.69 367.307  26
   1   4  -5 1879.01 488.880  82
  -1   4   5 2124.01 351.539  93
   1   4  -5 2542.24 414.699  86
   1  -4  -5 2270.70 364.241  87
  -1  -4   5 1692.75 338.327  97
   1   4  -5 1489.86 355.435   9
   1  -4  -5 2116.03 394.634  96
   1   4  -5 1926.40 413.076  18
  -1  -4   5 1764.22 332.689  24
  -1   4   5 2085.35 357.028  34
  -1   4   5 1961.84 347.932  32
   1   4  -5 2183.38 419.267  83
   1   4  -5 1944.05 378.777  96
  -1  -4   5 1720.29 317.064  93
   1   4  -4 8807.23 563.741  25
   1  -4  -4 8346.28 570.448  87
  -1  -4   4 8544.43 549.108  19
  -1   4   4 9538.98 584.521  32
   1  -4  -4 9321.58 626.095  26
   1  -4  -4 9721.05 535.526  94
  -1  -4   4 8742.56 582.559  97
  -1   4   4 8909.07 614.412  39
  -1   4   4 9113.03 607.053  34
   1   4  -4 9733.55 686.294   9
  -1  -4   4 9159.81 588.388  24
  -1   4   4 9136.52 537.366  88
   1   4  -4 8350.64 607.781  18
   1   4  -4 9474.53 682.737  11
  -1  -4   4 8763.80 553.768  93
   1   4  -4 9154.36 656.460  83
   1  -4  -4 8848.63 636.966  96
   1   4  -4 8288.97 821.058  82
  -1   4   4 9451.68 632.886  89
  -1   4   4 8573.76 538.669  93
   1   4  -4 8952.51 641.603  86
   1   4  -4 8523.19 581.453  96
   1   4  -4 9703.12 890.471  81
  -1   4   3 36731.2 1230.54   5
  -1   4   3 34535.1 1139.34  78
  -1  -4   3 36943.2 1003.39  24
  -1  -4   3 35316.3 1152.82  78
   1  -4  -3 36481.3 1160.40   3
   1  -4  -3 35825.4 1069.35  96
   1   4  -3 36405.0 960.407  85
   1   4  -3 37903.8 1125.97  83
   1   4  -3 34382.5 1157.13  78
  -1   4   3 36177.0 865.788  14
   1   4  -3 36240.3 1108.02   9
   1  -4  -3 37221.8 1060.27  26
  -1   4   3 35234.2 1090.92   2
  -1   4   3 37808.5 1037.20  34
   1   4  -3 35638.4 940.917  15
   1   4  -3 38609.0 1529.26  81
  -1   4   3 36702.1 1041.06  39
  -1   4   3 37780.2 924.007  88
   1  -4  -3 33761.2 1020.27  87
  -1  -4   3 35957.4 1025.51  19
  -1  -4   3 36983.2 898.377  93
   1  -4  -3 36640.7 933.880  94
  -1  -4   3 35695.6 843.796  23
  -1  -4   3 36224.3 979.145  97
  -1   4   3 37354.6 1061.98  89
   1   4  -3 35774.9 972.706  96
   1   4  -3 37512.2 1216.31   7
   1   4  -3 36934.5 1118.84  11
  -1   4   3 36905.0 995.342  32
   1  -4  -3 36791.3 1187.11  78
   1   4  -3 35072.4 1222.23  79
   1   4  -3 36541.5 1491.31  82
  -1   4   3 35939.0 902.866  93
  -1   4   2 27489.6 811.512  78
   1  -4  -2 29804.1 1067.71   4
  -1  -4   2 26139.3 709.790  23
  -1   4   2 29986.5 1104.39   5
   1  -4  -2 28427.5 848.039  96
  -1  -4   2 28708.7 848.873  19
   1   4  -2 28743.8 977.431  79
   1   4  -2 28068.7 1004.48   5
   1   4  -2 28167.7 855.335  78
  -1  -4   2 29176.4 890.175   3
   1   4  -2 28712.4 1178.00  81
  -1  -4   2 27864.8 751.763  97
   1  -4  -2 28807.0 801.045  26
  -1  -4   2 27993.2 773.922  24
  -1   4   2 28340.2 821.223  89
   1  -4  -2 27927.6 834.820  87
  -1  -4   2 28477.6 830.527  78
   1   4  -2 27674.7 854.306   2
   1  -4  -2 29028.9 767.658  94
  -1   4   2 27672.2 944.441   2
   1   4  -2 26398.9 1155.91  82
   1   4  -2 27236.3 1213.50   6
   1   4  -2 28555.2 941.468   7
   1  -4  -1 130905. 2258.85   5
   1  -4  -1 131996. 1539.18  94
   1  -4  -1 128973. 1987.27   4
  -1   4   1 128707. 1683.39  10
  -1   4   1 125446. 2213.18   5
   1   4  -1 130629. 2444.15   6
  -1  -4   1 127528. 1821.16  79
   1   4  -1 128359. 2108.62  81
  -1  -4   1 131491. 1933.83   2
   1   4  -1 128955. 2248.94  82
   1   4  -1 124744. 1690.60   1
   1  -4  -1 131422. 1779.82  22
   1   4  -1 128305. 1399.36  78
  -1  -4   1 125649. 1477.04  23
  -1   4   1 129938. 1335.70  78
  -1  -4   1 125406. 1497.28  24
  -1  -4   1 133457. 1693.44  19
   1   4  -1 125363. 1888.19  79
   1   4  -1 131808. 1923.75   2
   1  -4  -1 133890. 1658.01  96
  -1  -4   1 130238. 1282.77  78
   1  -4  -1 124988. 1536.50  23
   1  -4  -1 129987. 1596.65  87
  -1   4   0 29011.6 803.923   8
   1   4   0 30555.9 842.957  81
  -1  -4   0 28586.2 939.939  79
   1  -4   0 28348.1 817.741  22
  -1   4   0 29494.3 919.838   4
   1   4   0 30630.4 876.142  12
   1  -4   0 29717.4 792.260  19
   1  -4   0 29969.1 1117.58   5
  -1  -4   0 28591.0 715.693  94
  -1  -4   0 28786.9 970.099   2
   1  -4   0 30772.2 770.954  94
   1   4   0 29547.3 971.973   2
  -1   4   0 30562.1 1103.39   5
   1   4   0 31042.6 879.009  84
   1   4   0 29270.0 1024.57  82
  -1  -4   0 29769.1 617.277  78
   1   4   0 29778.7 858.157  17
  -1   4   0 29933.7 750.999  10
  -1  -4   0 30074.5 729.554  23
  -1   4   0 30347.6 1051.17  80
  -1   4   0 29741.1 699.158  78
   1   4   0 29927.2 762.216  80
   1   4   0 30436.7 971.039  79
   1   4   1 4123.55 329.274  10
   1  -4   1 4132.79 367.970  19
   1  -4   1 4257.62 335.072  94
   1   4   1 3600.48 390.763  80
  -1   4  -1 3396.56 402.814  80
  -1   4  -1 3871.85 451.963   5
  -1   4  -1 2970.25 136.419  79
  -1   4  -1 4444.58 339.243  78
  -1  -4  -1 3935.82 298.309  23
   1  -4   1 3822.44 444.382   5
  -1  -4  -1 4237.84 418.042   2
   1  -4   1 4138.75 353.573  22
   1   4   1 3771.99 419.561   2
   1   4   1 3968.49 309.145  89
  -1  -4  -1 4548.44 333.997  94
  -1   4  -1 3887.85 338.001   8
   1   4   1 4023.86 381.436  17
   1   4   1 4136.07 377.581  84
   1  -4   1 3871.99 263.015  97
  -1  -4  -1 4521.18 480.178  79
   1   4   1 3807.28 302.542  21
  -1  -4  -1 3509.77 323.508  26
  -1   4  -1 2997.48 132.678  79
  -1  -4  -1 3565.14 291.912  78
  -1  -4  -1 3273.28 361.298   1
   1  -4   1 3447.85 389.976  80
  -1   4  -2 14508.1 823.062   5
   1  -4   2 15080.9 576.380  24
  -1   4  -2 15435.8 755.415  78
  -1   4  -2 14845.0 547.345  91
  -1  -4  -2 15525.4 729.804  78
  -1  -4  -2 15208.1 577.791  23
   1  -4   2 15683.4 612.798  97
   1  -4   2 15226.0 868.396  80
   1   4   2 15482.5 611.086  21
  -1  -4  -2 14189.7 672.994  26
   1   4   2 16232.1 704.101  32
  -1  -4  -2 15157.3 497.628  91
   1  -4   2 14684.8 674.142  94
   1  -4   2 14320.8 603.470  93
  -1   4  -2 14763.0 626.007   8
  -1   4  -2 14041.2 826.093  80
   1  -4   2 15486.2 838.866   5
   1   4   2 14658.1 660.864  89
  -1   4  -2 13887.6 529.821  14
  -1  -4  -2 14453.7 604.681  96
   1  -4   2 15106.1 703.171  19
  -1   4  -2 15222.4 727.419  13
   1  -4   3 12929.7 717.033  19
  -1  -4  -3 14365.1 714.741  96
   1  -4   3 13066.7 728.782  35
  -1   4  -3 14513.7 1032.14  81
   1   4   3 13202.1 729.613  89
  -1  -4  -3 14534.5 594.864  91
   1   4   3 12985.8 607.839  21
  -1   4  -3 13235.9 747.699  13
  -1   4  -3 12953.1 802.141  85
  -1   4  -3 13563.8 635.178  91
  -1   4  -3 12817.4 788.281   7
   1  -4   3 13474.2 649.703  24
   1   4   3 14077.2 745.293  32
   1  -4   3 13180.7 675.325  97
  -1  -4  -3 13699.7 654.776  36
   1  -4   3 13080.3 676.823  93
  -1   4  -3 13142.5 802.738  15
  -1  -4  -3 11812.0 689.789  26
   1  -4   4 2757.18 376.440  24
  -1  -4  -4 3359.20 436.838  26
  -1   4  -4 2701.79 512.569  81
   1   4   4 3305.52 459.823  32
   1   4   4 3434.38 456.777  89
  -1   4  -4 3201.84 485.346  96
  -1   4  -4 3109.94 390.395  36
  -1  -4  -4 3756.47 453.229  96
   1  -4   4 3168.17 399.635  97
  -1  -4  -4 3272.39 344.186  91
   1  -4   4 2841.45 390.952  93
  -1   4  -4 3154.55 379.404  91
  -1   4  -4 3560.75 504.530  85
   1  -4   4 3099.42 387.607  19
  -1   4  -4 2941.21 445.623  15
  -1  -4  -4 3501.43 385.115  36
  -1  -4  -5 29652.9 1136.40  91
   1   4   5 26703.6 1326.19  89
  -1   4  -5 28258.4 1236.39  36
  -1   4  -5 26720.2 1357.04  96
  -1   4  -5 29010.4 1363.81  83
  -1   4  -5 28137.6 1360.94   9
   1  -4   5 31278.7 1320.28  93
   1  -4   5 28997.7 1243.49  97
  -1   4  -5 29616.2 1204.03  91
   1   4   5 30324.7 1379.57  32
   1  -4   5 28846.4 1239.09  24
  -1  -4  -5 30429.2 1353.49  96
  -1   4  -5 28542.2 1405.81  11
  -1  -4  -5 28778.1 1284.63  26
  -1  -4  -5 29747.6 1216.00  36
  -1   4  -6 1943.14 428.845  83
   1   4   6 829.042 313.737  32
   1   4   6 1530.01 422.063  89
  -1  -4  -6 1396.32 383.855  26
  -1   4  -6 1343.92 380.008  11
  -1   4  -6 1415.63 423.918  86
   1  -4   6 1316.58 336.747  93
  -1   4  -6 1339.09 333.809  91
  -1  -4  -6 1165.39 317.732  96
   1  -4   6 1491.24 386.563  35
  -1   4  -6 1413.46 346.905  36
  -1   4  -6 1203.28 393.959  18
   1  -4   6 1285.24 372.442  97
   1  -4   6 1602.36 365.493  24
  -1   4  -6 1160.17 327.205   9
  -1   4  -6 1271.64 427.668  96
   1  -4   7 1429.47 376.622  59
   1   4   7 679.710 316.937  99
   1   4   7 1883.15 371.440  32
  -1   4  -7 1575.36 352.291  36
  -1  -4  -7 889.740 374.424  47
  -1  -4  -7 2401.94 445.979  53
   1   4   7 1956.42 463.680  70
   1  -4   7 1199.84 327.643  46
  -1  -4  -8 1894.23 420.580  47
   1   4   8 1605.68 379.668  99
   1  -4   8 1531.72 368.269  59
   1   4   8 1449.54 327.390  70
   1   4   8 1361.49 386.001  64
  -1  -4  -8 1290.62 370.373  53
   1  -4   8 1689.49 381.569  46
   1  -4   9 13979.9 842.349  44
  -1  -4  -9 13709.6 844.677  53
   1   4   9 12678.5 905.177  99
   1  -4   9 12391.5 770.162  46
  -1  -4  -9 12066.0 828.435  65
  -1  -4  -9 14215.6 851.301  47
   1   4   9 12471.1 828.267  64
  -1  -5  10 266.004 203.988  44
   1  -5 -10 340.151 208.495  65
  -1   5  10-1.95093 194.374  69
   1  -5 -10 155.148 182.353  66
  -1   5  10 551.798 206.069  64
   1   5 -10 509.443 219.212  47
  -1  -5   9 2559.76 441.280  64
  -1  -5   9 2951.40 445.249  46
  -1   5   9 2762.56 484.468  70
  -1   5   9 2428.66 457.030  64
  -1   5   9 2606.00 488.686  99
   1  -5  -9 2234.70 451.789  47
  -1  -5   9 2428.13 440.421  44
   1  -5  -9 3401.62 509.655  65
  -1  -5   8 6733.07 723.653  64
  -1   5   8 8190.08 827.496  99
   1  -5  -8 7609.90 741.839  53
   1   5  -8 6902.60 711.806  36
   1  -5  -8 7034.14 740.792  65
  -1  -5   8 8594.80 786.134  44
  -1   5   8 7567.56 769.743  70
   1   5  -8 6545.42 678.478  28
  -1  -5   8 8703.87 797.352  46
   1  -5  -8 6949.22 788.535  47
   1   5  -7 3402.71 504.992  28
  -1  -5   7 3994.14 552.513  24
  -1  -5   7 4300.66 556.214  64
  -1   5   7 4663.45 586.033  43
  -1  -5   7 3977.99 547.973  97
  -1   5   7 4253.48 582.364  70
   1   5  -7 3866.41 597.546  86
  -1  -5   7 4784.70 547.962  59
   1   5  -7 3949.90 577.976  36
   1  -5  -7 4588.33 604.140  96
   1  -5  -7 4100.98 565.135  65
   1   5  -7 3451.85 553.080  18
  -1   5   7 2652.51 542.102  89
   1   5  -7 4915.31 623.405  96
   1  -5  -7 3934.23 581.631  26
   1  -5  -7 4812.21 607.512  47
   1   5  -7 4577.89 629.665  16
  -1  -5   7 4373.94 561.059  46
  -1  -5   7 4728.74 544.593  93
  -1   5   7 4278.84 605.683  99
  -1   5   7 4752.81 591.033  34
   1  -5  -6 6183.08 667.041  26
  -1   5   6 6111.47 675.931  89
   1   5  -6 6716.69 737.026  86
   1   5  -6 6121.73 729.495  11
   1   5  -6 5962.83 611.540  28
   1   5  -6 6114.86 686.334  18
   1   5  -6 5899.01 691.842  83
   1   5  -6 6470.75 663.892  96
   1  -5  -6 6404.67 694.223  96
  -1  -5   6 6976.05 667.769  97
  -1   5   6 6887.08 661.823  34
   1   5  -6 6129.32 716.589   9
  -1  -5   6 6393.82 633.408  24
  -1  -5   6 6439.60 621.995  93
   1  -5  -5 24411.0 1112.68  87
   1  -5  -5 24706.0 1180.66  26
   1   5  -5 26431.8 1282.36  83
   1   5  -5 25146.6 1050.25  25
  -1   5   5 25719.3 1145.83  34
   1   5  -5 25586.1 1287.38  11
  -1  -5   5 28076.1 1167.23  97
   1   5  -5 23585.7 1218.02   9
   1  -5  -5 23890.3 1177.13  96
   1   5  -5 25143.5 1100.90  28
   1   5  -5 25184.3 1146.61  96
  -1  -5   5 25176.8 1117.25  24
   1   5  -5 25507.6 1217.78  86
  -1  -5   5 25105.7 1062.59  93
  -1   5   5 23754.4 1144.58  89
  -1   5   5 25296.7 1115.53  32
   1   5  -5 25643.7 1213.09  18
   1   5  -5 25423.3 1596.80  82
  -1   5   5 24989.6 1152.65  39
   1   5  -4 38060.2 1802.71  81
  -1  -5   4 38789.8 1251.71  19
  -1  -5   4 36840.4 1202.89  24
  -1   5   4 37759.0 1218.74  32
   1   5  -4 37178.1 1208.53  96
  -1   5   4 37501.1 1103.60  93
   1  -5  -4 38516.4 1318.51  96
   1   5  -4 39954.9 1483.10   7
  -1  -5   4 39649.5 1229.13  97
   1  -5  -4 38588.2 1136.77  94
  -1  -5   4 40469.2 1146.32  93
  -1   5   4 37947.9 1261.47  39
   1   5  -4 38660.7 1372.56   9
  -1   5   4 41016.4 1266.18  34
   1  -5  -4 39224.0 1280.91  87
   1   5  -4 38890.7 1199.05  25
  -1   5   4 40295.7 1332.01  89
   1  -5  -4 38910.4 1299.79  26
   1   5  -4 38959.8 1823.36  82
   1   5  -4 37961.5 1377.08  11
   1   5  -4 38206.3 1351.55  83
  -1  -5   3 35750.6 1035.49  97
  -1  -5   3 38200.0 960.315  92
   1   5  -3 36993.0 1177.85   9
   1   5  -3 33520.2 1604.90   6
  -1   5   3 35348.4 1085.66  39
  -1  -5   3 34690.4 912.425  23
   1   5  -3 34931.0 1238.93   7
   1   5  -3 34949.5 1566.82  81
   1   5  -3 32953.7 1526.80  82
   1  -5  -3 35818.8 1113.04  26
   1   5  -3 35372.6 1139.42  11
  -1   5   3 34471.7 1087.78  89
  -1   5   3 37315.4 1091.58  32
   1  -5  -3 35783.7 1118.15  87
  -1  -5   3 32482.6 1069.03  19
   1   5  -3 36256.5 1160.65  83
   1  -5  -3 35566.2 1131.76  96
   1  -5  -3 35537.5 1013.56  94
  -1  -5   3 34868.5 1043.33  24
  -1  -5   2 11923.7 564.727  24
  -1  -5   2 12143.1 531.534  78
  -1  -5   2 12574.8 502.008  94
   1  -5  -2 10939.7 594.669  96
   1  -5  -2 12835.6 599.793  26
   1   5  -2 12683.3 662.263   2
   1  -5  -2 12136.5 623.817  87
  -1   5   2 13023.5 530.159  88
   1   5  -2 10603.5 724.348   5
  -1   5   2 13131.7 603.293  39
  -1  -5   2 12932.5 653.635  19
  -1  -5   2 12529.2 596.621   3
  -1   5   2 12112.1 603.104  89
   1  -5  -2 12175.3 655.788  22
  -1  -5   2 12981.3 510.088  92
   1   5  -2 12102.2 829.771  81
   1   5  -2 12038.0 901.259   6
   1   5  -2 13020.8 886.397  82
   1  -5  -2 12146.2 565.403  94
  -1  -5   2 11773.0 539.592  23
   1   5  -2 11381.7 653.836  79
  -1  -5   2 12109.3 543.500  97
  -1  -5   1 66313.1 1209.55  24
  -1   5   1 73178.1 1418.28  10
  -1  -5   1 68202.5 1223.67  23
   1  -5  -1 68775.8 1576.98   4
   1   5  -1 70540.5 1715.29  81
   1  -5  -1 67191.0 1251.89  23
  -1  -5   1 71224.1 1387.64  19
  -1   5   1 71156.6 1668.37   2
   1  -5  -1 67321.8 1306.74  96
   1   5  -1 68137.6 1972.43   6
  -1   5   1 66951.1 1143.13  88
   1  -5  -1 69263.4 1271.61  94
   1  -5  -1 66521.2 1423.01  22
  -1  -5   1 68494.2 1150.47  94
  -1  -5   1 68650.4 1409.20  79
   1  -5  -1 69902.2 1307.55  87
  -1  -5   1 68503.6 1107.30  97
   1  -5  -1 67482.1 1195.62  19
   1   5  -1 70554.6 1594.50   2
   1   5  -1 68291.7 1793.49  82
   1   5  -1 68646.1 1468.95  79
   1   5  -1 68614.7 1271.86   1
   1  -5  -1 72190.0 1060.38  79
  -1  -5   1 69187.2 821.876  78
  -1   5   0 4389.26 258.440  78
   1  -5   0 4291.35 408.323  22
   1  -5   0 4429.68 317.279  87
  -1  -5   0 4606.35 369.469  22
   1   5   0 5107.42 451.569  79
  -1  -5   0 3963.11 164.940  78
  -1   5   0 4402.22 487.888  80
  -1  -5   0 5310.35 392.358  19
   1  -5   0 4620.78 328.374  23
  -1  -5   0 4671.03 304.801   4
   1   5   0 5277.34 440.953  17
   1   5   0 5027.95 407.839  81
  -1   5   0 4797.03 513.519   6
   1   5   0 4374.97 409.441  12
   1  -5   0 4694.01 357.371  94
  -1  -5   0 5232.82 363.484  94
   1  -5   0 4572.08 390.967  19
   1   5   0 4610.43 348.865  80
  -1   5   0 4582.56 359.341  10
  -1   5   0 4596.21 338.193  88
   1   5   0 4759.66 426.439  84
  -1   5   0 4101.99 369.742   8
  -1  -5   0 4556.37 346.486  23
   1  -5   0 4274.16 490.916   5
   1   5   0 4149.69 448.215  82
   1   5   0 4741.08 316.242  89
  -1   5   0 4288.07 297.107  12
  -1  -5   0 5054.14 443.695  79
  -1  -5   0 4178.65 176.412  78
  -1   5   0 4972.16 429.155   4
  -1   5  -1 301.035 206.853  80
  -1  -5  -1 285.509 164.557  23
  -1  -5  -1 70.1892 168.140  22
   1  -5   1 9.03986 129.444  97
   1   5   1 249.500 156.357  89
  -1   5  -1 224.784 169.821   4
  -1  -5  -1 129.998 156.516   1
   1  -5   1 189.750 191.758  22
   1  -5   1 258.185 118.278  23
  -1  -5  -1 81.8025 167.131  94
   1   5   1 159.733 197.831  84
   1   5   1 77.9371 163.851  80
   1   5   1 141.309 178.086  32
   1   5   1 217.261 219.418  17
   1  -5   1 386.472 199.936  94
  -1   5  -1 111.045 145.955   8
   1   5   1 164.410 132.941   8
  -1  -5  -1 174.701 159.144  30
   1   5   1 328.059 197.484  10
  -1  -5  -1 218.819 179.227  26
   1  -5   1 188.011 217.844  19
  -1  -5  -1 698.311 280.425  79
   1  -5   2 10274.9 598.411  35
  -1   5  -2 10160.4 463.203  91
  -1   5  -2 9069.81 609.644  13
   1   5   2 9228.67 564.165  10
   1  -5   2 9610.83 621.598  19
  -1  -5  -2 10456.2 541.837  23
  -1   5  -2 9325.44 560.934   8
   1  -5   2 10143.0 498.095  24
   1  -5   2 9121.39 505.149  97
   1   5   2 9745.99 536.400  21
  -1  -5  -2 10631.3 546.584  96
  -1  -5  -2 10588.9 604.540  94
   1   5   2 9555.76 589.922  32
  -1   5  -2 10368.6 518.861  14
  -1  -5  -2 8949.10 579.541  26
   1   5   2 10008.0 586.438  89
   1  -5   2 8928.65 565.932  94
  -1   5  -3 18703.6 998.237  85
   1   5   3 19245.5 898.631  89
  -1   5  -3 17678.1 972.946   7
   1   5   3 18669.6 771.348  21
  -1   5  -3 19382.8 751.538  91
   1  -5   3 19615.4 841.186  93
  -1  -5  -3 19612.8 886.406  94
  -1  -5  -3 17637.2 888.061  26
   1  -5   3 18546.9 898.155  19
   1   5   3 18693.9 745.089  31
   1  -5   3 17616.8 845.626  94
  -1   5  -3 18938.3 936.860  13
  -1   5  -3 19511.2 1010.50  15
   1  -5   3 19321.7 900.776  35
   1  -5   3 18224.3 789.712  24
   1   5   3 18552.3 887.906  32
  -1   5  -3 21551.7 1319.42  81
  -1  -5  -3 19423.4 845.048  96
   1  -5   3 18948.6 822.217  97
   1  -5   4 18833.4 939.536  97
  -1   5  -4 22137.1 1164.24  15
  -1   5  -4 18391.3 1047.55  96
  -1  -5  -4 19219.8 964.415  94
   1  -5   4 20409.9 970.911  93
  -1  -5  -4 18348.4 989.473  26
  -1   5  -4 20503.9 964.780  36
  -1   5  -4 19331.7 1107.93  85
   1  -5   4 20061.2 990.740  19
   1  -5   4 20396.8 1033.64  35
  -1   5  -4 19450.6 882.609  91
  -1   5  -4 21891.6 1185.25   7
   1   5   4 19546.5 1029.21  32
   1  -5   4 19672.1 945.346  24
  -1  -5  -4 20397.0 1013.42  96
   1   5   4 18838.2 1021.91  89
  -1   5  -5 32142.8 1539.63  11
   1   5   5 33790.3 1487.53  32
  -1  -5  -5 33811.0 1431.22  96
  -1  -5  -5 31075.8 1404.43  26
  -1   5  -5 32787.5 1517.18  83
  -1   5  -5 32554.6 1340.14  36
   1  -5   5 32377.6 1333.00  24
  -1   5  -5 29648.8 1465.61  96
   1  -5   5 31746.0 1326.85  97
   1   5   5 32402.8 1474.31  89
  -1  -5  -5 32925.1 1370.63  94
   1  -5   5 33825.5 1394.80  93
   1  -5   5 32129.3 1409.97  35
  -1   5  -5 30943.0 1475.96   9
  -1   5  -5 34125.5 1305.20  91
  -1   5  -6 68.5428 151.497  11
  -1   5  -6 101.599 289.442  96
   1   5   6 288.179 284.502  32
  -1   5  -6 329.863 318.616  86
  -1  -5  -6 119.145 211.135  26
  -1   5  -6 289.225 284.302  18
   1  -5   6-263.286 196.881  24
  -1   5  -6 369.569 172.761  91
  -1  -5  -6 313.942 160.825  96
  -1   5  -6-381.620 250.344  36
   1  -5   6 390.503 227.434  97
   1  -5   6-170.520 159.029  93
   1   5   6-65.9498 222.411  89
  -1  -5  -7 18525.7 1178.55  47
   1   5   7 17831.0 1133.88  70
   1   5   7 17989.0 1192.85  32
  -1  -5  -7 18205.1 1165.86  53
   1  -5   7 18983.9 1155.06  46
  -1   5  -7 17890.0 1108.22  36
   1   5   7 16471.1 1151.93  99
   1  -5   7 17447.8 1090.21  59
  -1  -5  -8 648.256 325.245  53
   1  -5   8 841.362 292.444  46
   1  -5   8 917.436 292.726  59
   1   5   8 1214.80 367.736  99
   1   5   8 978.686 307.986  70
  -1  -5  -8 624.870 368.948  65
  -1  -5  -8 1020.22 343.751  47
   1  -5   9 601.401 228.174  44
  -1  -5  -9 806.083 271.374  65
  -1  -5  -9 622.979 254.456  53
   1   5   9 670.869 277.580  64
   1   5   9 653.896 273.375  99
   1  -5   9 655.883 234.743  46
  -1   6  10 18955.4 825.644  69
  -1  -6  10 17206.0 760.394  44
   1  -6 -10 17243.6 782.924  66
   1  -6 -10 18057.4 855.239  65
  -1   6  10 17915.9 802.916  64
  -1   6   9 1502.11 401.281  99
  -1  -6   9 1322.60 318.730  44
  -1   6   9 2279.05 446.620  70
   1  -6  -9 1049.58 332.954  53
  -1  -6   9 2150.44 390.492  46
   1  -6  -9 1787.10 358.103  66
   1  -6  -9 1559.90 397.974  65
  -1   6   9 1837.84 383.596  64
  -1  -6   8 9702.11 835.473  44
  -1   6   8 9951.79 903.543  99
   1  -6  -8 9740.08 825.813  53
  -1   6   8 10718.2 901.498  70
  -1  -6   8 9892.74 845.099  46
   1  -6  -8 9293.80 899.934  47
  -1  -6   8 9308.89 802.285  64
   1  -6  -8 9824.79 861.864  65
   1  -6  -7 103.110 142.245  26
  -1   6   7 319.495 179.323  89
   1   6  -7-627.552 321.508  86
  -1   6   7-30.9554 241.432  43
   1  -6  -7 347.571 171.852  98
  -1   6   7-642.981 316.167  99
  -1  -6   7-6.89495 215.600  46
  -1   6   7-147.152 221.355  70
   1  -6  -7 1.74389 279.686  65
  -1   6   7-318.898 219.331  61
   1   6  -7 17.8060 161.913  36
   1  -6  -7-41.9237 329.583  47
   1   6  -7 23.9483 209.915  28
  -1  -6   7 456.919 180.128  24
  -1  -6   7-719.572 325.315  64
   1  -6  -7 290.645 185.016  96
   1  -6  -7 349.835 315.272  53
   1   6  -7 298.945 206.254  18
  -1  -6   7-97.2836 191.248  44
   1   6  -7 490.757 292.633  96
  -1  -6   7 210.811 253.964  97
   1   6  -6 126557. 2985.79  86
  -1  -6   6 127327. 2781.77  24
  -1   6   6 124329. 2941.54  89
  -1  -6   6 125422. 2751.66  97
   1   6  -6 120867. 2913.51  18
   1   6  -6 123550. 2780.34  96
   1  -6  -6 127917. 2961.51  96
   1   6  -6 124833. 3043.07  83
   1  -6  -6 118877. 2873.31  26
  -1   6   6 131881. 2841.39  32
   1   6  -6 128048. 2726.74  28
   1   6  -6 120994. 3008.06   9
   1   6  -6 120242. 3032.72  11
   1  -6  -5 177.626 188.294  26
   1   6  -5 63.7843 245.441   9
   1   6  -5 174.115 155.014  25
  -1  -6   5 152.437 157.982  19
   1   6  -5 196.988 241.757  18
   1   6  -5 291.524 250.462  96
  -1  -6   5 323.882 252.557  24
  -1   6   5 116.934 211.355  32
  -1  -6   5 383.568 257.149  97
  -1   6   5 490.639 221.857  34
   1   6  -5 259.685 261.760  11
   1   6  -5 125.636 327.584  83
   1   6  -5 130.051 231.004  86
  -1   6   5 531.962 268.642  39
  -1   6   5 336.929 217.638  89
   1  -6  -5 48.3971 205.139  87
   1   6  -5 80.1162 174.635  28
   1  -6  -5 575.257 249.199  96
   1  -6  -4 11655.0 784.796  26
  -1  -6   4 11331.5 753.444  19
   1   6  -4 11147.7 799.686   9
  -1   6   4 12765.1 746.646  34
   1   6  -4 12273.2 824.841  83
   1   6  -4 11545.6 852.660   7
  -1   6   4 11872.2 752.434  32
  -1  -6   4 11365.5 709.258  97
   1   6  -4 12785.2 747.118  96
   1   6  -4 12494.9 825.965  11
   1  -6  -4 10736.8 753.583  96
  -1   6   4 11266.8 724.662  39
   1  -6  -4 11812.8 692.206  94
   1   6  -4 12318.3 1097.36  82
  -1   6   4 10168.1 735.622  89
   1  -6  -4 10494.5 742.679  22
  -1  -6   4 11330.4 719.537  24
   1  -6  -4 12681.3 798.276  87
   1   6  -4 11395.2 1082.53   6
   1  -6  -3 20705.6 912.307  26
  -1   6   3 20955.8 900.530  39
   1   6  -3 21195.9 1030.87   7
   1  -6  -3 22125.8 952.653  87
   1   6  -3 21297.4 963.326   9
  -1   6   3 21040.8 923.742  89
   1  -6  -3 21093.3 862.641  94
  -1  -6   3 21337.3 953.576  19
   1   6  -3 21434.5 1380.07   6
  -1  -6   3 19947.6 847.717  24
   1  -6  -3 22375.8 1001.97  22
  -1  -6   3 20244.9 765.369  23
   1   6  -3 20529.6 1266.81  81
  -1   6   3 22681.4 931.383  32
   1   6  -3 22169.7 968.656  83
  -1  -6   3 20920.8 839.109  97
   1   6  -3 19966.7 1284.64  82
   1  -6  -3 20063.4 914.760  96
  -1  -6   2 16160.1 707.253  24
   1   6  -2 17289.5 1060.72  81
  -1  -6   2 15888.6 795.856  19
  -1   6   2 17247.3 747.285  39
   1  -6  -2 16670.8 735.426  94
   1  -6  -2 16324.0 765.224  87
   1   6  -2 15180.3 1020.51  82
  -1  -6   2 16357.7 653.487  94
  -1  -6   2 17049.6 691.800  23
  -1  -6   2 16330.9 660.339  97
   1  -6  -2 16231.9 732.415  26
   1  -6  -2 17348.7 777.720  96
   1  -6  -2 16988.6 837.011  22
   1   6  -2 16667.0 1134.84   6
  -1   6   2 17562.7 780.140  89
   1  -6  -2 15973.1 693.777  30
  -1  -6   1 20469.2 830.652  19
   1   6  -1 20237.6 1029.15  81
   1   6  -1 19562.9 1182.73   6
   1  -6  -1 17195.8 692.480  26
  -1   6   1 21428.9 706.182  88
  -1   6   1 21042.4 860.233  10
  -1   6   1 19922.1 802.274  89
  -1  -6   1 19415.4 741.896  23
   1  -6  -1 20563.4 752.329  19
   1  -6  -1 19990.7 768.180  94
  -1  -6   1 20818.6 729.773  94
   1  -6  -1 19241.1 764.125  23
  -1  -6   1 19464.6 724.171  24
  -1   6   1 19339.7 717.832  33
   1  -6  -1 20654.9 890.125  22
   1  -6  -1 20197.1 784.030  87
  -1  -6   1 19626.6 649.103  97
   1   6  -1 18024.1 1021.73  82
  -1  -6   0 40093.7 1142.08  22
  -1  -6   0 39811.8 1254.56  79
   1   6   0 39352.6 1218.91  12
   1  -6   0 41196.8 1135.42  19
   1  -6   0 38719.5 999.057  23
  -1  -6   0 42775.6 1135.45  19
   1  -6   0 38296.7 1224.40  22
  -1   6   0 38985.2 1003.63  88
   1   6   0 41015.1 1234.68  17
  -1  -6   0 41305.5 1079.63  23
   1   6   0 42874.4 989.969  89
   1  -6   0 42138.8 1020.80  87
  -1   6   0 41865.0 1245.48   4
  -1   6   0 38588.5 1105.73  10
   1   6   0 39780.2 1221.13  84
   1   6   0 43050.3 1050.41  32
  -1  -6   0 41826.5 1069.06  94
   1  -6   0 41412.6 1100.32  94
  -1   6   0 43771.0 1479.18  80
   1   6   0 41278.4 1440.41  82
  -1   6   0 40446.6 1515.15   6
  -1  -6   0 41778.8 1193.60  30
  -1  -6   0 38993.3 959.745  92
  -1   6   0 40716.7 1181.62   8
   1   6   0 42441.9 1246.37  81
   1  -6   1 10768.7 656.490  19
   1  -6   1 10952.7 474.313  97
  -1  -6  -1 10189.0 639.163  30
   1   6   1 11648.3 704.861  84
  -1  -6  -1 11128.5 596.936  23
  -1   6  -1 9897.88 607.278   8
   1   6   1 9956.29 549.471   8
  -1   6  -1 10788.8 868.472   6
   1  -6   1 10763.7 678.850  22
   1  -6   1 10567.0 603.535  94
  -1  -6  -1 10554.0 582.658  22
  -1   6  -1 9993.94 563.216  10
   1   6   1 10691.6 593.246  32
   1  -6   1 10020.4 495.775  23
  -1  -6  -1 10479.2 593.929  94
   1   6   1 11492.3 703.718  17
   1   6   1 10460.6 633.643  10
   1   6   1 10975.5 569.645  89
   1  -6   2 113077. 2158.17  19
   1  -6   2 113317. 2039.91  94
  -1   6  -2 109416. 1825.82  14
   1  -6   2 114522. 1710.23  24
   1   6   2 117628. 2022.48  89
  -1  -6  -2 112780. 2035.80  94
  -1   6  -2 110891. 2040.71   8
   1   6   2 111391. 2054.50  10
  -1  -6  -2 109202. 1880.60  23
  -1  -6  -2 113949. 2129.94  26
  -1   6  -2 111281. 2184.77  13
  -1  -6  -2 112710. 2202.56  30
  -1  -6  -2 116620. 1828.18  96
   1   6   2 118994. 2090.76  32
   1  -6   2 113461. 1769.56  97
   1   6   2 111310. 1878.43  21
  -1   6  -3-111.285 229.247  13
  -1   6  -3 367.456 257.875  15
   1  -6   3 346.304 221.596  94
   1   6   3 20.3574 159.750  21
  -1   6  -3 219.466 206.721   8
   1  -6   3 116.824 204.730  19
  -1  -6  -3 107.817 186.492  96
   1   6   3 87.0662 228.011  32
  -1  -6  -3 241.065 188.405  94
   1  -6   3 41.2665 219.869  35
   1  -6   3 275.690 152.109  24
   1   6   3 98.1023 221.192  89
   1  -6   3 197.754 198.942  97
  -1  -6  -3 284.873 251.367  26
  -1   6  -3 150.636 222.735   7
  -1   6  -3-6.22102 269.860  85
   1   6   3 97.0532 157.890  31
  -1   6  -4 751.978 278.043   7
  -1   6  -4 252.890 224.623  15
   1   6   4 479.669 275.106  32
   1  -6   4 538.330 232.662  35
   1   6   4 287.993 238.790  89
   1  -6   4 449.272 220.490  19
   1  -6   4 399.625 192.788  24
   1  -6   4 95.3431 151.584  93
  -1   6  -4 429.564 252.105  85
  -1   6  -4 331.964 197.104  36
  -1  -6  -4 606.733 284.500  94
   1  -6   4 154.914 173.197  97
  -1  -6  -4-21.5753 185.063  96
  -1  -6  -4 330.257 230.697  26
  -1   6  -5 10163.4 898.474  96
   1   6   5 8762.78 808.767  32
  -1   6  -5 9547.31 848.146  83
  -1   6  -5 9534.64 900.929  11
   1  -6   5 9530.38 746.876  24
  -1   6  -5 9539.63 746.473  36
   1  -6   5 8578.71 734.210  93
  -1   6  -5 10636.5 889.032   9
  -1  -6  -5 10364.2 861.760  26
  -1  -6  -5 9633.05 783.154  96
  -1  -6  -5 9979.95 807.215  94
   1   6   5 9682.26 848.943  89
   1  -6   5 10231.2 806.806  97
  -1   6  -5 11049.8 944.322  85
   1   6   6 125.687 197.039  70
  -1  -6  -6 464.179 178.526  98
   1   6   6-764.957 350.902  99
  -1   6  -6 391.760 300.644  96
  -1   6  -6-741.358 308.077  36
   1   6   6 284.274 262.104  89
   1  -6   6 385.098 209.578  46
  -1  -6  -6 770.066 297.080  53
  -1   6  -6 78.2927 282.343  18
   1  -6   6 228.193 163.037  24
   1  -6   6-464.684 234.203  59
   1   6   6 181.266 230.093  43
   1  -6   6-696.807 318.967  97
  -1   6  -6 17.4006 315.307  86
   1   6   6 118.578 291.073  32
  -1  -6  -6 168.822 263.392  26
   1   6   7 22680.6 1323.74  32
  -1   6  -7 25635.5 1312.13  36
   1  -6   7 24360.5 1270.65  59
  -1  -6  -7 23283.0 1417.12  30
   1  -6   7 24131.8 1321.68  46
   1   6   7 23380.7 1319.01  70
   1   6   7 25014.8 1405.71  99
  -1  -6  -7 23790.6 1347.14  53
  -1  -6  -8 3627.88 514.641  65
   1   6   8 4486.33 583.593  99
   1   6   8 3328.03 494.336  70
   1  -6   8 4614.72 571.155  46
  -1  -6  -8 4744.20 604.592  53
   1  -6   9 12995.7 743.950  46
  -1  -6  -9 13988.1 778.212  53
   1   6   9 12523.1 772.173  99
  -1  -6  -9 13042.0 750.502  65
   1   6   9 12115.5 746.852  64
   1  -7 -10 469.872 158.196  66
  -1   7  10-30.6128 167.839  69
   1  -7  -9 6231.42 590.411  53
  -1   7   9 6164.05 572.870  64
   1  -7  -9 6264.56 612.722  66
  -1  -7   9 5662.77 567.701  46
  -1   7   9 6147.48 640.160  70
   1  -7  -9 6045.11 603.728  65
  -1   7   8 1575.35 418.949  70
  -1   7   8 1932.03 393.334  61
  -1   7   8 2155.19 444.595  99
   1  -7  -8 1761.30 436.413  53
   1  -7  -8 1564.09 405.525  98
   1  -7  -8 1576.58 401.376  65
  -1  -7   8 1925.58 413.280  46
  -1   7   7 450.421 314.447  43
   1  -7  -7 149.596 268.311  65
   1  -7  -7 41.1471 283.045  98
  -1  -7   7 597.512 265.916  46
  -1   7   7 118.953 243.269  70
  -1   7   7 342.404 208.049  61
   1  -7  -7-3.44652 325.743  53
   1  -7  -7 186.535 265.505  26
  -1   7   6 2855.72 521.389  89
   1   7  -6 2818.47 520.923  86
   1   7  -6 2923.40 458.928  28
   1  -7  -6 2623.24 505.746  96
   1  -7  -6 1940.93 459.012  26
   1   7  -6 2400.18 490.655  11
  -1  -7   6 2551.63 454.579  24
  -1   7   6 3073.24 514.414  32
  -1  -7   6 2224.05 438.586  97
   1   7  -6 2544.38 482.099  18
  -1   7   5 826.353 341.267  89
   1   7  -5 597.585 347.476  83
  -1  -7   5 771.115 294.104  97
  -1   7   5 590.529 266.460  32
   1   7  -5 704.987 292.250  86
  -1   7   5 379.259 224.813  39
   1  -7  -5 754.333 257.882  94
   1   7  -5 463.370 274.008  18
   1   7  -5 595.327 260.781   9
  -1  -7   5 948.579 296.911  19
   1   7  -5 1033.75 332.821  11
   1  -7  -5 505.100 251.446  87
  -1  -7   5 770.164 290.125  24
   1  -7  -5 339.394 262.744  96
   1   7  -5 500.108 185.138  28
   1  -7  -5 467.063 277.046  26
   1   7  -4 1007.66 383.808  82
  -1   7   4 1056.71 312.229  39
   1   7  -4 1428.20 303.875   7
  -1   7   4 1189.86 315.959  32
   1  -7  -4 1055.55 320.434  26
   1   7  -4 1300.66 341.360  83
  -1  -7   4 891.196 300.564  19
   1  -7  -4 934.404 283.606  87
   1   7  -4 1135.55 328.962  11
  -1  -7   4 1255.42 297.159  97
  -1   7   4 1116.03 346.297  89
   1  -7  -4 1487.66 339.870  96
   1   7  -4 1179.55 328.355   9
   1  -7  -4 654.150 243.709  94
   1  -7  -4 1342.98 317.466  22
  -1  -7   4 1157.64 290.425  24
   1  -7  -3 19116.3 953.958  87
  -1   7   3 20637.2 959.035  32
   1  -7  -3 20088.5 1016.67  22
   1  -7  -3 18683.2 924.987  96
   1  -7  -3 20200.3 978.616  26
  -1   7   3 19300.5 960.314  89
  -1  -7   3 18879.2 890.648  24
   1   7  -3 19666.6 1065.84   7
  -1  -7   3 20329.4 834.170  23
   1   7  -3 20374.6 1419.68   6
   1  -7  -3 21800.7 979.382  30
  -1  -7   3 19431.9 857.323  97
   1   7  -3 20386.9 979.564  83
   1  -7  -3 19935.1 906.149  94
   1   7  -3 20625.2 996.607   9
  -1   7   3 19650.7 927.753  39
  -1  -7   3 20040.6 991.468  19
   1   7  -3 19873.4 1347.99  82
  -1   7   2 34881.2 1178.11  89
   1   7  -2 35204.1 1597.30  81
  -1  -7   2 32350.5 1021.86  94
   1   7  -2 34637.4 1765.33   6
  -1   7   2 34721.1 1137.48  39
  -1  -7   2 33655.9 1070.26  24
   1  -7  -2 34361.0 1158.89  96
  -1  -7   2 33903.1 1008.69  97
   1  -7  -2 33728.3 1267.12  22
   1   7  -2 32859.2 1593.78  82
  -1  -7   2 33932.2 1234.98  19
  -1  -7   2 32429.0 1044.07  23
   1  -7  -2 34131.2 1145.73  26
   1  -7  -2 36967.4 1165.98  94
   1  -7  -2 33763.7 1170.60  87
  -1  -7   1 2598.76 373.344  19
   1  -7  -1 3126.04 363.956  87
  -1   7   1 3056.82 352.256  33
   1  -7  -1 3799.33 397.933  23
   1   7  -1 2956.81 446.387  81
   1  -7  -1 2669.46 404.925  22
  -1  -7   1 2792.37 335.935  23
  -1  -7   1 3008.20 349.984  94
   1   7  -1 3178.05 477.144  82
   1  -7  -1 2912.54 340.219  19
  -1   7   1 2872.91 408.377  10
  -1   7   1 2824.19 368.459  89
   1   7  -1 3993.82 332.892  89
   1   7  -1 3675.80 467.191  12
   1  -7  -1 3617.00 397.286  94
   1  -7   0 5910.69 552.615  22
  -1  -7   0 6349.29 486.901  94
  -1  -7   0 6875.20 524.805  19
   1  -7   0 6196.67 456.233  23
  -1  -7   0 5910.14 517.522  22
  -1   7   0 5943.58 510.569  10
   1  -7   0 6139.11 499.759  94
   1   7   0 6386.11 475.155  32
   1  -7   0 6328.12 511.902  19
   1   7   0 6516.15 573.115  84
   1   7   0 6169.58 560.149  12
   1  -7   0 5889.01 428.345  87
   1   7   0 6462.50 567.763  17
  -1   7   0 5622.55 512.079   8
  -1  -7   0 5676.88 473.436  23
  -1   7   0 5333.88 425.826  88
   1   7   0 6135.06 432.722  89
   1   7   0 5469.02 590.077  82
  -1   7   0 5658.49 659.603   6
  -1   7  -1 13172.0 705.621  10
  -1  -7  -1 14063.5 742.761  22
   1   7   1 13024.6 794.575  84
   1  -7   1 13581.5 746.194  94
  -1   7  -1 13279.4 1041.44   6
  -1  -7  -1 12842.3 765.711  30
   1   7   1 14209.6 825.646  17
   1   7   1 12003.4 748.765  10
  -1  -7  -1 13814.8 733.232  23
   1  -7   1 13582.7 787.139  19
  -1  -7  -1 12810.0 707.672  94
   1  -7   1 13523.6 634.167  23
  -1   7  -1 13810.2 777.766   8
   1  -7   1 12636.8 809.427  22
   1   7   1 13638.3 720.062  32
   1   7   1 13387.7 672.428  89
   1   7   1 13013.8 698.544   8
   1   7   2 60434.6 1540.69  89
   1  -7   2 58422.4 1690.57  19
  -1  -7  -2 58293.2 1701.09  30
   1  -7   2 62771.9 1378.12  97
   1  -7   2 57708.4 1570.58  94
   1   7   2 58957.5 1483.75  21
  -1  -7  -2 57543.6 1495.93  23
  -1  -7  -2 58574.6 1577.31  94
   1   7   2 60753.8 1604.50  32
  -1  -7  -2 57875.4 1646.85  26
  -1   7  -2 57899.8 1609.02   8
  -1   7  -2 58153.6 1462.09  14
   1   7   2 59182.7 1648.42  10
   1   7   3 14715.4 802.867  21
  -1   7  -3 13571.6 944.964  85
  -1  -7  -3 15132.3 887.427  94
   1  -7   3 14236.9 860.306  94
  -1  -7  -3 14738.9 941.600  30
  -1   7  -3 16946.3 902.091   8
  -1   7  -3 14771.9 998.428   7
   1   7   3 14955.9 890.671  32
   1   7   3 14957.4 877.362  89
   1  -7   3 15284.5 808.538  97
   1   7   3 16227.2 806.899  31
   1  -7   3 14264.9 898.717  19
  -1  -7  -3 13870.1 910.798  26
  -1   7  -3 13638.7 935.789  15
  -1   7  -3 15057.6 947.076  13
  -1   7  -4 3152.39 480.630  13
  -1  -7  -4 2610.41 427.357  94
  -1  -7  -4 3256.75 500.632  26
   1   7   4 2807.49 483.308  32
   1   7   4 3044.92 478.276  89
  -1  -7  -4 2882.57 515.248  30
   1  -7   4 3032.97 468.207  19
   1  -7   4 3156.10 399.718  24
  -1   7  -4 2615.61 390.429  36
  -1   7  -4 3228.27 501.329  85
  -1   7  -4 3360.92 533.454   7
  -1   7  -4 3712.82 544.525  15
   1  -7   4 3138.06 431.274  97
  -1   7  -5 45596.4 1882.52  85
  -1  -7  -5 46722.2 1919.19  30
   1  -7   5 47715.9 1653.80  24
   1   7   5 46999.0 1852.07  32
  -1   7  -5 45729.8 1858.09  96
  -1  -7  -5 47355.3 1728.70  94
  -1  -7  -5 42692.5 1754.98  26
   1   7   5 47122.5 1847.73  89
  -1   7  -5 47764.8 1679.11  36
   1  -7   5 46057.2 1664.31  97
  -1   7  -5 47487.3 1943.86  11
  -1   7  -6 75454.4 2459.31  86
  -1  -7  -6 74258.8 2320.87  53
  -1  -7  -6 73888.5 2512.95  30
   1   7   6 73516.3 2398.49  89
  -1  -7  -6 73864.8 2345.80  26
   1  -7   6 72131.7 2130.42  59
  -1   7  -6 80140.8 2263.89  36
   1   7   6 72604.0 2379.04  32
  -1   7  -6 77431.6 2494.26  18
   1  -7   6 76438.7 2218.77  48
   1  -7   6 77323.1 2325.74  46
  -1  -7  -6 76898.9 2268.50  98
  -1   7  -6 75768.7 2465.86  96
   1  -7   6 75207.1 2213.04  97
   1   7   6 77436.3 2409.41  67
   1   7   6 80127.5 2309.42  43
   1   7   6 70561.2 2271.99  70
  -1  -7  -7 2665.09 514.301  53
   1   7   7 2339.54 466.768  70
   1   7   7 1956.30 374.871  43
  -1  -7  -7 2726.38 492.557  65
  -1  -7  -7 2106.05 409.365  98
   1  -7   7 1768.77 427.423  46
   1   7   8 246.222 248.275  70
  -1  -7  -8-115.666 190.808  65
  -1  -7  -8 178.722 274.627  53
   1  -7   8 346.714 234.620  46
   1   7   8 561.585 251.427  99
  -1  -7  -9 893.947 239.224  66
   1   7   9 1377.09 284.960  64
   1  -7   9 1160.52 278.048  46
  -1  -7  -9 1074.76 247.841  65
  -1  -7  -9 884.093 261.579  53
  -1   8   9 7882.46 592.498  64
  -1  -8   9 8351.75 656.120  46
   1  -8  -9 8703.18 649.045  65
  -1   8   9 7982.23 695.484  70
   1  -8  -9 7879.59 659.082  66
   1  -8  -9 8103.86 629.043  53
   1  -8  -8 42781.1 1640.25  98
   1  -8  -8 46501.9 1724.29  66
   1  -8  -8 49864.2 1736.06  65
  -1  -8   8 47652.6 1763.90  46
  -1   8   8 44186.1 1631.47  61
  -1   8   8 48846.1 1843.22  70
   1  -8  -8 47205.1 1729.45  53
   1  -8  -7 7371.44 730.886  98
  -1   8   7 7516.02 771.937  43
  -1   8   7 8517.83 803.094  70
  -1  -8   7 8306.65 796.521  46
  -1   8   7 8448.95 759.577  61
   1  -8  -7 8687.63 895.053  30
   1  -8  -7 8844.98 824.238  53
   1   8  -7 8354.74 759.924  36
  -1   8   6 1433.46 349.796  70
   1   8  -6 1837.50 454.320  16
   1  -8  -6 2137.75 422.308  98
   1   8  -6 1458.16 377.830  86
  -1   8   6 1941.52 402.085  89
  -1   8   6 1698.23 403.055  43
  -1  -8   6 1669.71 356.661  24
  -1   8   6 1641.58 369.606  32
   1  -8  -6 2173.79 435.238  26
   1   8  -6 1617.96 389.961  18
  -1  -8   6 2138.59 477.976  97
   1  -8  -6 1451.58 375.066  53
  -1  -8   6 1705.27 363.821  46
  -1  -8   6 1752.02 383.980  48
   1  -8  -6 1512.17 380.112  96
   1   8  -5 12677.6 968.004   9
   1   8  -5 12296.4 972.982  83
   1  -8  -5 12037.5 921.262  96
  -1  -8   5 13188.4 957.974  19
   1   8  -5 12983.6 996.702  11
  -1  -8   5 12311.9 861.126  97
   1   8  -5 12223.8 921.627  18
   1   8  -5 13243.2 952.741  86
  -1   8   5 12200.5 910.860  32
   1  -8  -5 12480.7 941.700  87
  -1  -8   5 12068.1 863.730  24
  -1   8   5 12442.0 955.657  89
   1  -8  -5 10863.9 914.515  26
  -1   8   5 12641.2 910.101  39
   1  -8  -5 13209.3 865.183  94
   1  -8  -4 317.086 266.305  87
   1   8  -4 131.929 216.280  83
   1  -8  -4-19.6470 189.620  94
   1   8  -4-340.411 195.606   7
  -1   8   4 252.944 242.872  39
   1  -8  -4-4.50292 214.277  26
  -1  -8   4 136.241 240.698  24
   1  -8  -4 214.653 217.224  22
  -1   8   4 65.5566 226.647  32
   1  -8  -4 206.167 243.608  30
  -1   8   4 328.304 274.494  89
   1  -8  -4 230.798 255.391  96
  -1  -8   4 72.0307 294.025  19
  -1  -8   4 230.927 192.677  97
   1   8  -4 233.133 193.351  11
   1   8  -4 318.800 236.747   9
  -1   8   3 21484.9 1011.65  39
   1  -8  -3 19045.0 1022.12  26
  -1  -8   3 20618.4 980.670  24
   1  -8  -3 19292.0 1015.96  96
  -1  -8   3 21928.0 955.158  97
  -1   8   3 21852.1 1070.67  89
   1  -8  -3 21497.4 1012.09  94
   1  -8  -3 20809.1 1070.15  87
  -1  -8   3 21155.9 908.835  23
  -1   8   3 21407.7 1044.61  32
   1   8  -3 22410.2 1088.55   9
   1   8  -3 21734.4 1175.09   7
   1   8  -3 21835.1 1067.26  83
   1   8  -3 22527.7 1507.17  82
   1  -8  -3 20537.1 1099.99  22
  -1  -8   3 23191.5 1150.59  19
   1  -8  -2 48446.1 1617.88  22
  -1   8   2 49749.8 1507.05  89
   1   8  -2 49002.4 2011.19  81
  -1  -8   2 48586.7 1372.53  23
  -1  -8   2 49974.2 1381.50  24
  -1  -8   2 50727.0 1371.94  94
  -1   8   2 48050.0 1415.70  39
   1  -8  -2 49792.4 1520.19  87
   1   8  -2 51126.6 2292.89   6
   1  -8  -2 45500.2 1433.00  26
   1  -8  -2 48956.9 1451.30  94
  -1  -8   2 53142.4 1632.53  19
   1   8  -2 45924.8 2013.75  82
  -1  -8   1 337.451 202.672  94
  -1   8   1 317.461 161.758  33
   1  -8  -1 531.847 226.652  94
   1  -8  -1 572.717 249.588  23
   1  -8  -1 297.196 191.168  19
   1   8  -1 700.684 294.934  84
   1   8  -1 510.546 189.399  82
   1   8  -1 186.952 231.621  12
  -1   8   1 241.116 245.787  10
  -1  -8   1 652.294 249.731  23
   1  -8  -1 302.011 228.811  22
  -1  -8   1 356.694 221.880  19
  -1   8   1 384.498 265.043  89
   1  -8  -1 754.620 236.692  87
   1   8  -1 131.819 217.934  17
  -1  -8   0 60056.6 1536.26  94
   1   8   0 63042.3 1441.94  89
   1   8   0 59934.8 1725.74  12
   1  -8   0 60974.1 1596.31  94
  -1   8   0 61847.4 2241.16   6
   1   8   0 59298.3 1726.06  84
   1  -8   0 60174.5 1772.09  22
   1   8   0 56476.7 1599.12   8
  -1  -8   0 60070.8 1682.90  22
   1   8   0 61503.6 1514.08  32
   1   8   0 60175.8 1723.33  17
   1  -8   0 63709.8 1474.05  87
  -1   8   0 59074.3 1479.29  33
  -1  -8   0 61038.5 1613.93  19
   1  -8   0 57124.1 1458.20  23
  -1   8   0 61933.0 1718.17   8
   1  -8   0 60735.6 1620.41  19
  -1   8   0 61720.4 1677.55  10
  -1  -8   0 59457.1 1543.79  23
   1   8   0 55293.3 1644.25  10
  -1   8  -1 8265.09 611.161  10
   1   8   1 9177.70 613.845  89
   1  -8   1 8945.47 679.499  19
  -1  -8  -1 8548.32 638.383  94
  -1   8  -1 7895.01 640.798   8
   1  -8   1 7592.15 612.702  94
  -1   8  -1 8347.94 898.720   6
   1  -8   1 8065.66 723.086  22
   1   8   1 7941.65 663.507  10
   1  -8   1 8491.91 558.769  23
  -1  -8  -1 8210.83 629.837  23
   1   8   1 7558.64 604.180  32
   1   8   1 7890.54 603.263   8
  -1  -8  -1 8578.02 688.038  30
  -1  -8  -1 9342.63 675.647  22
  -1   8  -1 8579.52 593.172  88
   1   8   2 27741.8 1105.02  21
   1   8   2 28531.4 1184.05  32
   1  -8   2 29146.3 1280.11  19
  -1   8  -2 30850.2 1788.82   6
  -1  -8  -2 29147.5 1160.04  23
  -1   8  -2 28203.9 1217.10   8
  -1   8  -2 27636.5 1096.60  14
   1   8   2 29800.9 1170.71  89
   1  -8   2 28815.7 1206.20  94
  -1  -8  -2 25435.1 1222.18  30
  -1  -8  -2 27867.4 1174.77  94
  -1  -8  -3 7084.61 646.989  94
   1   8   3 6592.24 577.253  21
  -1  -8  -3 6993.89 700.131  26
  -1   8  -3 6838.78 713.607  85
   1  -8   3 7246.05 657.401  94
  -1   8  -3 7311.54 732.904  15
   1  -8   3 7849.51 599.645  97
  -1   8  -3 7342.12 710.653  13
   1   8   3 6991.00 576.128  31
   1  -8   3 7373.73 705.518  19
   1   8   3 7408.29 664.134  89
   1   8   3 7319.47 691.522  32
  -1   8  -3 7918.41 671.380   8
  -1  -8  -3 6387.99 687.021  30
  -1   8  -3 7949.33 778.745   7
  -1   8  -4 462.829 306.092  85
   1   8   4 419.139 195.682  89
   1  -8   4 1034.29 289.219  19
  -1  -8  -4 306.373 261.625  94
  -1  -8  -4 343.676 276.034  30
   1   8   4 634.456 306.430  32
   1  -8   4 897.167 292.447  97
  -1   8  -4 1102.13 277.743  13
  -1   8  -4 643.490 285.035  15
  -1  -8  -4 342.384 279.012  26
   1  -8   5 26896.4 1297.67  97
  -1   8  -5 25124.5 1424.14  96
  -1  -8  -5 26193.2 1502.20  30
   1  -8   5 25875.8 1366.35  19
   1   8   5 26034.5 1406.66  32
   1   8   5 25992.9 1383.89  89
  -1  -8  -5 25853.5 1324.57  94
  -1   8  -5 26669.5 1261.03  36
  -1  -8  -5 23657.1 1364.33  26
  -1  -8  -6 1442.61 378.859  98
   1  -8   6 1396.15 364.993  48
   1  -8   6 1513.63 396.390  46
   1   8   6 1517.93 382.230  70
   1   8   6 2525.33 438.871  43
   1   8   6 2240.96 486.437  67
   1   8   6 1806.77 412.395  32
  -1  -8  -6 2258.56 476.959  53
  -1   8  -6 959.278 309.568  36
  -1  -8  -6 2237.64 504.054  30
  -1  -8  -6 2006.20 439.288  26
   1  -8   7 14123.1 925.835  48
   1   8   7 13993.6 956.571  43
   1   8   7 12277.0 969.778  70
  -1  -8  -7 13259.5 942.237  98
  -1  -8  -7 13282.0 1008.92  53
   1  -8   7 14226.1 996.603  46
  -1  -8  -8 13944.7 905.040  53
   1   8   8 14440.1 917.100  70
   1  -8   8 13447.0 874.471  46
   1   8   9 9154.01 528.036  64
   1  -8   9 9056.76 536.031  46
  -1  -8  -9 8862.77 530.682  66
  -1   9   9 3493.94 440.495  70
   1  -9  -9 3556.81 399.465  53
   1  -9  -9 3992.51 445.147  66
  -1  -9   9 3645.69 431.492  46
  -1   9   8 6014.60 664.901  70
  -1  -9   8 5376.27 627.255  46
   1  -9  -8 5470.86 607.769  53
   1  -9  -8 4819.99 585.516  66
  -1   9   8 5046.91 582.178  61
   1  -9  -8 5278.05 584.621  98
  -1   9   7 67622.0 2240.14  43
   1  -9  -7 71636.6 2218.79  98
   1  -9  -7 75708.1 2233.64  66
  -1  -9   7 76085.2 2200.87  48
  -1   9   7 70127.6 2175.00  61
   1  -9  -7 75352.2 2286.38  53
  -1  -9   7 76812.7 2336.49  46
  -1   9   7 72175.1 2266.53  70
   1  -9  -6 1804.56 432.351  98
  -1  -9   6 2882.58 444.851  74
   1  -9  -6 1999.55 462.009  96
  -1   9   6 2241.99 460.720  43
   1   9  -6 2422.72 443.598  86
  -1  -9   6 2451.68 445.536  24
  -1  -9   6 1814.89 407.385  48
  -1  -9   6 1842.64 391.074  46
   1  -9  -6 2120.89 413.547  26
   1  -9  -6 3142.63 534.132  53
  -1  -9   6 1627.68 342.666  97
   1   9  -6 1839.68 422.302  18
   1  -9  -6 1737.25 378.355  30
  -1   9   6 1588.00 369.368  32
  -1   9   6 1783.47 395.506  70
  -1   9   6 1930.94 422.672  89
   1   9  -5 9164.09 814.534  86
   1  -9  -5 8185.99 767.564  96
  -1   9   5 8649.76 762.177  39
  -1  -9   5 7437.87 703.066  24
   1   9  -5 9011.87 830.765  11
   1  -9  -5 9489.63 831.465  30
   1   9  -5 7345.20 741.865  18
   1  -9  -5 6526.47 761.127  26
  -1   9   5 7987.55 783.465  32
  -1  -9   5 7433.93 711.448  97
  -1   9   5 6859.15 736.139  89
   1  -9  -5 8163.09 721.440  94
  -1  -9   5 7766.42 761.287  19
   1  -9  -4 165.906 194.831  26
  -1  -9   4 660.953 315.349  19
  -1   9   4 504.243 271.290  32
   1   9  -4 762.382 274.320  11
   1  -9  -4 348.994 240.710  94
  -1  -9   4 528.851 239.094  24
   1   9  -4 1145.17 294.027   9
   1   9  -4 200.830 166.092  83
   1  -9  -4 687.293 247.029  87
   1  -9  -4 514.657 245.489  96
   1  -9  -4 419.492 203.090  22
  -1   9   4 246.439 231.701  39
  -1  -9   4 579.657 218.945  97
  -1   9   4 730.795 308.804  89
   1   9  -3 92233.1 2272.03  83
  -1   9   3 89729.4 2239.06  32
   1   9  -3 94776.7 2412.73   8
  -1  -9   3 95914.9 2453.35  19
   1  -9  -3 86612.4 2238.97  26
   1  -9  -3 90245.2 2416.75  22
   1  -9  -3 93839.6 2285.81  96
  -1  -9   3 91807.0 2118.45  24
  -1   9   3 92775.6 2186.85  39
  -1  -9   3 96614.5 2074.53  23
   1   9  -3 96164.6 2331.87   9
   1  -9  -3 91115.4 2309.61  87
   1  -9  -3 94500.6 2250.61  94
  -1   9   3 94997.7 2308.31  89
   1   9  -3 93067.7 2537.74   7
   1  -9  -2 28.0847 157.249  87
   1  -9  -2 155.202 262.979  22
  -1  -9   2 334.463 210.076  94
  -1   9   2 328.315 175.518  39
   1   9  -2-594.970 251.996  82
   1  -9  -2 6.77849 203.991  94
   1   9  -2 155.871 221.883  12
  -1   9   2-27.3203 257.384  32
   1   9  -2 223.888 176.529   8
  -1  -9   2 42.6301 214.580  19
  -1  -9   2 256.742 210.859  23
  -1   9   2 409.453 275.759  89
   1   9  -1 627.838 254.814  82
  -1  -9   1 580.129 213.014  94
   1   9  -1 651.012 267.690  84
   1  -9  -1 468.723 203.931  87
  -1   9   1 745.460 252.849  39
   1   9  -1 628.161 270.132   8
  -1   9   1 351.887 236.615  89
  -1   9   1 631.938 306.267  10
  -1  -9   1 670.219 255.940  19
   1  -9  -1 337.145 194.737  19
   1  -9  -1 801.980 278.089  94
   1   9  -1 792.832 304.311  17
   1  -9  -1 786.340 336.651  22
  -1  -9   1 345.632 231.454  23
   1   9  -1 964.512 319.110  12
   1   9   0 62672.5 1812.72   8
   1  -9   0 62374.3 1975.04  22
   1   9   0 63798.2 1934.14  10
   1   9   0 66029.9 1696.80  32
   1   9   0 59829.5 1844.93  17
   1  -9   0 61559.0 1635.89  23
   1   9   0 65039.3 1594.14  89
  -1  -9   0 62168.0 1709.95  23
   1   9   0 64334.4 1918.67  84
   1  -9   0 63793.3 1800.05  19
  -1  -9   0 60371.2 1828.95  22
   1  -9   0 64128.5 1769.01  94
  -1   9   0 64262.5 1871.21   8
  -1   9   0 64286.3 1854.48  10
  -1  -9   0 62110.1 1705.35  94
  -1   9   0 65719.5 1661.23  33
   1  -9   1 27522.7 1201.30  94
  -1   9  -1 26557.0 1676.17   6
   1  -9   1 26925.1 1241.83  19
  -1  -9  -1 27767.2 1190.59  94
   1  -9   1 25960.9 1038.35  23
  -1   9  -1 29455.0 1236.90  10
  -1  -9  -1 25414.6 1144.15  23
   1   9   1 27594.5 1166.45  32
  -1   9  -1 29561.6 1294.92   8
  -1  -9  -1 27887.0 1234.65  22
   1  -9   1 27832.6 1356.95  22
   1   9   1 27895.9 1186.94   8
   1   9   1 27390.1 1284.09  10
   1   9   1 28394.5 1116.34  89
   1  -9   2 265.936 225.271  19
   1   9   2 26.8074 188.704  21
  -1   9  -2 3.26024 180.676  14
  -1   9  -2 350.533 172.062   8
  -1  -9  -2 48.1260 214.425  94
  -1  -9  -2 143.000 205.415  23
  -1  -9  -2 113.161 236.892  30
   1  -9   2-52.6753 280.312  94
   1   9   2-58.5983 218.334  89
   1   9   2 188.454 250.148  32
  -1   9  -3 13984.5 1069.77  85
  -1   9  -3 12056.9 933.698  13
   1   9   3 11283.5 773.202  21
   1  -9   3 12542.6 940.847  19
   1  -9   3 13589.6 907.896  94
   1   9   3 12473.0 914.280  32
  -1   9  -3 12487.9 988.013  15
   1   9   3 11664.1 776.647  31
   1   9   3 11486.9 849.825  89
  -1  -9  -3 12240.2 887.251  94
  -1   9  -3 12598.4 898.670   8
  -1  -9  -3 11991.4 955.065  30
  -1  -9  -4 17136.0 1197.46  30
   1   9   4 17589.0 1113.39  89
  -1   9  -4 19009.7 1257.91  85
  -1  -9  -4 17705.9 1092.20  94
   1  -9   4 18679.4 1191.87  19
  -1   9  -4 17430.5 1209.21  15
   1   9   4 18169.0 1145.69  32
   1  -9   5 40725.4 1681.90  46
   1  -9   5 40849.7 1773.06  45
  -1  -9  -5 38696.7 1584.24  56
  -1  -9  -5 43416.4 1718.22  94
   1   9   5 40242.4 1717.14  70
   1   9   5 41330.2 1733.78  67
   1  -9   5 40815.2 1662.13  48
   1   9   5 42043.0 1810.78  32
  -1  -9  -5 43694.5 1759.48  53
  -1  -9  -5 43751.6 1747.51  98
  -1   9  -5 41888.7 1809.27  96
   1  -9   5 39794.1 1587.07  97
   1   9   5 42838.9 1797.34  89
   1   9   5 42731.4 1774.47  41
   1  -9   5 40322.8 1739.27  19
  -1  -9  -5 39769.3 1852.06  30
   1   9   6 2116.03 476.369  70
   1  -9   6 2035.82 420.292  46
  -1  -9  -6 1447.72 434.737  53
   1  -9   6 1381.23 348.752  48
  -1  -9  -6 2346.64 458.643  98
   1   9   6 1480.60 348.352  43
   1   9   7 9647.56 831.400  70
   1   9   7 9044.98 763.118  43
  -1  -9  -7 8356.00 727.946  98
   1  -9   7 8964.85 791.679  46
   1  -9   7 9318.61 751.014  48
   1   9   7 9083.36 729.296  61
  -1  -9  -7 8901.90 811.825  53
   1   9   8 2142.70 380.743  70
  -1  -9  -8 1336.23 327.838  53
  -1  -9  -8 1879.72 367.519  66
   1  -9   8 2519.39 397.231  46
  -1  -9  -8 1717.42 305.221  98
   1 -10  -9 20703.1 847.847  66
   1 -10  -9 21143.1 864.800 102
   1 -10  -9 21868.6 830.444  53
  -1 -10   9 22814.7 895.651  46
   1 -10  -8 1697.32 363.480  53
   1 -10  -8 1877.40 381.243  66
  -1  10   8 1434.27 341.028  70
  -1 -10   8 1505.54 336.389  46
   1 -10  -8 1389.37 335.705  98
  -1  10   8 1135.17 312.285  61
  -1 -10   7 91.0673 281.851  48
   1 -10  -7 360.712 265.291  66
  -1  10   7 383.507 297.856  70
   1 -10  -7 59.1040 329.627  53
  -1  10   7 90.3806 272.289  61
  -1 -10   7 379.017 291.112  46
   1 -10  -7 270.379 213.229  98
  -1  10   7 22.1990 266.289  43
  -1 -10   6 4736.70 579.698  74
   1 -10  -6 4268.79 610.756  53
   1 -10  -6 4034.09 538.075  66
  -1 -10   6 3473.53 517.440  46
  -1  10   6 5083.76 612.150  32
  -1 -10   6 4417.39 586.506  48
  -1  10   6 4692.62 639.012  43
  -1  10   6 4171.67 540.027  70
   1 -10  -6 4017.39 566.215  98
  -1  10   5-24.4232 204.340  70
   1  10  -5-29.2585 280.700  16
  -1  10   5 308.931 256.480  39
   1 -10  -5-52.2650 412.332  26
   1 -10  -5 851.711 339.282  53
   1 -10  -5-9.89961 123.116  94
  -1 -10   5 482.601 206.304  46
  -1 -10   5 338.432 235.997  48
  -1  10   5 263.559 253.645  89
   1 -10  -5 533.293 279.295  66
   1 -10  -5-554.320 270.764  98
   1 -10  -5 62.5566 304.138  96
  -1  10   5-14.5867 326.079  32
  -1  10   5 385.918 229.599  43
  -1 -10   5 590.274 221.422  74
   1  10  -4 8596.26 776.314   9
   1 -10  -4 6535.87 677.053  96
  -1  10   4 8400.52 785.738  32
   1 -10  -4 8192.11 791.256  87
  -1  10   4 8008.54 725.671  39
   1  10  -4 6648.98 709.799  83
   1 -10  -4 6953.95 763.913  26
  -1  10   4 6964.03 725.000  89
   1 -10  -4 7046.58 676.949  94
  -1 -10   4 7486.52 778.043  19
  -1 -10   3 7234.88 766.027  19
   1  10  -3 8562.65 810.928  12
  -1  10   3 8307.82 743.768  89
   1 -10  -3 8085.58 727.395  94
  -1  10   3 8339.16 759.423  32
  -1  10   3 7753.87 702.707  14
  -1  10   3 7890.11 680.934  39
   1 -10  -3 8642.52 823.889  22
   1 -10  -3 7029.22 713.952  87
   1  10  -2 1627.55 329.293   8
  -1  10   2 1453.22 352.673  32
  -1 -10   2 1945.59 361.603  23
   1  10  -2 2451.30 441.040  12
  -1 -10   2 1473.75 371.659  19
   1  10  -2 1531.41 376.406  17
   1  10  -2 2591.26 461.041  84
   1 -10  -2 1993.31 384.077  94
  -1  10   2 1848.37 346.790  39
   1 -10  -2 2354.29 446.842  22
  -1  10   2 1326.62 329.099  89
   1 -10  -2 2207.86 393.978  87
   1  10  -1 56610.6 1930.11  10
  -1  10   1 57448.8 1791.79  89
  -1  10   1 62542.8 1774.15  39
  -1 -10   1 60334.0 1916.41  19
   1  10  -1 54238.7 1876.94  84
   1  10  -1 59942.1 1697.17  32
   1  10  -1 61376.6 1984.33  17
  -1 -10   1 55662.2 1712.54  23
  -1 -10   1 57270.5 1725.53  94
   1 -10  -1 62494.3 1783.26  87
   1 -10  -1 55100.1 1957.97  22
   1  10  -1 57603.4 1901.31   8
   1  10  -1 60431.3 1998.55  12
   1 -10  -1 57325.2 1809.23  94
  -1 -10   0 8187.11 688.972  94
   1  10   0 8899.58 782.305  10
   1  10   0 8434.42 779.053  17
   1 -10   0 8124.66 800.859  22
  -1 -10   0 8049.10 678.970  23
  -1  10   0 7946.75 713.688  10
   1 -10   0 8011.17 701.988  94
   1  10   0 8256.69 680.301  32
   1 -10   0 6991.85 625.782  23
   1 -10   0 8283.58 727.913  19
   1  10   0 8533.72 767.983  84
  -1  10   0 7984.03 689.752  89
   1  10   0 7363.95 701.515   8
  -1  10  -1 34771.7 1438.44  10
  -1 -10  -1 34519.1 1405.98  94
   1  10   1 35618.1 1448.13   8
   1  10   1 34794.8 1388.83  32
  -1 -10  -1 32155.9 1369.26  23
   1 -10   1 32374.4 1469.41  19
   1  10   1 36499.4 1338.02  89
   1 -10   1 34201.1 1270.73  23
   1 -10   1 34825.4 1452.92  94
  -1  10  -1 33711.5 1471.65   8
   1  10   1 33479.4 1509.91  10
  -1 -10  -1 36281.7 1497.76  22
  -1  10  -1 31657.0 1384.30  14
   1  10   1 31335.8 1290.46  21
   1  10   2 1658.08 365.580  89
  -1 -10  -2 1192.40 321.458  23
   1 -10   2 736.579 300.820  19
   1  10   2 971.807 334.100  32
  -1  10  -2 1550.32 304.941  14
   1 -10   2 1667.40 379.637  94
  -1 -10  -2 1080.33 336.056  94
  -1  10  -2 1074.62 366.972  13
   1  10   2 1715.52 359.271  21
  -1 -10  -2 765.400 318.163  30
   1  10   3 830.196 286.847  21
  -1  10  -3 991.311 311.541  15
   1  10   3 777.940 339.587  32
   1  10   3 786.306 296.142  89
   1 -10   3 640.196 296.360  19
  -1 -10  -3 934.881 331.054  30
  -1  10  -3 539.374 342.980  85
   1 -10   3 1165.92 330.554  94
   1  10   3 894.656 291.763  31
  -1 -10  -3 745.237 309.766  94
  -1  10  -3 1075.23 318.773  13
  -1 -10  -4-79.5843 274.424  56
  -1 -10  -4-262.360 264.126  53
   1 -10   4 490.121 259.016  48
   1 -10   4-353.897 233.072  46
   1 -10   4 378.347 299.803  62
   1  10   4-305.505 281.207  32
  -1 -10  -4 73.1453 272.264 101
   1  10   4 170.209 229.873  67
  -1 -10  -4-129.307 183.451  98
  -1 -10  -4-151.793 312.166  30
   1 -10   4 569.681 267.044  45
  -1 -10  -4 212.804 252.848  94
   1  10   4-487.574 232.770  41
   1 -10   4 301.268 193.320  19
   1  10   4-186.806 126.606  89
  -1 -10  -4-61.0121 221.250  63
  -1 -10  -5 5973.11 678.542  98
   1  10   5 5415.43 683.839  70
   1  10   5 6356.24 705.236  67
  -1 -10  -5 4739.58 600.012  56
   1 -10   5 6093.85 735.158  45
   1 -10   5 6529.65 709.473  46
   1  10   5 4611.89 637.650  32
   1 -10   5 6493.56 701.102  48
  -1 -10  -5 6343.60 757.723  30
  -1 -10  -5 5914.73 703.924  53
   1 -10   6 149.904 199.630  48
   1  10   6-60.8666 268.325  43
   1  10   6-800.204 374.242  70
   1 -10   6 264.787 203.062  46
  -1 -10  -6 143.954 298.115  53
  -1 -10  -6-146.143 291.331  98
  -1 -10  -6-30.6300 226.243  56
   1  10   7 21239.3 1099.19  43
  -1 -10  -7 22675.6 1188.10  53
   1  10   7 19543.3 1029.18  61
   1 -10   7 20834.9 1111.81  46
   1 -10   7 21217.5 1079.49  48
   1  10   7 20510.9 1152.32  70
  -1 -10  -7 20911.3 1116.24  98
   1  10   8 10430.5 684.468  70
  -1 -10  -8 9961.85 610.321  98
   1  10   8 8936.89 577.773  64
   1 -10   8 10938.2 670.282  46
  -1 -10  -8 10903.2 679.807  53
  -1  11   8 3613.35 450.661  70
  -1  11   8 4175.58 469.369  61
   1 -11  -8 3573.05 444.244  66
   1 -11  -8 3983.17 456.147  53
  -1 -11   8 3292.24 434.132  46
  -1  11   7 678.276 299.225  70
   1 -11  -7 1183.26 324.586  66
  -1 -11   7 1154.25 308.369  46
   1 -11  -7 1090.27 395.924  98
  -1  11   7 1955.75 425.647  43
  -1 -11   7 1124.58 336.995  48
  -1  11   7 1363.33 355.003  61
   1 -11  -7 1023.23 357.256  53
  -1  11   6 16870.5 1118.80  43
  -1  11   6 16129.8 1049.24  70
   1 -11  -6 16554.3 1040.81  66
  -1 -11   6 16572.4 1093.60  48
   1 -11  -6 16782.3 1105.48  98
  -1 -11   6 16926.7 1104.72  46
   1 -11  -6 16058.9 1094.17  53
   1 -11  -5 1090.47 336.636  98
  -1 -11   5 400.259 215.117  46
  -1 -11   5 1037.15 323.116  48
   1 -11  -5 1005.67 355.926  53
   1 -11  -5 598.979 239.228  56
  -1  11   5 777.845 283.692  32
  -1  11   5 1031.56 348.287  43
  -1 -11   4 35571.2 1572.14  48
  -1 -11   4 34969.7 1519.71  46
  -1 -11   4 34533.1 1543.13  75
   1 -11  -4 36406.9 1530.16  56
   1 -11  -4 38957.2 1616.81  94
  -1 -11   4 36459.0 1585.59  45
  -1 -11   4 39142.9 1756.05  19
  -1 -11   4 36773.4 1559.42  51
  -1  11   4 39110.4 1689.93  89
   1 -11  -4 36050.2 1526.49  98
  -1  11   4 40158.9 1713.93  32
   1 -11  -4 36427.5 1577.59  53
  -1  11   3 1958.03 444.432  32
  -1  11   3 2075.95 403.927  89
   1 -11  -3 2329.90 460.232  87
   1 -11  -3 2597.76 472.932  94
   1  11  -3 2111.49 472.579  10
  -1 -11   3 2060.69 468.923  19
  -1  11   3 2493.15 451.353  14
   1 -11  -3 2407.63 449.508  22
  -1 -11   2 1498.61 324.552  23
   1 -11  -2 1770.33 380.234  94
  -1 -11   2 1188.07 387.604  19
   1 -11  -2 1496.65 355.752  87
  -1  11   2 1663.27 385.238  89
   1  11  -2 1924.38 403.810  10
   1 -11  -2 1913.93 441.494  22
  -1  11   2 1824.92 406.536  32
  -1  11   2 1625.94 357.627  14
  -1  11   1 788.982 304.263  89
   1  11  -1 811.420 332.751  10
  -1  11   1 1073.14 276.588  39
   1 -11  -1 507.143 284.513  94
  -1 -11   1 899.356 288.761  23
  -1 -11   1 1167.94 356.860  94
   1 -11  -1 1433.60 422.668  22
   1  11  -1 1166.01 295.219  32
   1 -11   0 3410.58 559.677  22
   1  11   0 3776.71 564.642  10
  -1  11   0 2754.01 432.439  39
   1 -11   0 3532.00 499.075  19
  -1  11   0 3589.44 552.278  10
  -1 -11   0 3077.54 458.005  23
  -1  11   0 3028.44 494.025  14
   1  11   0 3341.29 480.882  32
  -1 -11   0 3253.49 478.754  94
   1 -11   0 3222.63 509.231  94
   1  11   0 3246.20 459.384  21
  -1  11   0 2846.36 465.323  89
   1  11   1 3858.00 500.039  21
  -1  11  -1 3104.58 497.638  14
  -1  11  -1 3182.53 500.987  89
  -1 -11  -1 3373.47 515.941  23
   1 -11   1 3495.75 547.891  19
  -1  11  -1 4043.10 530.887  10
   1  11   1 4160.82 573.323  10
  -1 -11  -1 3338.22 495.696  94
   1 -11   1 3081.76 506.954  94
   1  11   1 3998.51 537.873  32
   1 -11   2 13468.6 978.934  94
  -1  11  -2 12464.4 1008.95  13
   1  11   2 12869.9 947.256  32
   1 -11   2 12143.0 973.498  19
  -1 -11  -2 9647.06 854.442  23
   1  11   2 12365.9 883.459  21
  -1 -11  -2 10865.7 881.066  94
  -1  11  -2 12164.3 890.685  14
   1  11   2 12326.6 876.263  89
   1 -11   3 434.388 238.117  45
  -1 -11  -3 539.837 265.727 101
  -1 -11  -3 560.521 325.403  56
  -1 -11  -3 705.679 277.124  94
  -1 -11  -3 433.127 300.464  53
   1 -11   3 322.313 259.184  48
   1 -11   3 566.255 261.763  19
  -1  11  -3 534.552 315.329  15
   1  11   3 66.2309 319.810  32
   1 -11   3 189.905 161.530  75
  -1 -11  -3 623.300 217.645  98
  -1  11  -3-145.470 219.638  85
   1  11   3 123.679 229.250  89
  -1 -11  -3 158.021 229.797  30
   1  11   3 192.304 203.533  31
   1 -11   3 488.700 268.309  62
  -1 -11  -3-23.0882 260.430  63
   1  11   3 84.8461 204.848  21
   1 -11   4 35034.7 1663.53  45
  -1 -11  -4 35789.7 1580.36  56
   1  11   4 36579.2 1596.31  41
  -1 -11  -4 37007.0 1625.27  53
  -1 -11  -4 34340.2 1610.69 101
   1  11   4 37684.9 1624.73  67
  -1 -11  -4 34338.1 1608.12  63
   1  11   4 38330.2 1714.64  32
  -1 -11  -4 32939.3 1679.01  30
   1 -11   4 36493.0 1628.90  48
   1 -11   4 37027.7 1668.61  62
  -1 -11  -4 33719.3 1544.73  98
   1  11   5 8272.48 805.937  43
   1 -11   5 8743.23 813.421  48
   1  11   5 9878.33 858.781  67
  -1 -11  -5 10236.2 899.442  53
   1  11   5 8963.75 829.631  70
  -1 -11  -5 8965.90 784.121  56
  -1 -11  -5 8960.17 819.897  98
   1 -11   5 9063.90 875.692  45
   1 -11   5 8650.20 756.606  46
   1  11   6 3624.21 542.837  43
  -1 -11  -6 3425.44 457.720  56
  -1 -11  -6 3383.80 524.825  98
   1 -11   6 3828.23 531.752  46
   1 -11   6 3559.36 513.018  48
  -1 -11  -6 4360.64 579.561  53
  -1 -11  -6 3299.46 469.536  66
   1  11   6 3726.78 557.803  70
   1 -11   7 915.507 301.969  46
   1  11   7 1355.88 297.872  43
  -1 -11  -7 1002.40 294.966  66
   1  11   7 584.721 243.585  61
  -1 -11  -7 627.993 286.921  98
   1 -11   7 1567.77 332.101  48
  -1 -11  -7 1184.80 292.574  53
   1  11   7 1373.32 343.080  70
  -1 -12   8 2611.14 335.970  46
   1 -12  -8 2432.70 365.628 102
  -1  12   8 2196.61 311.688  61
   1 -12  -8 3211.71 393.501  53
   1 -12  -8 2579.11 333.311  66
  -1  12   8 2918.12 354.308  70
  -1 -12   7 179.654 202.484  46
  -1  12   7 193.755 254.972  61
  -1 -12   7 333.685 251.640  48
  -1  12   7 509.812 262.478  70
   1 -12  -7 615.959 317.784  98
   1 -12  -7 421.288 297.828  53
   1 -12  -7 792.259 300.062  66
  -1  12   7 479.421 273.763  43
   1 -12  -6 2947.65 496.672  98
  -1  12   6 2479.64 450.953  61
  -1 -12   6 1984.94 418.945  46
   1 -12  -6 3330.73 448.897  66
  -1 -12   6 2059.00 435.164  48
  -1  12   6 2828.00 437.045  70
   1 -12  -6 2687.02 501.467  53
  -1  12   6 2305.59 466.074  43
   1 -12  -5-776.165 345.689  98
  -1 -12   5-344.959 304.922  48
   1 -12  -5-66.6459 205.478  56
   1 -12  -5-31.3932 263.493  53
  -1  12   5-13.1681 309.263  43
  -1 -12   5 31.9311 239.363  46
  -1 -12   5 139.003 242.464  51
   1 -12  -4 361.322 244.825  56
  -1  12   4-96.2542 278.625  32
  -1 -12   4 574.511 377.984  45
  -1 -12   4 1350.12 351.549  75
   1 -12  -4 316.699 225.399  53
  -1 -12   4 517.280 323.600  51
   1 -12  -4 471.880 233.664  98
  -1 -12   4 276.253 269.644  48
  -1 -12   4 593.858 245.569  46
  -1 -12   3 5593.02 647.500  45
  -1  12   3 6021.80 695.031  32
   1 -12  -3 4805.89 700.318  22
   1 -12  -3 5846.39 667.988  56
  -1 -12   3 5892.19 654.631  75
   1 -12  -3 5876.61 700.951  53
  -1 -12   3 6481.39 732.809  51
  -1 -12   3 5906.85 658.508  48
   1 -12  -3 5341.23 619.428  94
  -1  12   3 5173.61 637.236  89
  -1  12   3 6562.54 702.782  14
  -1 -12   2 1990.16 364.060  23
  -1  12   2 1854.94 404.010  89
  -1  12   2 2447.42 448.938  14
   1 -12  -2 2652.03 491.757  94
   1  12  -2 2008.23 373.853  21
  -1  12   2 2279.80 448.897  32
   1 -12  -2 2475.32 467.403  22
  -1  12   1 79785.7 2336.63  32
   1 -12  -1 76485.9 2309.04  94
   1 -12  -1 75051.1 2522.33  22
  -1 -12   1 78432.1 2233.04  94
   1  12  -1 80853.0 2186.82  21
   1  12  -1 80545.8 2536.67  10
  -1  12   1 79643.6 2297.50  89
  -1  12   1 73074.2 2276.55  14
  -1 -12   1 74937.2 2196.25  23
   1 -12   0 8645.48 802.072  19
  -1  12   0 6492.50 707.969  14
  -1 -12   0 7208.25 703.624  94
   1  12   0 7633.62 806.342  10
   1 -12   0 7352.20 742.964  94
   1  12   0 7813.61 715.059  21
  -1 -12   0 7309.75 731.533  23
  -1  12   0 7228.85 709.096  89
   1  12   0 6697.65 679.658  32
  -1  12  -1 356.398 220.106  14
   1 -12   1 267.419 247.370  19
  -1 -12  -1 44.7077 226.628  23
   1  12   1 27.0061 265.792  32
  -1  12  -1 568.949 305.025  89
   1 -12   1 668.441 336.001  94
  -1 -12  -1 389.010 271.149  94
   1  12   1 306.282 189.052  21
  -1 -12  -2 13596.7 982.313  63
  -1  12  -2 12809.2 955.947  89
   1 -12   2 14379.4 978.602  48
   1 -12   2 13519.0 936.804  51
   1  12   2 13066.7 947.356  21
   1 -12   2 15121.9 999.249  62
   1 -12   2 14306.0 1052.29  45
  -1 -12  -2 15026.2 1012.80 101
   1 -12   2 17014.4 1118.45  94
   1 -12   2 14435.2 1076.34  73
  -1 -12  -2 13611.0 984.338  56
   1  12   2 16819.7 1104.82  32
   1 -12   2 15529.4 1062.03  75
  -1 -12  -2 15457.8 1047.17  94
  -1 -12  -2 13902.3 943.629  53
   1 -12   2 14635.0 1108.34  19
   1 -12   3 8728.16 813.527  48
   1  12   3 8830.42 763.108  31
  -1 -12  -3 7848.79 793.795  63
   1 -12   3 8815.98 818.587  62
  -1 -12  -3 7843.93 778.335 101
  -1 -12  -3 10039.4 843.082  53
  -1 -12  -3 9125.61 789.648  98
   1 -12   3 8742.83 763.385  51
   1 -12   3 8773.97 831.831  75
   1  12   3 10626.3 923.479  32
  -1 -12  -3 9628.82 842.088  56
   1 -12   3 9245.68 868.557  45
   1  12   4 5302.88 633.216  70
  -1 -12  -4 5031.43 634.613  56
   1 -12   4 5624.50 671.978  48
   1  12   4 5496.24 697.479  32
  -1 -12  -4 4684.02 632.081  53
  -1 -12  -4 5637.95 664.056  98
   1 -12   4 5615.38 706.089  45
   1  12   5 3413.83 507.114  67
   1 -12   5 2624.68 427.809  46
  -1 -12  -5 2737.47 549.486  53
   1 -12   5 3163.71 511.677  48
  -1 -12  -5 2994.35 504.678  98
   1  12   5 2314.91 472.530  70
   1  12   5 2700.69 481.528  43
  -1 -12  -5 2800.96 438.826  56
  -1 -12  -6 150.058 247.993  98
   1  12   6 198.039 250.407  43
  -1 -12  -6 238.145 286.328  53
   1  12   6 203.072 255.635  70
  -1 -12  -6 24.9327 213.639  56
   1 -12   6-31.8203 192.116  46
   1 -12   6-1.37139 253.889  48
   1  12   7 13895.2 781.119  70
  -1 -12  -7 15226.6 802.200  53
   1 -12   7 14568.6 741.197  46
  -1 -12  -7 12768.6 743.478  98
   1 -12   7 13805.2 758.400  48
   1  12   7 12578.3 715.019  61
  -1  13   7-107.837 194.347  61
   1 -13  -7 77.5086 262.503  53
  -1  13   7 124.409 203.666  43
  -1 -13   7-205.380 192.921  46
   1 -13  -7 96.8647 219.586 102
   1 -13  -6 16817.8 1024.72  98
  -1  13   6 16208.5 1017.53  43
  -1  13   6 16055.7 991.480  61
  -1 -13   6 17836.8 1006.18  46
   1 -13  -6 17616.4 1042.56  53
  -1 -13   6 17735.8 1061.12  48
  -1 -13   5 17393.2 1031.42  51
  -1 -13   5 16301.8 1087.75  48
   1 -13  -5 17434.1 1112.87  53
   1 -13  -5 15320.9 1007.72  98
  -1  13   5 15574.2 1038.92  43
  -1 -13   5 16607.0 1029.90  46
  -1 -13   4 2983.37 441.886  75
  -1 -13   4 2801.55 498.573  48
   1 -13  -4 2311.57 469.226  53
   1 -13  -4 3528.71 512.691  98
  -1 -13   4 3210.26 452.549  46
  -1 -13   4 2692.38 489.552  45
  -1 -13   4 3354.58 546.002  51
   1 -13  -3 16364.7 1097.71  53
  -1 -13   3 15090.1 1060.16  51
  -1  13   3 14258.2 1048.11  32
  -1 -13   3 17235.7 1150.48  45
  -1 -13   3 14996.1 1050.90  75
  -1 -13   3 15358.6 1050.54  48
   1 -13  -2 2907.54 502.197  45
   1 -13  -2 2886.54 495.548  22
  -1 -13   2 2669.92 439.348  48
  -1 -13   2 2279.38 458.463  75
  -1 -13   2 3603.82 548.363  45
  -1 -13   2 3027.09 536.548  51
  -1  13   2 3079.31 503.902  32
   1 -13  -2 3861.96 575.398  53
  -1 -13   2 2755.29 495.646  23
  -1  13   2 4608.57 549.942  89
   1 -13  -1 17503.2 1111.49  73
  -1 -13   1 17645.1 1143.27  51
   1 -13  -1 19177.8 1178.03  53
   1 -13  -1 18447.3 1190.55  45
   1  13  -1 17769.0 1057.60  21
  -1  13   1 18188.2 1138.40  89
  -1 -13   1 16653.0 1133.09  45
   1 -13  -1 15697.9 1110.50  51
  -1 -13   1 18563.2 1124.69  23
   1 -13  -1 18869.0 1178.97  94
  -1  13   1 19239.8 1191.31  32
   1 -13  -1 17852.3 1108.92  75
   1  13   0 192.500 242.937  32
  -1 -13   0 313.178 268.681  45
   1 -13   0 185.368 337.363  45
   1 -13   0 321.864 289.855  51
   1 -13   0-98.5509 321.805  73
   1 -13   0 1457.45 405.872  53
  -1 -13   0 1168.53 336.974  23
  -1  13   0 219.570 208.924  32
  -1  13   0 212.171 241.302  89
   1  13   0 286.516 234.390  21
   1 -13   0 607.074 328.737  94
  -1 -13   0 340.372 224.547  94
   1 -13   0 910.826 350.581  75
  -1 -13   0 316.438 214.958  51
  -1 -13  -1 2947.55 493.612  56
   1 -13   1 2415.48 483.258  73
   1 -13   1 2775.85 464.106  45
   1 -13   1 3447.81 585.185  94
   1 -13   1 2325.96 446.925  19
  -1 -13  -1 3273.15 476.070  51
   1 -13   1 1675.05 350.925  62
   1 -13   1 2360.75 450.315  51
  -1 -13  -1 2259.22 444.860  94
   1 -13   1 2433.04 478.270  75
   1  13   1 2915.45 463.901  32
   1 -13   2 32049.5 1505.04  51
   1 -13   2 33620.4 1588.07  75
   1  13   2 33032.9 1541.79  32
   1  13   2 32448.5 1451.79  31
  -1 -13  -2 32190.0 1515.33  63
   1 -13   2 35522.5 1571.12  62
  -1 -13  -2 32998.6 1529.66 101
  -1 -13  -2 34855.1 1502.89  53
   1 -13   2 35232.6 1673.26  45
  -1 -13  -2 32423.8 1533.28  56
   1 -13   2 33746.8 1494.77  48
   1 -13   3 1405.14 413.634  45
   1 -13   3 1226.00 347.869  51
  -1 -13  -3 1510.35 382.835  53
  -1 -13  -3 1851.41 423.068  56
  -1 -13  -3 2076.90 429.947  98
   1 -13   3 1409.59 386.897  48
   1 -13   3 1503.75 398.117  62
   1 -13   4 11161.6 957.614  45
  -1 -13  -4 11566.7 899.518  98
  -1 -13  -4 12203.8 920.693  53
  -1 -13  -4 11848.1 916.057  56
   1 -13   4 12608.8 945.269  48
   1  13   4 12611.1 923.084  70
   1  13   5 7462.16 692.116  70
   1 -13   5 8924.83 778.233  48
  -1 -13  -5 8477.83 732.181  56
  -1 -13  -5 9248.56 777.272  98
   1  13   5 9107.55 800.862  43
  -1 -13  -5 9743.64 781.649  53
   1  13   6 14397.3 865.921  43
  -1 -13  -6 12837.9 805.121  98
   1  13   6 14289.0 838.752  70
   1 -13   6 13630.8 827.669  48
  -1 -13  -6 14387.8 835.043  53
  -1 -13  -6 15215.6 782.565  56
   1  13   6 12442.1 797.236  61
   1 -13   6 15508.7 783.099  46
  -1  14   7 347.470 184.897  61
   1 -14  -7 56.4529 188.336  53
   1 -14  -7 505.481 195.129 102
  -1  14   6 380.907 236.036  43
   1 -14  -6 621.732 276.429 102
  -1  14   6 381.976 197.802  61
  -1  14   6 245.723 192.584  52
  -1 -14   6 191.870 165.706  46
   1 -14  -6 558.217 303.755  53
   1 -14  -6 532.938 183.695  45
   1 -14  -5 229.782 202.667  45
  -1  14   5 53.4169 260.752  43
   1 -14  -5-179.552 263.983 102
   1 -14  -5-38.6930 298.486  53
   1 -14  -5-557.906 255.045  98
  -1  14   5-14.4049 194.538  61
  -1 -14   5-699.887 261.928  46
  -1 -14   5 42.0070 255.908  51
  -1 -14   5 23.4309 308.686  48
  -1 -14   4 923.084 313.769  45
  -1 -14   4 2306.70 371.916  75
  -1 -14   4 957.337 367.326  51
   1 -14  -4 1917.59 445.588  53
  -1 -14   4 1491.66 375.002  48
  -1  14   4 2047.28 423.773  43
   1 -14  -4 1917.29 403.912  45
   1 -14  -3 472.909 291.122  45
  -1 -14   3 1098.51 369.860  75
  -1 -14   3 531.704 268.322  48
   1 -14  -3 569.509 348.474  53
  -1 -14   3 822.669 262.789  45
  -1 -14   3 253.840 330.578  51
  -1 -14   2 4661.51 628.122  45
  -1 -14   2 5069.73 636.498  75
   1 -14  -2 5968.06 717.247  45
  -1  14   2 5508.67 672.196  32
   1 -14  -2 4867.52 619.625  53
  -1 -14   2 6154.66 753.792  51
  -1  14   1 43787.9 1769.97  32
  -1 -14   1 44523.6 1825.59  75
  -1 -14   1 40501.5 1745.67  45
  -1 -14   1 43813.4 1814.30  51
   1 -14  -1 44092.7 1741.19  73
   1 -14  -1 40514.2 1734.90  53
   1 -14  -1 44274.5 1853.26  45
   1 -14  -1 44524.3 1740.98  75
  -1 -14   0 11270.8 944.921  45
   1 -14   0 10437.3 933.724  45
  -1  14   0 7508.23 798.166  32
  -1 -14   0 9599.29 859.139  51
   1 -14   0 9338.42 860.263  51
   1 -14   0 10265.7 884.894  75
   1 -14   0 11586.4 934.778  73
   1 -14   1 11996.5 958.607  51
   1 -14   1 11656.9 956.890  75
  -1 -14  -1 11484.3 964.751  45
   1 -14   1 10912.1 948.188  45
  -1 -14  -1 10459.2 903.207  51
   1  14   1 12224.4 891.829  31
   1  14   1 12122.5 933.248  32
   1 -14   1 9859.40 883.700  73
  -1 -14  -2-771.948 313.514 101
  -1 -14  -2 223.828 272.898  53
   1 -14   2 7.17293 198.174  75
   1 -14   2-1133.91 408.777  45
  -1 -14  -2-10.1253 267.163  56
   1 -14   2 400.047 276.157  62
   1 -14   2-614.621 310.151  51
   1 -14   2 253.069 172.777  48
   1 -14   3 13623.3 923.235  51
  -1 -14  -3 13753.8 1000.57  56
   1 -14   3 11315.0 955.387  45
   1 -14   3 12615.0 920.070  48
  -1 -14  -3 14422.3 955.181  53
   1 -14   4 760.985 326.760  45
  -1 -14  -4 1723.12 403.273  53
  -1 -14  -4 1050.35 272.041  98
  -1 -14  -4 1107.53 346.284  56
   1 -14   4 1210.92 342.293  48
   1  14   5 6088.24 603.667  43
   1 -14   5 6345.74 601.236  48
  -1 -14  -5 6111.10 572.224  98
  -1 -14  -5 6766.11 612.605  56
  -1 -14  -5 7380.87 627.087  53
   1  14   5 6644.50 579.126  70
   1  14   6 8999.40 592.336  43
   1  14   6 8115.96 531.701  70
  -1 -14  -6 9051.40 582.959  98
   1 -14   6 7419.23 556.728  48
  -1 -14  -6 8038.16 543.733  53
  -1  15   6 898.775 238.187  43
   1 -15  -6 776.632 219.308  45
  -1  15   6 658.455 217.573  61
   1 -15  -6 529.406 223.271  53
  -1  15   6 602.632 191.072  52
   1 -15  -6 699.514 204.526 102
  -1  15   5 18975.1 953.108  43
   1 -15  -5 19747.7 983.184  45
  -1  15   5 18136.9 913.698  61
  -1 -15   5 20610.4 925.944  51
   1 -15  -5 20019.1 1011.49  53
  -1  15   4 19075.4 1016.91  43
   1 -15  -4 18516.5 1051.51  53
  -1  15   4 18320.1 956.344  61
   1 -15  -4 19247.5 1088.88  45
  -1 -15   4 16922.4 1005.33  51
  -1 -15   4 16309.4 949.229  45
  -1 -15   3 14319.4 975.181  75
   1 -15  -3 13694.9 980.990  53
   1 -15  -3 15155.0 1028.72  45
  -1 -15   3 15045.2 988.500  45
  -1 -15   3 14404.0 983.278  51
  -1 -15   2 2952.57 526.727  51
   1 -15  -2 1794.02 455.564  45
  -1 -15   2 2400.48 451.437  45
   1 -15  -2 1597.32 459.188  53
  -1 -15   2 2073.17 423.245  75
  -1 -15   1 1053.35 332.108  45
   1 -15  -1 1471.42 393.164  45
   1 -15  -1 1557.45 382.829  75
  -1 -15   1 1490.56 396.445  75
   1 -15  -1 1344.77 337.717  73
  -1 -15   1 1334.32 385.645  51
  -1 -15   0 41182.3 1697.82  75
   1 -15   0 45222.3 1742.81  73
  -1 -15   0 39410.3 1702.14  45
  -1 -15   0 40058.0 1677.19  51
   1 -15   0 41978.7 1771.85  45
   1 -15   0 41795.2 1700.29  75
   1 -15   1 33120.7 1535.04  75
  -1 -15  -1 33140.9 1543.89  45
   1 -15   1 29591.2 1503.58  45
  -1 -15  -2 3877.96 571.693  45
   1 -15   2 3365.61 559.401  45
   1 -15   3 11685.1 821.882  48
  -1 -15  -3 13045.2 826.552  53
  -1 -15  -3 11697.6 917.987  45
   1 -15   3 10154.7 851.016  45
  -1 -15  -4 1054.33 303.215  45
  -1 -15  -4 1284.84 304.634  98
  -1 -15  -4 978.342 302.273  53
   1 -15   4 1816.04 353.473  45
   1 -15   4 1206.25 321.648  48
   1  15   4 1597.73 360.619  43
   1  15   5 14867.2 793.973  43
  -1 -15  -5 16017.8 754.503  53
  -1 -15  -5 14540.2 722.233  98
   1  15   5 13127.2 749.677  61
   1 -15   5 13954.9 762.202  48
  -1 -15  -5 15875.9 826.407  45
  -1  16   5 1387.29 253.291  43
   1 -16  -5 1187.88 277.889  53
  -1  16   5 1371.26 251.245  52
   1 -16  -5 1877.46 265.354  45
   1 -16  -4 12707.6 800.454  53
  -1  16   4 11333.1 683.487  43
  -1 -16   4 11929.7 738.925  51
   1 -16  -4 13423.8 819.417  45
  -1 -16   4 12732.8 732.021  45
  -1 -16   3 10098.1 788.342  75
  -1 -16   3 9083.81 736.832  51
  -1 -16   3 10227.3 737.163  45
   1 -16  -3 10361.2 795.750  53
   1 -16  -3 9977.26 766.288  45
  -1 -16   2 23363.4 1226.15  75
  -1 -16   2 22289.6 1151.06  45
   1 -16  -2 24490.2 1248.60  45
  -1 -16   2 21481.2 1157.95  51
  -1 -16   1 2909.86 460.360  45
   1 -16  -1 2762.99 424.653  75
  -1 -16   1 2147.33 461.777  75
  -1 -16   1 3726.84 561.818  51
   1 -16  -1 1881.10 449.454  45
   1 -16   0 27348.6 1295.83  75
  -1 -16   0 29283.5 1350.37  75
   1 -16   0 27480.7 1365.12  45
  -1 -16   0 28321.3 1356.15  45
   1 -16   1 483.139 326.909  45
  -1 -16  -1 371.680 270.940  45
  -1 -16  -1 269.291 211.009  75
  -1 -16  -2 11462.6 852.068  45
  -1 -16  -2 11372.5 755.092  75
   1 -16   2 11593.3 866.251  45
  -1 -16  -3 259.635 241.050  45
   1 -16   3 165.091 198.226  45
  -1 -16  -4 97.7361 178.218  45
   1  16   4 285.126 184.994  43
   1  16   4-248.668 191.223  61
  -1 -16  -4-69.3594 200.418  53
  -1 -17   3 3953.25 383.529  45
   1 -17  -3 4300.33 454.802  45
  -1 -17   2 19849.4 946.699  45
  -1 -17   2 20067.9 1001.72  75
   1 -17  -2 20519.4 1004.26  45
  -1 -17   1 4061.40 503.195  75
   1 -17  -1 3822.88 508.471  45
  -1 -17   1 4147.38 471.139  45
  -1 -17   0 4922.25 516.278  75
  -1 -17   0 5199.30 546.535  45
   1 -17   0 4399.33 519.347  45
   1 -17   1 620.705 263.942  45
  -1 -17  -1 778.010 233.690  45
  -1 -17  -1 731.248 252.565  75
  -1 -17  -2 459.801 159.532  75
   1 -17   2 149.817 197.486  45
  -1 -17  -2-21.0812 232.554  45
   1 -17   3 6044.17 484.829  45
   1  17   3 5992.81 466.983  43
  -1 -17  -3 7000.61 528.002  45
   1 -18  -1 6701.78 509.409  45
  -1 -18   1 6210.01 465.542  45
  -1 -18   1 6613.04 505.005  75
  -1 -18   0-124.968 178.366  75
  -1 -18   0 303.680 178.350  45
   1 -18   0 233.430 186.656  45
   1 -18   1 27359.9 954.014  45
  -1 -18  -1 27585.8 940.332  45
   2   0 -11-172.797 188.635  65
  -2   0  11-132.128 186.666  44
  -2   0  11-36.8883 164.082  64
  -2   0  10 52569.3 1761.51  64
  -2   0  10 52913.1 1863.36  99
   2   0 -10 55418.8 1753.98  65
   2   0 -10 56346.1 1846.08  47
  -2   0  10 56960.0 1793.68  44
  -2   0   9 80.3175 261.068  44
   2   0  -9-740.426 309.230  65
  -2   0   9 0.85550 324.796  64
  -2   0   9-174.882 247.035  99
   2   0  -9 10.9594 273.620  47
  -2   0   9 303.402 265.178  69
   2   0  -8 456.245 312.264  47
  -2   0   8 330.259 254.729  64
  -2   0   8 87.8393 273.568  99
   2   0  -8 4.28894 273.345  65
  -2   0   8 559.642 204.058  24
   2   0  -8 542.646 308.608  26
   2   0  -8 713.829 329.382  96
  -2   0   8 592.973 333.697  93
   2   0  -7 7.74173 203.763  28
   2   0  -7-124.439 202.767  26
   2   0  -7 120.152 268.056  36
  -2   0   7 511.564 252.917  24
  -2   0   7 451.465 280.175  34
  -2   0   7-9.49031 232.635  93
   2   0  -7 213.214 299.564  96
  -2   0   6 1899.93 374.536  34
   2   0  -6 1410.15 344.371  16
   2   0  -6 1816.54 394.815  96
  -2   0   6 1583.35 305.962  24
  -2   0   6 1255.97 317.814  93
  -2   0   6 1785.24 300.119  97
   2   0  -6 1549.88 351.482  28
  -2   0   5 94.7144 215.911  88
  -2   0   5-16.0216 147.599  89
  -2   0   5 152.312 152.134  97
  -2   0   5-17.2540 184.609  93
  -2   0   5-86.6873 135.780  24
   2   0  -5 73.3310 180.713  28
   2   0  -5 60.3854 222.011  96
  -2   0   5-32.8549 177.731  34
   2   0  -5 182.168 184.277  16
   2   0  -4 8452.71 530.188  25
   2   0  -4 9419.03 623.923  82
  -2   0   4 9021.69 563.098  34
  -2   0   4 9716.37 589.037  88
  -2   0   4 9294.83 500.471  24
  -2   0   4 9224.71 557.802  93
  -2   0   4 10068.2 486.922  89
   2   0  -4 9590.83 562.416  16
  -2   0   4 9348.37 491.141  97
   2   0  -4 9964.41 497.245  90
   2   0  -4 10042.1 569.444  96
   2   0  -4 10118.3 561.216  28
   2   0  -3-327.480 200.716  79
   2   0  -3-41.1743 160.802  96
  -2   0   3-5.32474 121.226  24
  -2   0   3 101.925 173.133  88
  -2   0   3 58.0806 236.777  78
  -2   0   3-14.7853 238.202   3
   2   0  -3 26.8867 151.682  25
   2   0  -3-104.899 176.676  16
  -2   0   3 35.7313 59.5044   2
   2   0  -3-32.4258 139.916   4
  -2   0   3 238.768 158.857  92
   2   0  -3 50.2460 123.082  90
   2   0  -3-158.076 199.740  78
   2   0  -3 247.942 126.756   5
  -2   0   3-83.6986 142.683  97
  -2   0   2 178527. 2390.63  78
   2   0  -2 171570. 1953.79   4
  -2   0   2 178853. 2325.22  79
   2   0  -2 173280. 2320.60  79
   2   0  -2 167169. 2056.56   5
  -2   0   2 172454. 1751.66   2
  -2   0   1 123.444 217.305  79
  -2   0   1 123.577 208.441  78
  -2   0   1 75.7200 180.361  80
  -2   0   1 35.9281 150.562   4
   2   0  -1 142.223 233.197   5
  -2   0   1 132.878 178.479   2
  -2   0   0 10300.7 583.205  79
   2   0   0 12171.3 710.068   5
   2   0   0 12213.7 655.222  80
  -2   0   0 12936.2 662.768   1
   2   0   1 151.667 183.439  80
  -2   0  -1-20.1976 210.096  79
   2   0   1 133.410 152.479  20
   2   0   1 157.592 161.756  95
  -2   0  -1 71.0711 171.908  85
  -2   0  -1 70.1878 230.154  80
  -2   0  -1 169.553 231.343   2
  -2   0  -1-36.3782 156.051  15
   2   0   1 49.6380 148.337  89
   2   0   1 29.8939 181.567   5
  -2   0  -1 50.5621 133.280  91
  -2   0  -2 34314.7 966.112  36
   2   0   2 33809.8 956.700  93
   2   0   2 35828.1 1001.94  95
   2   0   2 31503.0 1001.98  89
   2   0   2 35293.8 956.539  19
   2   0   2 31130.3 1264.13   5
  -2   0  -2 35260.1 1221.70   2
   2   0   2 34223.2 916.139  20
  -2   0  -2 31308.9 948.358  96
   2   0   2 33029.5 1026.81  32
   2   0   2 34725.9 947.689  97
  -2   0  -2 32997.5 912.365  91
  -2   0  -3-63.7566 197.214  36
   2   0   3 84.4330 125.281  20
  -2   0  -3 105.071 157.978  11
   2   0   3 29.4583 201.501  32
   2   0   3 19.7223 228.010  89
  -2   0  -3-71.6215 237.680  96
   2   0   3 116.803 154.992  97
   2   0   3-78.0748 185.359  93
  -2   0  -3-53.4915 176.804  91
   2   0   3-100.982 199.989  95
  -2   0  -4 4297.81 457.988  91
   2   0   4 4376.19 461.322  97
  -2   0  -4 4100.93 438.634  18
   2   0   4 4008.31 468.036  93
  -2   0  -4 3866.58 502.406  96
   2   0   4 4238.85 536.637  32
   2   0   4 3542.40 504.023  89
  -2   0  -4 4796.92 503.727  36
   2   0   5-104.476 286.367  32
  -2   0  -5-2.81551 234.138  36
  -2   0  -5-70.6467 199.492  91
   2   0   5-23.7117 261.922  97
  -2   0  -5 67.6665 249.146  96
   2   0   5-72.6026 274.280  93
   2   0   5-143.691 313.958  89
   2   0   6 3847.50 515.646  97
   2   0   6 2575.49 479.568  32
  -2   0  -6 2798.45 544.471  96
   2   0   6 4154.66 584.925  93
  -2   0  -6 3790.24 517.687  91
  -2   0  -6 3288.04 504.876  36
   2   0   7-225.274 373.191  99
   2   0   7-464.307 231.212  32
   2   0   7-82.8614 256.257  64
   2   0   7 42.0084 192.583  59
  -2   0  -7-72.6538 368.383  53
  -2   0  -8 20677.0 1185.73  53
   2   0   8 23532.3 1176.53  64
   2   0   8 23430.5 1203.10  59
   2   0   8 23979.2 1324.33  99
  -2   0  -9-1.07449 172.551  65
   2   0   9-53.8885 216.290  59
  -2   0  -9-229.453 215.210  53
   2   0   9 224.345 217.808  99
  -2   0  -9-35.5471 148.129  47
  -2   1  11 1331.20 251.591  44
  -2  -1  11 1400.55 291.662  64
   2  -1 -11 1209.25 229.752  65
  -2   1  11 1079.74 242.185  64
   2   1 -11 1108.65 250.337  47
  -2  -1  11 1207.17 259.205  44
   2  -1 -10 8821.18 736.202  65
  -2   1  10 7703.32 760.804  99
  -2   1  10 8655.57 647.073  69
  -2  -1  10 8415.10 745.754  64
  -2   1  10 8242.03 721.537  64
   2   1 -10 8071.12 721.246  47
   2   1 -10 8523.37 681.694  65
  -2  -1  10 8275.70 722.482  44
  -2   1  10 9509.21 740.785  44
   2  -1 -10 8255.66 750.151  47
  -2   1   9 700.443 350.724  99
  -2  -1   9 1460.68 372.788  44
  -2   1   9 1426.60 362.868  44
   2  -1  -9 952.263 360.179  47
   2   1  -9 1589.97 389.215  47
  -2   1   9 1464.01 356.151  69
   2   1  -9 1423.77 352.529  65
   2  -1  -9 1761.01 399.412  65
  -2   1   9 767.509 348.198  64
  -2  -1   9 1533.62 432.975  99
  -2  -1   9 1273.91 382.816  64
  -2   1   8 2106.86 478.620  93
  -2  -1   8 3393.01 500.573  93
   2  -1  -8 2032.35 408.515  65
   2  -1  -8 2360.08 479.383  26
   2  -1  -8 2084.37 445.275  96
  -2  -1   8 2395.94 402.447  64
  -2   1   8 2953.70 480.072  64
  -2  -1   8 2004.00 418.785  24
   2  -1  -8 1533.62 377.642  47
  -2  -1   8 2468.64 437.270  99
  -2  -1   8 1979.24 432.640  59
   2   1  -8 2367.50 439.712  36
  -2   1   8 1320.55 428.840  99
   2   1  -8 2645.74 515.137  96
   2   1  -8 2717.21 495.765  26
  -2  -1   8 2511.82 428.169  69
   2   1  -8 3467.89 468.812  65
   2  -1  -7 34455.1 1508.56  26
   2   1  -7 34144.0 1477.19  28
   2  -1  -7 35078.3 1552.54  96
   2   1  -7 35719.6 1539.75  26
  -2  -1   7 36393.7 1440.77  24
   2   1  -7 33984.4 1396.73  36
  -2  -1   7 35635.3 1387.05  97
  -2   1   7 35360.8 1503.62  93
  -2   1   7 32507.2 1531.60  34
  -2   1   7 36758.2 1384.35  24
  -2  -1   7 34514.1 1497.92  93
   2   1  -7 36709.0 1552.78  96
   2   1  -7 33871.7 1453.80  16
   2  -1  -6 22557.6 1085.44  28
   2   1  -6 24333.8 1131.96  28
  -2   1   6 24152.2 1010.30  24
  -2   1   6 22571.8 1105.71  93
   2   1  -6 23129.9 1118.52  96
  -2   1   6 22507.6 1155.94  34
   2  -1  -6 24399.8 1172.52  96
  -2  -1   6 25044.3 1080.37  24
  -2  -1   6 24582.4 1040.09  97
  -2  -1   6 22925.8 1122.09  93
  -2   1   6 24151.0 1082.45  89
   2  -1  -6 23825.1 1153.79  26
  -2  -1   6 22728.5 1164.37  34
   2   1  -6 22619.4 1106.23  16
   2  -1  -5 23890.6 988.597  28
  -2   1   5 25562.9 1076.49  34
   2  -1  -5 25130.8 1049.77  96
   2   1  -5 25356.9 1027.53  25
   2   1  -5 24380.2 997.614  28
  -2  -1   5 25432.3 957.689  24
  -2   1   5 25791.2 900.845  24
   2   1  -5 27409.2 1066.17  96
  -2  -1   5 25655.5 949.883  97
   2  -1  -5 25202.1 965.725  16
  -2  -1   5 25011.2 1068.99  34
  -2  -1   5 23218.1 988.694  93
   2   1  -5 26107.8 1057.08  16
  -2   1   5 24473.8 1027.74  93
  -2   1   5 27124.3 1076.91  88
  -2   1   5 26468.5 970.018  89
   2   1  -4 29937.7 979.688  25
  -2  -1   4 31816.5 1000.48  93
   2  -1  -4 32916.4 888.269  87
   2  -1  -4 32820.1 968.450  28
  -2   1   4 34523.5 1073.60  34
  -2   1   4 32289.8 986.936  39
   2   1  -4 33414.4 1052.92  16
   2   1  -4 34596.6 1016.96  28
  -2  -1   4 34095.1 960.405  24
   2   1  -4 34909.8 938.512  37
  -2   1   4 34635.7 875.790  24
  -2  -1   4 32695.9 1182.10  80
   2  -1  -4 32076.8 909.902  90
  -2   1   4 32229.6 828.803  97
   2  -1  -4 32191.2 1019.71  96
   2   1  -4 32330.6 973.423  96
   2  -1  -4 31486.1 957.832  16
  -2  -1   4 33684.0 955.542  97
  -2  -1   4 32346.5 1033.52  88
  -2   1   4 33328.4 1037.46  88
   2   1  -4 32414.2 1084.87  86
   2   1  -4 33174.0 1258.32  82
  -2  -1   4 32774.9 1029.79  34
  -2   1   4 34630.8 930.863  89
   2   1  -3 93864.7 1953.35  78
   2  -1  -3 92512.9 1890.50  79
  -2  -1   3 92078.0 1887.27  78
  -2   1   3 93697.7 1905.31  78
  -2  -1   3 88708.6 1352.69  97
  -2  -1   3 89090.2 1427.26  88
   2   1  -3 87136.1 1467.00   4
   2  -1  -3 87374.7 1334.17  87
   2  -1  -3 88749.4 1899.84  78
   2   1  -3 93222.1 1463.88  25
   2  -1  -3 88788.0 1735.45   4
   2   1  -3 94550.8 1963.80  79
   2  -1  -3 87124.4 1410.11  96
  -2   1   3 90166.7 1466.40  88
   2  -1  -3 87205.8 1350.86  90
  -2  -1   3 91817.0 1472.30  92
  -2  -1   3 91878.9 1336.44  24
  -2   1   3 91436.0 1863.25   3
  -2   1   3 82883.8 1354.38   5
  -2  -1   3 89534.5 1885.67   3
   2  -1  -3 88986.6 1355.41   5
   2   1  -3 84386.3 1469.62  16
   2   1  -3 95277.6 1275.10   5
   2  -1  -3 88471.6 1374.50  25
   2   1  -3 89812.1 1864.41  82
  -2  -1   2 461326. 2839.51   2
   2   1  -2 471504. 3928.11  78
   2  -1  -2 461225. 3921.30  78
   2   1  -2 467556. 2860.20   4
   2  -1  -2 460835. 3521.30   4
   2   1  -2 450834. 3402.91   6
   2   1  -2 462066. 3477.51   5
  -2   1   2 471886. 3591.36   5
  -2   1   2 464587. 3867.68  78
  -2  -1   2 466589. 3820.72  78
  -2  -1   2 468177. 3895.03  79
   2  -1  -2 461127. 3532.77   5
   2   1  -1 222471. 2688.60   5
   2   1  -1 215146. 2146.78  80
   2  -1  -1 208307. 2290.70  79
  -2   1   1 209066. 2238.35  79
  -2  -1   1 217460. 2514.26  78
  -2  -1   1 215533. 1943.68   4
  -2   1   1 214267. 2387.45   4
   2   1  -1 210913. 2267.57   2
  -2   1   1 218983. 2563.76  78
   2  -1  -1 211514. 2626.46   5
  -2  -1   1 218328. 2581.28  79
  -2  -1   1 204119. 2132.60  80
   2  -1   0 39141.4 1234.94   5
  -2   1   0 40787.2 1108.59   1
   2  -1   0 39249.8 1201.53  80
  -2   1   0 38375.1 1007.91  79
   2   1   0 36127.5 1059.16   2
   2   1   0 38200.4 1227.77   5
   2  -1   0 37843.7 998.920  79
  -2  -1   0 36868.5 1134.93   1
  -2  -1   0 38355.4 1149.15  79
   2   1   0 38834.7 1091.02  80
   2  -1   1 11388.6 538.926  19
   2   1   1 10678.4 717.795   5
   2  -1   1 10664.5 731.266  80
  -2  -1  -1 10814.9 703.276  79
  -2   1  -1 10628.9 618.118  79
  -2   1  -1 11158.1 395.733   7
  -2  -1  -1 10899.0 463.342  91
   2  -1   1 11562.7 501.341  20
  -2   1  -1 10990.6 473.121  91
   2  -1   1 10965.5 709.741   5
   2   1   1 10458.6 492.621  95
   2   1   1 10895.3 701.481  80
  -2   1  -1 12004.7 753.588   5
  -2   1  -1 12038.2 581.328  85
  -2  -1  -1 10694.0 695.214  80
  -2   1  -1 11248.3 568.091  15
   2  -1   1 11189.2 503.297  95
  -2   1  -1 10530.5 641.683   2
  -2   1  -1 11311.0 735.779  80
   2   1   1 10512.7 654.164   2
  -2  -1  -1 11747.0 673.052   2
  -2   1  -2 11109.0 750.546  79
   2  -1   2 10824.6 571.811  19
   2   1   2 10791.4 565.555  95
   2  -1   2 11338.9 563.680  97
   2  -1   2 10904.5 576.722  95
  -2   1  -2 11876.7 571.764  36
  -2  -1  -2 11364.1 576.405  36
   2   1   2 11524.3 794.232   5
  -2   1  -2 10448.1 645.339  15
  -2  -1  -2 9775.54 534.142  96
   2   1   2 10757.2 596.605  89
   2   1   2 10795.5 607.077  32
  -2   1  -2 10796.2 538.503  91
   2   1   2 12728.1 583.864  20
  -2  -1  -2 10419.0 524.333  91
   2  -1   2 10669.3 729.203   5
   2  -1   2 8822.09 569.109  89
   2   1   2 10703.2 551.164  93
  -2   1  -2 10769.5 663.767  85
   2  -1   2 10858.3 576.209  93
   2  -1   2 10440.2 605.634  32
   2  -1   2 10760.9 522.584  20
   2  -1   3 291.185 184.959  95
   2   1   3 347.608 209.926  95
   2  -1   3 284.750 170.215  19
   2  -1   3 459.289 231.097  32
   2  -1   3 749.344 228.766  97
  -2   1  -3 351.636 239.043  96
   2   1   3 157.195 218.998  32
   2  -1   3 400.708 212.135  93
  -2   1  -3 636.839 218.935  36
  -2  -1  -3 201.202 167.510  36
   2   1   3 334.283 195.873  93
   2  -1   3 463.409 270.982  89
   2   1   3 332.604 187.330  97
  -2  -1  -3 161.375 201.515  96
  -2   1  -3 322.119 167.591  91
  -2  -1  -3 199.562 167.513  91
   2   1   3 379.583 166.756  20
   2   1   3 436.235 254.932  89
   2  -1   4 38048.5 1356.71  93
   2   1   4 36723.1 1421.40  89
  -2  -1  -4 39263.2 1283.64  91
   2   1   4 37321.2 1426.24  32
   2   1   4 37795.8 1243.10  97
  -2  -1  -4 39359.6 1350.78  36
  -2  -1  -4 39292.0 1443.56  96
  -2   1  -4 41459.9 1391.32  11
   2  -1   4 37487.1 1290.21  97
  -2   1  -4 39397.3 1345.96  36
  -2   1  -4 35749.3 1257.71  91
   2  -1   4 37361.6 1431.92  32
  -2   1  -4 36743.7 1430.19  96
   2   1   4 40901.8 1359.41  93
   2  -1   4 32428.3 1379.35  89
   2   1   5 21120.3 1235.96  89
  -2   1  -5 23839.7 1212.29  18
   2   1   5 19920.1 1182.33  32
   2  -1   5 22529.6 1177.07  93
  -2  -1  -5 21288.0 1197.55  96
  -2   1  -5 22734.1 1108.96  91
  -2   1  -5 22649.3 1160.35  36
   2  -1   5 22751.1 1115.49  97
  -2  -1  -5 22454.8 1159.75  36
  -2  -1  -5 21766.3 1087.22  91
  -2   1  -5 24040.3 1222.79  86
  -2   1  -5 20795.1 1225.71  96
   2  -1   5 20443.8 1198.53  32
   2   1   5 22092.9 1144.24  93
   2   1   5 22012.3 1061.65  97
  -2   1  -6 8626.08 784.645  36
   2  -1   6 8373.98 752.667  97
  -2  -1  -6 7684.64 802.829  96
  -2   1  -6 8542.87 752.034  91
  -2   1  -6 8200.36 833.755  96
   2  -1   6 8759.60 764.163  24
   2  -1   6 7146.80 783.190  32
   2   1   6 8458.16 780.805  93
   2   1   6 8627.50 846.649  32
   2  -1   6 7794.14 754.905  93
  -2  -1  -6 7412.28 744.485  36
   2   1   6 7726.62 818.689  89
  -2  -1  -6 7994.46 717.271  91
  -2   1  -7 21373.2 1267.90  53
   2   1   7 21066.4 1215.01  64
   2   1   7 22656.7 1250.50  59
   2  -1   7 24022.3 1386.58  99
  -2  -1  -7 22298.9 1292.92  53
  -2  -1  -7 23402.8 1284.89  36
   2   1   7 20623.7 1289.12  32
   2  -1   7 22585.6 1264.59  59
   2   1   7 22985.6 1381.97  99
  -2   1  -7 21826.8 1251.56  36
   2  -1   8 92.0151 163.050  46
   2   1   8-196.708 362.185  99
   2   1   8-125.498 217.598  64
  -2   1  -8-115.534 307.969  53
   2  -1   8-983.762 393.742  59
   2   1   8-91.3852 236.136  59
   2  -1   8-256.836 291.687  99
  -2  -1  -8 23.4495 311.494  53
  -2  -1  -8-55.2286 228.247  47
  -2   1  -9 352.212 214.913  47
  -2   1  -9 355.850 207.810  65
  -2  -1  -9 633.161 228.378  65
  -2  -1  -9 717.249 250.909  53
   2  -1   9 577.189 236.220  59
   2   1   9 799.320 241.592  59
   2  -1   9 765.508 272.924  99
   2   1   9 933.813 229.130  64
  -2   1  -9 365.756 236.638  53
   2   1   9 602.819 264.408  99
  -2  -1  -9 643.562 218.126  47
  -2   2  11 13741.5 689.998  64
  -2  -2  11 14813.6 725.340  44
   2  -2 -11 14144.4 705.807  65
   2   2 -10 8702.87 716.368  47
   2  -2 -10 8371.64 740.012  65
  -2  -2  10 8513.99 731.829  64
  -2   2  10 8194.71 781.657  99
  -2   2  10 8468.37 676.848  69
  -2  -2  10 8015.67 720.697  44
  -2   2  10 8002.43 663.402  44
   2  -2 -10 8633.33 754.121  47
  -2   2  10 8424.42 728.053  64
  -2  -2   9 9027.91 823.771  99
  -2   2   9 9075.11 812.946  64
  -2  -2   9 9624.14 833.879  44
  -2   2   9 10013.1 825.712  44
  -2   2   9 8071.25 842.425  99
   2   2  -9 9742.36 855.430  47
   2  -2  -9 9690.34 881.134  47
  -2  -2   9 9067.59 839.022  64
   2  -2  -9 9785.48 861.329  65
  -2  -2   8-934.383 319.950  97
   2   2  -8 180.368 225.033  26
   2  -2  -8 268.344 273.433  26
   2  -2  -8 185.572 225.094  65
  -2  -2   8 462.368 218.377  64
  -2   2   8-633.252 315.024  64
  -2   2   8-33.4462 234.237  99
  -2  -2   8-337.839 261.745  24
   2   2  -8-143.049 188.474  36
   2   2  -8 218.815 207.863  28
  -2  -2   8 523.399 197.795  99
   2  -2  -8 52.4551 287.915  96
   2   2  -8-96.4117 250.587  96
  -2   2   8 227.411 274.625  93
  -2  -2   8 1182.93 310.557  93
   2  -2  -8-592.243 356.385  47
  -2   2   8-580.279 307.678  70
   2   2  -7 1519.34 370.221  28
   2  -2  -7 1569.45 391.412  26
  -2  -2   7 1846.67 359.773  24
  -2   2   7 1478.00 374.020  34
  -2  -2   7 1730.98 356.697  97
   2   2  -7 1913.43 396.736  16
  -2  -2   7 1677.47 382.708  93
   2   2  -7 2041.25 420.327  96
  -2   2   7 1545.07 369.976  93
   2  -2  -7 1186.17 362.100  96
   2  -2  -6 2801.34 458.867  26
  -2  -2   6 2682.81 397.434  97
   2   2  -6 3603.68 479.097  96
   2   2  -6 2909.60 438.458  28
  -2  -2   6 2325.63 377.161  24
  -2   2   6 2612.72 457.051  34
  -2   2   6 2843.07 424.335  93
   2   2  -6 2867.77 440.059  16
   2  -2  -6 2890.56 415.310  28
  -2   2   6 1998.94 360.704  89
   2  -2  -6 2835.29 454.437  96
  -2  -2   6 2375.03 403.334  93
   2   2  -6 2336.62 379.749  25
   2   2  -5 85780.6 1835.23  96
   2   2  -5 84885.4 2016.63  86
   2   2  -5 88989.0 1911.27  25
   2   2  -5 85800.6 2003.43  18
  -2   2   5 84113.6 1853.87  88
  -2  -2   5 86246.3 1870.94  93
   2  -2  -5 83162.1 1896.90  26
   2   2  -5 90461.7 2468.49  82
  -2   2   5 87075.7 1590.77  24
   2   2  -5 82851.8 1944.87  16
  -2   2   5 81462.5 1843.05  93
  -2   2   5 85796.5 1801.26  89
  -2  -2   5 79640.2 1890.99  34
  -2   2   5 85471.8 1979.97  34
  -2  -2   5 85473.5 1790.87  97
   2  -2  -5 81701.3 1791.17  28
   2  -2  -5 80116.3 1892.57  96
  -2  -2   5 87391.9 1819.14  24
   2   2  -5 82936.2 1854.79  28
   2   2  -4 209.343 193.854  86
  -2   2   4 45.2272 196.683  39
  -2  -2   4 49.7006 177.660  97
   2  -2  -4 152.219 172.142  90
   2   2  -4 221.600 237.976  82
   2   2  -4 151.973 239.044  83
  -2  -2   4-16.6823 203.081  34
  -2  -2   4-61.2529 193.991  88
   2   2  -4-278.387 143.458  37
   2  -2  -4 304.349 226.189  96
  -2  -2   4-69.1888 168.973  24
  -2   2   4 46.4855 112.695  24
  -2   2   4 109.712 205.111  88
  -2   2   4 114.777 177.083  34
   2  -2  -4 141.883 151.255  28
   2   2  -4 162.870 173.059  25
  -2  -2   4 16.3060 180.007  93
   2   2  -4-0.88041 207.249  16
   2   2  -4-49.4673 198.324  18
   2  -2  -4 194.159 149.639  87
  -2   2   4 234.645 166.852  89
   2   2  -4 92.3048 160.434  96
  -2  -2   3 174663. 1925.07  80
   2  -2  -3 176414. 2597.39  79
   2   2  -3 172908. 2648.75  78
  -2   2   3 173011. 2608.47  78
   2   2  -3 158720. 1989.51  86
  -2  -2   3 169918. 2584.37  78
   2   2  -3 167682. 2197.64  83
   2   2  -3 172320. 1831.05   4
   2  -2  -3 169170. 1977.16  90
   2   2  -3 166391. 2755.14  82
   2   2  -3 169839. 2673.17   6
   2   2  -3 172805. 2054.08  18
  -2  -2   3 170019. 1952.46  24
   2  -2  -3 177076. 2205.35   5
   2   2  -3 165462. 2134.05  16
  -2  -2   3 166325. 1958.20  97
   2   2  -3 167211. 1923.49   5
  -2  -2   3 172238. 2655.86   3
  -2  -2   3 170558. 2054.57  92
  -2   2   3 180799. 2597.15   3
  -2  -2   3 164095. 1417.66   2
   2  -2  -3 171603. 2659.40  78
   2  -2  -3 172364. 2007.06  87
  -2  -2   3 165375. 1972.93  88
  -2   2   3 170415. 2072.34  88
   2  -2  -3 170137. 2061.88  96
  -2   2   3 170190. 1830.69  89
  -2  -2   2 503494. 4186.30  79
   2   2  -2 482215. 3195.38   2
  -2   2   2 482279. 3074.73  88
   2  -2  -2 493736. 3934.29   5
   2   2  -2 487270. 3989.07  78
   2   2  -2 468049. 4312.91  82
  -2  -2   2 488039. 2960.88  24
  -2   2   2 481448. 3683.55   3
   2  -2  -2 475854. 4031.51  78
  -2  -2   2 482073. 3877.30  78
  -2   2   2 497365. 3986.53  78
   2  -2  -2 482622. 3003.84  96
   2  -2  -2 495807. 3059.85  90
   2   2  -2 500787. 3258.87  16
  -2  -2   2 477360. 2986.27  97
   2   2  -2 493713. 4241.15  79
  -2  -2   2 486315. 3155.14  92
  -2  -2   2 495524. 2541.75  80
   2  -2  -2 493188. 3956.29   4
  -2  -2   2 482898. 3136.26   2
   2  -2  -1 952880. 4534.25  79
   2   2  -1 954637. 3914.15  80
  -2  -2   1 936042. 3908.67  80
  -2   2   1 966086. 5386.93  78
   2  -2  -1 949307. 5790.75   5
  -2  -2   1 916124. 5585.35  79
   2   2  -1 944333. 5030.91   2
  -2   2   1 973460. 5399.43   4
   2  -2  -1 934370. 4914.97   1
  -2   2   1 974008. 4455.57  79
   2  -2   0 14947.9 801.688  80
   2  -2   0 14953.1 585.140  19
   2   2   0 14184.7 647.226  80
  -2  -2   0 14200.7 758.987  79
  -2   2   0 14766.2 576.906  79
   2  -2   0 13875.0 771.106   5
   2  -2   0 13851.1 559.857  79
  -2  -2   0 16477.5 794.729   1
  -2   2   0 15020.3 673.653   1
   2  -2   0 14439.8 542.701  94
   2   2   0 14858.2 571.926  17
   2   2   0 14727.7 709.411   2
  -2  -2   0 14115.9 642.276  80
  -2   2   0 15088.5 588.629  13
   2   2   0 15617.2 585.305  84
   2  -2   1 149679. 1973.70  19
  -2  -2  -1 153146. 2499.45  80
   2  -2   1 152911. 2721.99  80
  -2  -2  -1 147256. 2558.28  79
  -2   2  -1 147054. 2057.05  79
  -2   2  -1 150074. 2619.76   5
  -2   2  -1 149038. 2674.24  80
  -2  -2  -1 149952. 1650.51  91
   2   2   1 149631. 1709.37  89
   2   2   1 149531. 2472.19  80
  -2   2  -1 149387. 1690.87  91
   2   2   1 150630. 2415.35   2
  -2  -2  -1 149981. 2526.26   1
  -2   2  -1 142665. 2039.79  13
   2  -2   1 149165. 1729.95  97
  -2   2  -1 145914. 2045.71  15
   2  -2   1 154522. 1827.72  95
   2   2   1 155415. 2721.22   5
  -2   2  -1 151696. 2084.88  85
   2   2   1 153056. 1831.78  95
  -2  -2  -1 154486. 2420.70   2
   2  -2   1 150529. 2590.53   5
   2   2   2 160838. 1983.89  93
   2  -2   2 154795. 2188.07  19
  -2   2  -2 151291. 2511.52  79
  -2  -2  -2 157656. 1933.24  26
   2  -2   2 153111. 2747.44   5
  -2   2  -2 154515. 1982.67  91
   2   2   2 156333. 2220.39  32
   2  -2   2 153908. 2125.50  93
   2  -2   2 148510. 2265.18  32
  -2   2  -2 160413. 2025.47   7
   2  -2   2 161294. 2079.91  97
  -2   2  -2 155410. 2887.74   5
  -2   2  -2 159603. 2050.45  36
  -2  -2  -2 160102. 2142.14  36
   2   2   2 162155. 2080.50  95
  -2  -2  -2 161149. 1980.66  91
   2  -2   2 163824. 2174.23  95
  -2   2  -2 161431. 2488.58  15
  -2   2  -2 154264. 2471.44  85
  -2  -2  -2 152582. 1946.57  96
   2   2   2 156215. 2165.68  89
  -2   2  -3 52173.8 1631.57  85
  -2  -2  -3 44307.5 1305.35  96
  -2   2  -3 47919.1 1469.21  96
   2  -2   3 47355.4 1313.93  19
   2  -2   3 48838.4 1326.19  97
   2   2   3 49425.5 1252.17  97
  -2  -2  -3 48755.5 1239.13  26
  -2  -2  -3 50530.8 1375.19  36
   2  -2   3 46971.2 1449.72  32
   2   2   3 47843.1 1285.29  95
   2   2   3 48752.0 1430.68  89
   2   2   3 52073.2 1318.33  93
  -2   2  -3 50355.7 1300.83  91
   2   2   3 47785.0 1426.21  32
   2   2   3 51507.4 1283.77  20
   2  -2   3 49634.9 1379.42  93
  -2  -2  -3 50293.0 1284.05  91
  -2   2  -3 49627.0 1334.92  36
   2   2   4 5346.62 600.012  89
  -2   2  -4 7311.15 602.660  83
   2   2   4 6640.34 530.140  97
   2   2   4 6338.98 624.935  32
  -2   2  -4 5866.33 555.683  36
   2  -2   4 6264.43 628.585  32
  -2  -2  -4 6305.91 577.993  36
  -2   2  -4 5824.89 580.424  11
  -2   2  -4 5826.24 606.109  96
   2  -2   4 6011.59 587.758  93
  -2  -2  -4 6433.09 604.749  96
  -2  -2  -4 6537.86 538.924  91
   2  -2   4 6525.02 579.707  97
  -2   2  -4 7674.64 619.057   9
   2   2   4 6386.10 556.967  93
  -2   2  -4 6446.09 562.495  91
  -2   2  -5 3431.99 461.450  91
   2   2   5 3555.00 451.905  97
  -2   2  -5 3522.77 502.059  18
   2   2   5 3318.21 548.408  32
   2  -2   5 4075.07 536.727  93
  -2   2  -5 3307.91 561.219  96
  -2   2  -5 3847.18 531.085  86
  -2  -2  -5 3467.37 505.701  96
   2   2   5 4196.51 519.935  93
   2   2   5 2006.11 437.832  89
   2  -2   5 2727.26 440.487  97
   2  -2   5 3512.83 519.390  32
  -2  -2  -5 3675.82 464.059  91
  -2   2  -5 3578.69 505.531  36
  -2  -2  -5 3901.89 509.423  36
  -2   2  -6 55472.3 1925.23  36
  -2   2  -6 55343.1 2101.28  96
   2  -2   6 49552.4 1925.45  32
   2  -2   6 53502.0 1876.23  24
  -2  -2  -6 53850.0 1911.40  36
  -2   2  -6 58088.0 1886.54  91
   2  -2   6 54272.3 1847.67  59
  -2  -2  -6 56274.5 1835.86  91
   2   2   6 57896.5 2096.17  99
  -2  -2  -6 56288.8 1999.89  53
  -2  -2  -6 53111.4 1991.42  96
   2  -2   6 56744.3 1887.16  97
   2   2   6 54807.0 2080.20  32
   2   2   6 59212.9 1967.75  93
   2  -2   6 57182.3 2000.45  93
   2   2   6 53311.8 2073.75  89
  -2  -2  -7 29765.4 1486.49  53
   2  -2   7 28064.9 1527.86  35
  -2  -2  -7 26072.4 1353.86  36
   2  -2   7 26264.5 1342.17  59
   2   2   7 28554.4 1384.77  59
   2  -2   7 28763.6 1471.65  99
  -2   2  -7 27056.4 1376.84  36
   2   2   7 28352.5 1532.63  99
   2   2   7 26314.5 1451.49  32
   2  -2   8 4331.45 556.566  59
   2   2   8 5717.57 604.785  64
   2   2   8 5099.71 685.752  99
  -2  -2  -8 4274.48 575.935  53
  -2   2  -8 4044.59 551.068  53
   2  -2   8 3927.59 547.362  99
  -2  -2  -8 4249.23 540.578  47
   2   2   8 4890.12 575.617  59
   2  -2   8 4571.15 538.481  46
  -2  -2  -9 14660.6 820.586  65
   2   2   9 14753.6 754.886  64
  -2  -2  -9 14195.7 780.544  53
  -2   2  -9 13457.5 794.123  47
   2  -2   9 15184.5 800.471  59
   2   2   9 14119.9 731.737  59
   2   2   9 14313.2 855.040  99
  -2  -2  -9 14226.0 740.844  47
   2  -2   9 14010.5 773.263  99
  -2   2  -9 12681.9 699.983  53
  -2   2  -9 13862.8 729.274  65
   2  -3 -11 276.760 151.773  65
  -2   3  11 190.992 128.252  64
  -2  -3  11 136.147 128.338  44
   2  -3 -10 10691.3 812.412  65
  -2   3  10 11032.9 792.863  64
  -2   3  10 10870.6 749.412  69
  -2  -3  10 10534.0 793.713  64
  -2  -3  10 10127.8 789.005  44
   2   3 -10 11067.0 778.742  47
   2  -3 -10 10773.9 844.635  47
   2   3  -9 7886.63 751.767  47
  -2   3   9 8504.95 728.617  44
   2  -3  -9 8931.16 732.341  66
   2  -3  -9 8195.77 787.849  65
  -2   3   9 7326.54 728.844  64
  -2  -3   9 8932.34 837.693  44
  -2  -3   9 7610.05 780.620  64
   2  -3  -9 6988.49 773.982  47
  -2   3   9 8829.54 859.095  99
  -2   3   8 23290.1 1365.79  34
   2   3  -8 21969.3 1277.96  26
   2  -3  -8 23743.5 1351.96  26
  -2   3   8 23941.0 1313.55  70
   2  -3  -8 23397.6 1354.06  47
  -2  -3   8 22301.1 1267.46  64
  -2   3   8 24050.0 1277.16  64
  -2  -3   8 24187.1 1287.17  24
   2   3  -8 23847.9 1314.11  96
   2  -3  -8 24565.8 1328.11  65
   2   3  -8 22580.5 1248.09  36
  -2  -3   8 24388.7 1314.49  44
  -2  -3   8 23347.3 1241.43  97
   2  -3  -8 23535.3 1367.42  96
  -2   3   8 22535.7 1268.72  93
  -2  -3   8 21722.3 1248.99  93
  -2   3   8 22724.9 1350.32  99
   2   3  -8 21119.6 1242.36  28
   2   3  -7 9423.91 803.279  28
  -2  -3   7 8551.32 781.448  93
  -2  -3   7 10072.1 811.777  97
  -2  -3   7 10614.4 827.673  24
   2   3  -7 11086.9 859.404  96
   2  -3  -7 9485.78 842.066  96
   2   3  -7 8923.28 809.747  16
   2  -3  -7 9394.00 845.803  26
  -2   3   7 10141.8 827.954  93
  -2   3   7 9916.09 865.679  34
  -2   3   7 9782.82 825.184  89
   2   3  -6 70.9296 288.485  86
   2   3  -6 91.3712 221.287  28
   2   3  -6 63.8481 197.742  25
  -2  -3   6 114.570 226.826  97
   2  -3  -6 17.9598 250.685  26
   2   3  -6 115.918 259.312  16
   2   3  -6 167.584 265.116  18
   2  -3  -6 135.496 229.134  96
  -2  -3   6 368.183 246.139  24
  -2   3   6 31.0009 210.215  93
  -2  -3   6-2.63847 192.465  93
  -2   3   6 13.9604 242.598  34
   2   3  -6 150.376 218.889  96
  -2   3   6 129.227 214.051  89
  -2   3   6 236.054 211.363  88
   2   3  -5 16098.9 933.062  83
   2  -3  -5 17844.7 916.040  26
  -2   3   5 15573.9 881.502  34
  -2  -3   5 17046.5 851.360  93
   2   3  -5 17491.4 894.914  28
   2   3  -5 16570.1 861.806  25
   2   3  -5 17253.1 931.103  18
  -2  -3   5 17120.9 861.957  24
  -2   3   5 16929.1 863.272  89
   2  -3  -5 16685.7 904.896  96
  -2   3   5 16279.9 842.166  93
  -2   3   5 15574.9 828.511  88
  -2  -3   5 16339.8 838.831  97
   2   3  -5 15333.9 880.086  16
   2  -3  -5 16335.0 812.130  87
   2   3  -5 17548.4 853.598  96
   2   3  -5 18291.8 962.225  86
  -2   3   5 14725.7 848.807  39
   2   3  -5 17032.7 1167.80  82
   2  -3  -4 117138. 1831.92  28
   2   3  -4 112262. 2029.57  86
  -2  -3   4 114471. 1872.06  93
  -2   3   4 112826. 1930.00  88
  -2  -3   4 115166. 1945.04  34
   2  -3  -4 118087. 1954.30  87
  -2   3   4 116617. 2019.75  39
   2   3  -4 116363. 2054.91  18
   2   3  -4 117266. 2009.46  25
   2  -3  -4 114576. 1813.65  38
   2   3  -4 116767. 2739.47  82
  -2  -3   4 119682. 1956.24  24
   2   3  -4 115692. 1788.86  37
   2   3  -4 110462. 1776.77  96
  -2   3   4 120309. 2121.87  34
   2  -3  -4 124807. 2073.11  26
  -2  -3   4 119170. 1792.30  23
  -2  -3   4 120582. 1963.14  97
   2   3  -4 119312. 2125.10  16
   2   3  -4 116711. 2155.98  11
   2  -3  -4 124461. 2116.03  96
  -2   3   4 119857. 1934.15  89
   2   3  -4 116627. 2905.58  81
   2   3  -4 115315. 2170.21  83
  -2   3   3 1576.53 248.343  89
   2   3  -3 1401.64 292.147  78
   2   3  -3 1835.70 301.676  83
   2   3  -3 1445.30 371.057  81
  -2   3   3 1686.61 289.753  78
  -2   3   3 2761.93 327.418  88
   2  -3  -3 1575.97 255.858  87
   2   3  -3 1782.73 310.775   9
   2   3  -3 2290.84 435.833  82
  -2  -3   3 1346.43 228.643  23
   2  -3  -3 1577.09 248.681  26
  -2   3   3 1724.74 255.537  39
  -2  -3   3 1325.78 282.001  78
   2  -3  -3 2000.43 317.184   5
   2   3  -3 1465.46 273.616  11
   2  -3  -3 1961.34 203.944  94
   2   3  -3 1525.46 236.276  18
  -2  -3   3 1481.86 241.280  24
   2  -3  -3 1735.85 275.551  90
  -2  -3   3 1669.16 209.938  93
  -2   3   3 2137.94 316.877   5
   2  -3  -3 1898.08 274.370  96
  -2  -3   3 2024.84 271.214  97
   2   3  -3 1651.97 359.199   6
  -2   3   3 1619.18 222.392  14
   2   3  -3 1653.76 300.955  16
  -2  -3   3 1957.68 269.204  92
   2  -3  -3 1717.77 290.773  78
   2   3  -3 1840.83 222.104  90
   2  -3  -3 1693.06 283.249  79
  -2   3   3 1490.75 251.806   2
   2   3  -3 1768.98 252.691  86
   2   3  -2 249232. 2434.90   7
   2   3  -2 254902. 2331.43  83
  -2  -3   2 263544. 3143.62  79
  -2   3   2 255736. 2872.93  78
  -2  -3   2 260151. 2818.39  78
   2  -3  -2 267954. 3037.65  78
   2  -3  -2 262279. 3111.78   4
   2   3  -2 258805. 3410.32   6
   2   3  -2 265708. 2212.10  11
   2   3  -2 255737. 2168.25  90
  -2   3   2 253972. 3147.60   5
  -2  -3   2 258270. 2415.69  92
   2   3  -2 262567. 2451.02  16
   2   3  -2 254151. 2552.83   2
   2   3  -2 248722. 3351.27  81
  -2   3   2 259342. 2256.22  89
  -2  -3   2 252050. 2327.21  97
   2  -3  -2 270220. 2471.95  96
  -2   3   2 262605. 2622.66   3
   2  -3  -2 256965. 3132.06   5
  -2  -3   2 260498. 2341.87  23
   2  -3  -2 257762. 2377.03  90
   2   3  -2 259526. 2932.04  78
   2   3  -2 255714. 3220.41  79
   2   3  -2 268276. 3541.59  82
   2  -3  -2 260692. 2486.56  87
  -2   3   2 254960. 2343.04  14
  -2   3   2 255972. 2387.88  88
  -2  -3   2 249394. 2322.97  24
   2   3  -1 76881.8 1387.18  12
  -2  -3   1 81059.0 1574.66   2
  -2   3   1 78113.2 1554.71  78
  -2  -3   1 75003.1 850.325   4
   2   3  -1 78337.6 1761.68  79
   2  -3  -1 80657.2 1250.17  79
  -2  -3   1 79382.2 1741.98  79
  -2  -3   1 79940.2 1512.98  78
   2  -3  -1 81362.3 1838.48   5
   2  -3  -1 77047.6 1177.40  90
  -2   3   1 83187.3 1706.53   4
  -2   3   1 84297.4 1887.51  80
   2   3  -1 80579.9 1317.59  95
   2   3  -1 79553.1 1566.06   2
  -2  -3   1 84302.2 1270.30  23
   2   3  -1 76865.1 1659.20   1
   2  -3  -1 82012.3 1382.74   1
  -2   3   1 81133.7 1840.09   5
   2   3  -1 81115.7 996.443  80
  -2  -3   1 77972.8 1314.98  92
  -2   3   1 78513.7 1275.39  88
  -2   3   1 80226.3 1309.92  14
   2   3  -1 80097.5 1103.10   7
  -2  -3   1 76779.0 930.880  80
   2   3  -1 81158.0 1236.45  90
   2  -3  -1 84317.5 1216.29  94
   2  -3   0 54319.0 1090.87  94
   2  -3   0 57113.5 1203.93  19
  -2   3   0 56819.2 944.479  79
  -2  -3   0 56711.1 1224.49  80
   2   3   0 54356.7 1232.90  80
  -2   3   0 54382.9 1582.15  80
   2  -3   0 55671.8 922.794  79
   2   3   0 50847.2 1491.73  79
  -2  -3   0 56056.0 1523.18  79
  -2  -3   0 53080.6 1384.30   2
   2   3   0 55071.2 1086.39  95
   2   3   0 56496.7 1430.12   2
  -2  -3   0 53861.3 1428.75   1
  -2  -3   0 54852.4 983.941  23
   2   3   0 56722.0 1213.23  17
  -2   3   0 58596.1 1123.80  14
  -2   3   0 55591.4 1582.38   5
  -2   3   0 56582.7 1093.38  88
  -2   3   0 55909.9 1465.75   4
   2  -3   0 52794.0 1558.05   5
   2   3   0 55299.9 1200.82  12
   2   3   0 55805.1 1201.66  84
   2   3   0 52421.1 1012.03  21
  -2   3   0 53471.2 1167.90  13
  -2   3  -1 65358.5 1454.50  13
  -2  -3  -1 64875.9 1736.39   1
   2  -3   1 65702.3 1406.04  19
  -2  -3  -1 66481.6 1666.67  80
   2  -3   1 64174.2 1153.31  97
   2  -3   1 66200.4 1387.99  35
   2  -3   1 65554.8 1229.15  95
  -2  -3  -1 63116.5 1220.72  26
   2   3   1 61857.2 1618.20  80
   2   3   1 65572.9 1221.01  95
  -2   3  -1 66376.3 1837.36   5
   2   3   1 66056.5 1173.41  89
  -2  -3  -1 67329.2 1107.75  91
   2  -3   1 65157.1 1783.19   5
  -2   3  -1 63783.5 1507.74   1
   2  -3   1 62453.1 1316.72  94
  -2   3  -1 63019.2 1121.36  91
  -2  -3  -1 66196.1 1058.46  23
  -2   3  -1 64725.7 1252.31  79
   2   3   1 63322.5 1217.41  21
   2  -3   2 48038.6 1295.54  19
   2  -3   2 47900.3 1166.19  97
  -2   3  -2 49532.5 1254.55   7
   2  -3   2 48038.5 1338.22  35
  -2   3  -2 47046.8 1411.41  15
  -2  -3  -2 46025.2 1161.08  26
  -2   3  -2 49883.3 1162.86  36
   2   3   2 47430.6 1131.02  95
  -2  -3  -2 47587.3 1217.48  36
  -2  -3  -2 49928.4 1106.17  91
   2  -3   2 43747.1 1308.09  32
   2   3   2 47242.1 1266.52  32
  -2  -3  -2 47390.3 1093.61  96
   2   3   2 52186.8 1106.52  93
   2   3   2 48165.8 1119.13  31
  -2   3  -2 49251.9 1442.13  85
   2   3   2 50122.4 1248.05  89
  -2   3  -2 48980.9 1139.79  91
  -2   3  -3 14251.7 777.119   7
   2  -3   3 14573.7 787.781  19
   2  -3   3 13875.1 742.530  97
   2   3   3 15326.6 724.570  95
   2   3   3 14685.0 828.318  32
  -2  -3  -3 14229.4 748.177  96
   2  -3   3 12895.8 806.850  32
  -2  -3  -3 13782.3 722.813  26
   2  -3   3 13762.3 775.847  93
  -2   3  -3 14725.6 747.612  36
  -2  -3  -3 15268.9 789.129  36
   2   3   3 14937.7 720.886  93
   2   3   3 14781.3 694.048  97
   2   3   3 14681.3 811.319  89
  -2   3  -3 14537.1 927.991  85
  -2   3  -3 14210.5 719.914  91
  -2  -3  -3 15300.0 718.675  91
  -2   3  -3 13862.8 894.538  15
   2   3   4 67729.2 1948.93  89
  -2  -3  -4 69706.0 1759.26  26
  -2   3  -4 69470.1 2002.20  11
  -2  -3  -4 64229.9 1782.22  36
  -2   3  -4 67893.5 2016.04  96
   2   3   4 70061.3 1750.48  93
   2   3   4 71303.1 2011.94  32
  -2   3  -4 69788.7 1826.24  36
  -2  -3  -4 68526.4 1689.66  91
  -2   3  -4 69663.5 1764.25  91
  -2  -3  -4 69066.5 1869.98  96
   2  -3   4 64400.1 1928.49  32
   2  -3   4 69439.6 1877.77  93
   2  -3   4 68110.2 1792.45  97
   2  -3   5 3835.14 559.211  32
  -2   3  -5 5367.81 646.928  86
  -2   3  -5 5322.37 641.919  18
  -2   3  -5 4153.96 528.952  36
   2  -3   5 3451.83 470.211  24
   2   3   5 3918.56 575.496  89
  -2  -3  -5 3534.25 496.674  36
  -2  -3  -5 4658.71 511.095  91
   2  -3   5 4642.48 545.306  97
  -2  -3  -5 5198.54 596.391  96
  -2   3  -5 4083.53 594.771  96
   2   3   5 4240.80 524.708  93
   2  -3   5 3755.81 522.419  93
   2   3   5 4013.46 587.749  32
  -2   3  -5 4729.62 530.201  91
  -2   3  -5 5326.93 617.423  11
  -2   3  -6 1271.62 406.137  86
   2  -3   6 1131.55 329.863  24
   2   3   6 934.385 293.716  32
  -2   3  -6 1237.47 356.720  18
  -2   3  -6 1818.99 422.247  36
   2  -3   6 1764.43 379.135  59
   2   3   6 1846.97 389.980  59
  -2  -3  -6 1092.08 367.645  36
   2  -3   6 1384.75 354.391  99
  -2   3  -6 1457.74 406.939  96
  -2   3  -6 2103.51 373.569  91
  -2  -3  -6 1354.82 335.746  91
   2   3   6 1300.54 351.286  99
   2  -3   6 1550.04 376.141  97
  -2  -3  -6 1391.24 424.711  53
   2   3   6 1017.02 365.400  89
   2  -3   6 1702.10 404.414  35
   2  -3   7 718.759 267.717  35
  -2  -3  -7 589.965 338.907  53
   2  -3   7 550.423 312.440  59
   2  -3   7 390.258 292.321  99
   2   3   7 644.430 247.479  99
  -2  -3  -7 705.387 292.443  47
   2   3   7 1053.30 316.752  59
  -2  -3  -8 208.004 227.225  47
   2  -3   8-35.6844 287.357  99
   2   3   8-997.317 387.903  99
   2   3   8 320.588 215.431  64
   2  -3   8-119.283 272.278  59
  -2   3  -8-217.969 270.752  53
   2   3   8 201.811 227.286  59
  -2  -3  -8 157.091 298.501  53
   2  -3   8-22.6590 235.381  46
  -2  -3  -9 2914.30 382.334  53
  -2  -3  -9 2353.78 346.090  65
   2   3   9 2312.82 393.182  99
   2   3   9 2880.86 349.892  64
   2   3   9 2324.93 304.302  59
  -2   3  -9 2178.68 307.237  53
   2  -3   9 2323.13 324.232  46
  -2   3  -9 2840.83 384.519  47
  -2  -4  10 780.066 280.462  44
   2   4 -10 889.921 229.530  47
  -2   4  10 1047.65 283.790  69
   2  -4 -10 647.208 286.813  65
  -2   4  10 948.831 284.716  64
   2  -4 -10 984.874 217.707  66
  -2   4   9 17023.7 1165.17  99
  -2  -4   9 17037.6 1114.03  64
   2  -4  -9 17302.9 1118.25  65
  -2  -4   9 16054.2 1071.52  44
  -2   4   9 18042.9 1094.07  64
   2  -4  -9 17151.3 1025.63  66
   2  -4  -9 16655.9 1153.02  47
  -2   4   8 9250.09 909.675  99
   2  -4  -8 9288.02 873.712  26
  -2   4   8 9238.31 844.673  70
   2  -4  -8 8990.42 826.406  65
  -2  -4   8 8045.22 771.035  44
  -2   4   8 8383.47 754.038  64
   2   4  -8 9732.96 847.889  36
   2   4  -8 9343.82 826.376  28
  -2   4   8 8396.10 809.487  34
   2  -4  -8 9364.44 896.611  47
  -2  -4   8 9674.91 845.659  64
   2   4  -7 527.110 297.811  16
   2  -4  -7 561.752 315.908  26
  -2   4   7 638.543 276.978  34
  -2  -4   7 702.973 254.388  24
   2  -4  -7 204.139 271.320  96
  -2  -4   7 526.833 278.618  97
   2   4  -7 399.369 273.667  28
   2   4  -7 37.3752 333.900  96
  -2   4   7 850.359 289.702  93
  -2  -4   7 153.002 173.584  93
  -2   4   7 344.521 240.014  89
   2   4  -6 575.816 282.963  28
  -2  -4   6 497.233 220.213  24
   2   4  -6 782.293 299.472  25
  -2   4   6 1068.41 300.047  93
   2   4  -6 767.622 343.844  16
  -2  -4   6 906.766 302.641  97
   2   4  -6 819.016 327.649  18
  -2   4   6 1017.49 314.222  88
  -2   4   6 1060.82 304.941  34
   2  -4  -6 680.603 339.359  96
   2   4  -6 730.367 261.842  96
   2   4  -6 753.539 330.645  86
  -2  -4   6 789.585 289.835  93
  -2   4   6 700.464 294.935  89
   2  -4  -6 811.660 308.151  26
   2   4  -5 8734.67 734.223  83
   2   4  -5 8412.41 881.902  82
  -2   4   5 8930.04 691.155  39
   2   4  -5 8838.35 658.721  25
  -2  -4   5 9096.19 661.071  97
   2   4  -5 9071.44 927.910   6
  -2  -4   5 9466.10 683.053  24
   2  -4  -5 9761.11 726.504  26
   2   4  -5 8586.16 693.202  86
   2   4  -5 9295.01 734.453  16
   2  -4  -5 9949.70 747.645  96
   2   4  -5 9129.59 632.154  96
  -2   4   5 9408.48 720.740  34
   2   4  -5 8795.92 689.997  18
  -2   4   5 9289.46 656.264  93
  -2  -4   5 7979.75 598.625  93
   2  -4  -5 9606.20 670.255  87
  -2   4   5 9256.74 673.567  89
  -2   4   5 8322.44 623.887  88
   2  -4  -4 13306.7 727.808  87
   2   4  -4 12778.6 728.497  86
  -2  -4   4 12979.0 704.847  24
   2   4  -4 12579.2 993.360  82
  -2  -4   4 13054.8 707.438  97
  -2   4   4 12952.6 755.376  34
   2   4  -4 13085.3 762.115  16
   2   4  -4 12968.7 788.181   9
   2   4  -4 13899.0 809.613  83
  -2   4   4 12725.8 721.677  39
   2   4  -4 14240.0 1069.10   6
   2   4  -4 13215.5 654.676  37
   2  -4  -4 12618.9 711.960  26
   2  -4  -4 12997.3 751.262  96
  -2  -4   4 12804.9 627.733  23
   2   4  -4 12251.5 701.868  18
   2   4  -4 12944.1 1046.41  81
  -2   4   4 14857.4 667.930  32
  -2   4   4 13435.1 715.974  89
   2   4  -4 13197.2 776.149  11
  -2  -4   4 14092.8 720.827  92
   2  -4  -4 12563.3 661.804  38
  -2   4   4 14061.7 715.500  88
  -2  -4   4 13607.6 654.568  93
   2  -4  -3 30474.9 998.891  87
   2   4  -3 30659.7 924.843  86
   2   4  -3 29105.6 1384.45  82
   2  -4  -3 30631.9 1097.52  79
   2  -4  -3 27514.8 1127.22  78
  -2   4   3 29700.3 1086.75  78
  -2  -4   3 29941.3 1103.08  78
   2   4  -3 29825.9 1399.81  81
   2  -4  -3 31286.6 1023.77  96
   2  -4  -3 31104.9 945.325  26
  -2   4   3 31301.3 951.972  89
   2   4  -3 28644.5 964.136  11
   2  -4  -3 30479.7 958.394  38
   2   4  -3 32178.4 1116.48   7
   2   4  -3 30607.4 1020.32  16
   2   4  -3 29790.5 905.992  18
  -2   4   3 28792.7 870.386  14
  -2  -4   3 28659.2 887.566  23
  -2   4   3 28111.0 1015.66   2
   2  -4  -3 30296.9 815.552  94
   2   4  -3 30807.3 1011.80  83
  -2   4   3 31192.4 1210.25   5
   2   4  -3 31000.5 1403.26   6
   2   4  -3 29583.2 1002.84   9
  -2  -4   3 30155.7 942.404  92
  -2  -4   3 30071.9 950.237  24
  -2  -4   3 29584.4 938.654  97
  -2  -4   3 30467.3 800.882  93
  -2   4   3 31002.8 981.059  39
  -2   4   3 30719.4 949.017  88
   2   4  -2 14630.1 598.994  83
   2   4  -2 13429.0 854.987  81
   2   4  -2 14941.3 673.595   7
  -2  -4   2 13767.4 600.930  97
   2   4  -2 13824.7 815.367  79
  -2  -4   2 14547.5 792.294  79
   2   4  -2 14939.0 721.103  78
  -2   4   2 14063.0 681.467  78
  -2  -4   2 13891.2 667.586  78
   2  -4  -2 14887.4 570.015  94
  -2   4   2 13593.5 606.842  14
  -2   4   2 15359.8 652.817  39
   2   4  -2 13688.6 901.494   6
   2   4  -2 14002.8 551.519  11
   2   4  -2 14039.0 498.837  21
   2  -4  -2 14722.0 624.904  38
   2   4  -2 13851.6 675.715   2
  -2  -4   2 14133.7 622.070  24
  -2  -4   2 14520.9 605.879  23
  -2  -4   2 14230.6 622.491  92
   2  -4  -2 13781.3 644.491  87
   2   4  -2 13906.3 618.082  16
  -2   4   2 15066.9 857.139   5
   2   4  -2 14249.9 920.895  82
   2  -4  -2 14015.5 837.255   5
   2   4  -2 14263.0 598.739   9
  -2   4   2 15197.0 644.081  33
   2   4  -2 14660.5 569.074  90
  -2  -4   2 13670.0 684.304   2
   2  -4  -2 14590.7 731.824  78
   2  -4  -2 13953.3 644.342  96
  -2   4   2 14572.4 636.550  88
   2  -4  -2 13382.7 615.647  90
  -2   4   2 14962.3 625.725  89
  -2   4   2 14233.6 602.471   3
   2   4  -1 33232.1 713.633  83
  -2  -4   1 33576.9 1111.03   2
   2  -4  -1 32622.9 898.068  19
  -2   4   1 34229.7 1308.83  80
   2   4  -1 32977.4 1218.92  79
   2  -4  -1 33720.7 720.856  79
  -2   4   1 33295.0 1011.60  78
   2   4  -1 32943.6 906.246  95
   2  -4  -1 33918.8 827.057   1
  -2   4   1 32149.6 1250.87   5
   2   4  -1 32425.5 1011.06  12
  -2   4   1 34775.2 1182.58   4
   2  -4  -1 33687.4 1292.19   5
   2   4  -1 34274.3 1157.64   1
  -2   4   1 32427.1 915.640  14
  -2  -4   1 35070.1 891.494  23
   2   4  -1 32870.3 1102.20   2
   2  -4  -1 34095.7 930.939  87
  -2  -4   1 32751.3 1190.97  79
  -2  -4   1 31993.8 908.614  92
  -2   4   1 32982.8 906.471  88
  -2  -4   1 32396.3 946.323  78
   2   4  -1 34049.8 819.228  21
   2  -4  -1 33060.0 836.976  90
  -2   4   1 35622.3 920.639   6
   2  -4  -1 33093.9 857.849  94
   2  -4  -1 35101.9 1008.64  22
  -2   4   0 13549.3 870.026  80
   2  -4   0 11167.7 607.722  19
   2   4   0 12373.4 783.989  79
  -2  -4   0 11954.6 620.849  78
   2   4   0 12229.9 652.178  12
  -2   4   0 12680.4 749.608   4
   2   4   0 12156.0 548.265  95
  -2   4   0 12018.4 576.998  88
   2   4   0 11954.1 537.626  21
  -2   4   0 12065.2 570.554  14
   2   4   0 12612.8 651.301  84
   2   4   0 12002.6 645.506  17
   2  -4   0 11661.7 567.029  94
   2   4   0 11765.2 586.145  80
   2  -4   0 12318.2 586.362  22
  -2  -4   0 12630.2 535.680  23
  -2  -4   0 11702.3 755.762  79
  -2  -4  -1 5913.41 472.938  30
   2   4   1 5427.52 516.657  80
   2  -4   1 5309.42 466.747  19
  -2   4  -1 5485.03 406.305  14
   2   4   1 5592.08 418.047  32
  -2  -4  -1 5208.53 362.391  23
  -2  -4  -1 5633.56 334.941  91
  -2   4  -1 5049.81 340.606  91
   2  -4   1 5897.45 467.524  94
   2  -4   1 5371.71 366.243  97
   2  -4   1 5056.95 446.408  35
   2   4   1 5350.39 384.121  95
  -2  -4  -1 5494.70 408.221  36
   2   4   1 5069.32 381.180  31
  -2   4  -1 5508.56 486.359  13
   2  -4   1 5063.16 395.529  22
   2   4   1 5079.42 370.580  89
   2   4   1 5254.86 380.900  10
   2   4   1 5727.59 411.824  21
  -2   4  -2 711.588 278.499  13
   2  -4   2 628.654 237.254  94
  -2   4  -2 518.059 246.631   7
  -2  -4  -2 726.437 223.767  26
   2  -4   2 618.678 242.733  19
   2  -4   2 659.279 260.448  35
   2  -4   2 811.223 222.016  97
   2  -4   2 610.345 161.738  24
  -2   4  -2 594.757 164.027  36
  -2  -4  -2 563.210 185.233  36
  -2   4  -2 581.788 283.261  15
   2   4   2 422.578 161.052  95
   2   4   2 879.898 189.276  31
  -2  -4  -2 512.476 151.369  91
   2   4   2 674.265 249.841  32
  -2   4  -2 601.083 278.747  85
  -2   4  -2 753.283 194.893  91
   2   4   2 467.554 214.382  89
  -2   4  -3 16204.7 995.288  85
   2  -4   3 16920.1 898.235  19
  -2  -4  -3 16757.4 850.896  26
  -2   4  -3 15513.0 961.847  15
   2  -4   3 16129.8 766.700  24
  -2   4  -3 16566.5 807.540  36
   2  -4   3 16043.9 817.979  97
  -2  -4  -3 16999.8 846.900  36
  -2  -4  -3 16846.1 752.034  91
   2   4   3 15846.0 889.790  32
   2  -4   3 15033.4 893.185  35
  -2   4  -3 17791.0 922.626   7
  -2   4  -3 16596.9 788.078  91
   2   4   3 15963.8 871.755  89
  -2   4  -4 1281.41 395.337  85
   2  -4   4 1481.03 328.924  97
   2  -4   4 1400.69 290.912  24
  -2  -4  -4 1434.97 298.027  26
  -2   4  -4 1228.40 371.844  96
  -2  -4  -4 1430.18 291.583  91
   2   4   4 727.510 286.128  89
  -2   4  -4 1439.25 319.258  36
  -2  -4  -4 1290.80 306.678  36
   2  -4   4 1058.30 353.628  35
   2   4   4 1334.65 349.441  32
  -2   4  -4 1120.92 263.347  91
   2  -4   4 1204.22 282.933  19
   2  -4   5 1092.69 306.287  24
  -2   4  -5 957.221 301.920  83
   2  -4   5 444.288 296.506  35
  -2   4  -5 485.508 239.340  11
   2   4   5 1286.77 356.804  89
  -2   4  -5 995.249 292.475  36
  -2  -4  -5 1084.78 327.405  36
  -2   4  -5 737.669 325.669  96
  -2   4  -5 1111.77 293.040   9
   2  -4   5 856.341 298.360  97
  -2   4  -5 1123.70 273.061  91
   2   4   5 671.109 319.054  32
  -2  -4  -5 528.062 215.353  91
  -2   4  -6 12435.4 1012.23  86
   2   4   6 11487.2 996.572  89
   2   4   6 11518.8 904.431  70
   2  -4   6 11818.6 883.143  59
  -2  -4  -6 12157.1 967.073  53
   2   4   6 12145.6 994.370  99
  -2   4  -6 11694.7 991.804  18
   2  -4   6 10992.4 861.905  24
  -2   4  -6 10969.9 883.610  36
  -2  -4  -6 11744.0 918.192  36
   2  -4   6 9957.85 915.764  35
   2   4   6 11622.1 871.586  59
   2   4   6 11116.0 969.932  32
   2  -4   6 11671.1 896.191  97
  -2   4  -6 10704.3 966.935  96
  -2  -4  -6 11886.2 930.892  94
  -2   4  -6 11036.8 850.038  91
   2   4   7 35013.3 1669.25  99
   2  -4   7 33171.7 1485.43  59
   2   4   7 34695.5 1475.45  59
  -2  -4  -7 33210.7 1572.11  53
   2  -4   7 33731.2 1541.18  46
   2  -4   8 2818.37 451.239  46
   2   4   8 2320.88 419.967  64
  -2  -4  -8 2165.72 443.898  53
   2  -4   8 2903.34 469.247  59
   2   4   8 2498.68 361.966  59
  -2   4  -8 3033.79 479.437  53
   2   4   8 2863.94 495.057  99
   2  -4   9 3682.09 390.721  46
   2  -4   9 4268.91 398.157  44
   2   4   9 3961.94 396.888  64
  -2  -4  -9 4586.89 443.902  53
   2   4   9 4063.23 447.827  99
  -2   4  -9 3330.45 405.556  47
  -2  -4  -9 4560.04 437.568  65
  -2  -5  10 217.515 211.658  44
   2  -5 -10-65.9160 216.308  65
   2  -5 -10-207.949 212.094  66
  -2   5  10 30.5012 193.391  64
  -2   5  10 126.624 207.283  69
  -2  -5   9 773.272 325.388  44
  -2   5   9 118.883 383.916  99
   2  -5  -9 484.975 329.864  65
  -2   5   9 1042.71 297.772  64
  -2  -5   9 841.442 320.653  64
   2  -5  -9 818.142 314.704  66
   2   5  -8 58390.8 2015.76  28
  -2  -5   8 65304.2 2060.55  46
   2  -5  -8 57233.9 2140.09  47
   2  -5  -8 63241.2 2215.30  26
   2  -5  -8 57320.2 2044.77  65
  -2  -5   8 60398.3 2081.84  64
  -2   5   8 59220.0 1956.89  64
   2   5  -8 60552.0 2055.87  36
  -2  -5   8 63415.1 2096.69  44
  -2   5   8 58307.2 2145.88  99
  -2   5   8 59985.9 2098.48  34
  -2   5   8 59372.8 2105.96  70
  -2   5   8 60037.5 1960.22  61
  -2  -5   7 206.587 229.870  97
   2  -5  -7-225.022 259.235  96
   2  -5  -7-649.752 308.212  26
  -2  -5   7-233.516 294.930  24
  -2  -5   7-24.4346 214.476  93
  -2   5   7-76.1774 264.220  34
   2   5  -7-175.749 438.790  16
   2   5  -7-30.1450 245.642  28
  -2   5   7 258.148 284.711  89
   2   5  -7 44.4692 274.669  86
  -2   5   6 34774.4 1473.96  89
   2   5  -6 32709.0 1498.76  86
   2  -5  -6 31889.7 1441.53  96
   2   5  -6 34459.2 1584.52  83
   2   5  -6 32452.5 1401.76  28
  -2  -5   6 32210.3 1307.98  93
   2   5  -6 31938.5 1460.20  18
  -2  -5   6 33913.4 1417.36  24
  -2  -5   6 32758.0 1375.99  97
  -2   5   6 31188.7 1427.59  34
   2  -5  -6 33027.0 1478.90  26
   2   5  -6 33721.5 1533.11  16
  -2   5   6 32954.0 1333.40  93
   2   5  -6 32018.6 1360.91  25
   2  -5  -6 35165.8 1415.14  87
   2   5  -5 10840.4 785.305  86
   2   5  -5 9217.97 760.539  83
  -2   5   5 10351.3 687.154  93
   2   5  -5 10684.5 823.404  16
  -2   5   5 10798.0 790.078  34
  -2   5   5 11027.6 710.427  88
   2  -5  -5 10914.0 781.218  26
   2  -5  -5 10226.4 732.029  87
  -2   5   5 10415.2 768.967  39
   2   5  -5 10076.2 1024.91  82
   2   5  -5 11134.9 754.125  25
  -2  -5   5 10304.2 740.878  24
   2   5  -5 10093.7 745.983  18
   2  -5  -5 10176.3 784.397  96
   2   5  -5 10121.4 799.713  11
   2   5  -5 11194.2 843.924   9
  -2  -5   5 10949.4 761.961  97
  -2  -5   5 10639.4 680.007  93
  -2   5   5 10563.6 754.873  89
   2   5  -4 125969. 2261.15  86
   2   5  -4 125619. 3234.57  82
  -2  -5   4 117892. 1952.85  23
  -2  -5   4 128843. 2142.05  92
   2   5  -4 118268. 2285.36  11
   2   5  -4 114533. 3135.07   6
  -2   5   4 121542. 2089.30  88
  -2  -5   4 117286. 2168.91  24
   2   5  -4 118057. 2001.77  37
   2   5  -4 116228. 2161.11  18
  -2   5   4 125369. 2094.35  32
   2  -5  -4 117133. 2076.55  38
  -2   5   4 122583. 2308.40  34
   2   5  -4 114524. 2328.52   9
   2   5  -4 116009. 2304.36  83
   2  -5  -4 122918. 2285.29  87
   2  -5  -4 121169. 2237.59  26
  -2  -5   4 118389. 2141.91  97
   2   5  -4 117979. 2297.78  16
   2  -5  -4 122634. 2334.49  96
  -2   5   4 117125. 2181.20  89
  -2   5   4 118620. 2237.82  39
   2   5  -4 125048. 3254.50  81
   2   5  -3 63719.0 1366.84  86
   2   5  -3 63606.8 1633.37   7
   2   5  -3 60446.8 2072.87  81
   2  -5  -3 61661.4 1412.31  26
  -2  -5   3 61596.2 1408.42  97
   2   5  -3 66804.4 1476.74  11
   2  -5  -3 58373.4 1424.69  38
  -2  -5   3 62175.9 1450.77  24
  -2   5   3 62717.1 1482.57  39
   2   5  -3 64742.0 1366.20  18
   2   5  -3 61865.4 1487.94   9
   2  -5  -3 62996.3 1536.72  87
  -2  -5   3 63914.4 1398.73  92
   2   5  -3 62584.2 1500.74  16
   2  -5  -3 64790.6 1541.83  96
   2   5  -3 62644.7 2119.39  82
  -2   5   3 65960.0 1431.82  88
   2   5  -3 64159.3 1509.10  83
  -2  -5   3 62175.3 1364.82  23
  -2   5   3 59098.2 1357.48  14
   2   5  -3 59188.4 2125.28   6
  -2   5   3 62533.2 1463.48  89
  -2   5   3 62766.3 1375.44  32
   2  -5  -3 63572.8 1314.96  94
   2  -5  -2 5400.15 452.055  87
   2   5  -2 4871.87 375.458  83
   2   5  -2 4926.58 557.035  81
   2   5  -2 5195.79 447.680   7
   2  -5  -2 4876.40 390.958  94
   2   5  -2 5266.31 412.095  16
   2  -5  -2 5073.03 371.840  26
  -2   5   2 5159.58 421.370  39
  -2  -5   2 5181.32 403.273  97
   2   5  -2 4848.86 637.696   6
   2  -5  -2 4756.62 411.011  38
   2   5  -2 4916.38 361.707  11
  -2  -5   2 4922.02 418.401  24
   2  -5  -2 4100.99 328.744  19
   2   5  -2 4465.07 323.064  21
   2   5  -2 5193.91 378.974   9
  -2  -5   2 5181.82 406.249  92
  -2   5   2 5231.85 424.492  33
   2  -5  -2 4949.39 439.923  96
   2   5  -2 5164.52 440.879  95
  -2  -5   2 5037.13 403.070  23
   2   5  -2 4780.20 500.249   1
  -2   5   2 5505.15 438.738  89
   2   5  -2 4781.84 594.170  82
   2   5  -2 5170.49 375.951  90
  -2   5   2 4426.88 389.480  88
  -2   5   2 4507.33 406.506  14
   2  -5  -1 12579.9 621.768  87
  -2  -5   1 11734.0 512.718  94
   2   5  -1 12934.8 565.829  21
   2   5  -1 12454.3 769.451  81
   2   5  -1 12724.3 803.340  79
  -2  -5   1 13284.7 798.326  79
   2  -5  -1 12812.2 621.370  19
   2   5  -1 11462.5 506.473  16
   2   5  -1 11973.5 700.228  12
   2  -5  -1 11559.0 588.498  38
  -2   5   1 12627.9 612.041  88
   2   5  -1 11204.0 582.650  95
  -2  -5   1 12188.1 591.313  23
   2  -5  -1 12796.1 687.795  22
   2   5  -1 11208.6 692.507   1
  -2   5   1 12119.5 603.517  33
   2   5  -1 12960.3 886.580  82
  -2   5   1 12360.4 636.334  14
  -2  -5   1 12638.4 623.482  92
   2  -5  -1 12830.4 608.977  94
   2   5   0 68264.2 1605.49  84
   2  -5   0 68312.5 1503.12  19
  -2  -5   0 67636.4 1343.73  23
   2  -5   0 72811.0 1555.79  22
  -2  -5   0 70243.9 1350.54  94
   2   5   0 63814.4 1273.33  95
   2   5   0 69609.5 1366.30  21
  -2  -5   0 66244.2 1363.90  36
   2   5   0 72205.3 1636.31  17
  -2  -5   0 68661.2 1546.61  30
   2  -5   0 70547.6 1448.44  94
   2   5   0 71209.3 1632.22  12
   2  -5   0 70332.5 1343.55  87
  -2   5   0 70224.4 1450.96  14
  -2   5   0 71567.9 1425.41  88
  -2   5  -1 9373.77 650.032  13
   2  -5   1 8611.99 612.037  19
   2  -5   1 8776.34 588.015  94
  -2   5  -1 8820.03 537.942  14
   2   5   1 7968.03 517.912  10
   2   5   1 9156.16 499.976  95
  -2  -5  -1 8620.53 499.120  23
   2   5   1 9442.89 556.790  32
  -2  -5  -1 8999.00 549.807  36
   2  -5   1 9458.05 590.097  22
   2   5   1 8570.84 515.120  31
   2   5   1 9379.27 519.147  89
   2   5   1 8809.99 540.430  21
   2  -5   1 9235.53 482.293  97
  -2  -5  -1 8766.58 618.572  30
  -2   5  -2 118230. 2370.12  13
  -2   5  -2 116871. 2449.86  85
   2  -5   2 122482. 2301.97  19
   2   5   2 125863. 2095.20  89
  -2   5  -2 115691. 2429.71  15
   2  -5   2 116528. 2190.86  94
  -2  -5  -2 119548. 2183.56  26
   2   5   2 118906. 2025.82  21
  -2  -5  -2 121484. 2361.68  30
   2   5   2 123562. 2193.70  32
  -2   5  -2 123520. 1893.06  36
  -2  -5  -2 116938. 2039.83  36
   2  -5   2 118069. 2285.44  35
  -2  -5  -2 119020. 1839.47  23
   2  -5   2 121366. 1958.77  97
  -2   5  -2 125578. 1869.70  91
   2   5   2 119956. 1969.97  31
  -2   5  -3 39843.7 1465.46   7
   2  -5   3 39205.6 1430.66  19
  -2  -5  -3 40819.2 1331.81  36
  -2   5  -3 40268.3 1573.24  85
   2   5   3 39889.3 1429.49  32
  -2   5  -3 37889.4 1538.16  15
   2  -5   3 40138.0 1475.88  35
   2   5   3 40499.8 1216.44  31
   2  -5   3 40054.9 1212.81  24
  -2   5  -3 40158.4 1259.77  36
   2  -5   3 38389.4 1263.95  97
   2   5   3 39249.2 1370.35  89
  -2   5  -3 40482.1 1226.18  91
  -2  -5  -3 38183.7 1345.54  26
  -2   5  -4 121481. 2947.48  85
   2  -5   4 116563. 2716.29  35
   2  -5   4 122919. 2607.81  19
   2   5   4 115138. 2627.45  89
  -2   5  -4 117567. 2907.11  15
   2  -5   4 122323. 2398.61  24
  -2   5  -4 123276. 2472.93  36
  -2  -5  -4 122122. 2505.76  36
   2  -5   4 111752. 2385.64  97
   2   5   4 115050. 2652.84  32
  -2   5  -4 113617. 2744.56  96
  -2   5  -4 119980. 2340.10  91
  -2  -5  -4 114690. 2523.25  26
  -2   5  -5 89776.6 2554.39  83
  -2   5  -5 93483.5 2604.17   9
   2  -5   5 94644.2 2624.89  35
  -2  -5  -5 92081.5 2402.38  26
  -2   5  -5 94986.8 2392.12  36
  -2   5  -5 94380.7 2680.74  11
   2  -5   5 93329.3 2318.40  24
   2   5   5 88849.5 2569.26  32
  -2  -5  -5 90255.2 2433.62  94
  -2   5  -5 89897.4 2644.33  96
  -2   5  -5 95335.0 2300.07  91
   2   5   5 90451.6 2545.11  89
   2  -5   5 93658.2 2379.06  97
  -2   5  -6 45546.1 1918.03  86
   2   5   6 45100.8 1772.93  70
   2  -5   6 46327.3 1899.95  35
   2  -5   6 41672.3 1639.81  24
  -2   5  -6 46152.9 1920.43  18
  -2   5  -6 45555.3 1756.68  36
   2  -5   6 41374.0 1627.25  59
   2   5   6 41907.3 1618.76  59
  -2  -5  -6 42451.7 1702.43  94
   2   5   6 44336.5 1846.01  99
  -2  -5  -6 44157.4 1806.06  53
   2  -5   6 43042.1 1800.19 100
  -2   5  -6 44302.5 1929.75  96
   2   5   6 43034.4 1867.76  32
  -2   5  -6 44271.4 1658.37  91
   2  -5   6 44281.7 1701.98  97
   2   5   6 43275.7 1869.05  89
  -2  -5  -7 1203.83 385.941  53
   2  -5   7 987.736 288.532  59
   2   5   7 1421.16 370.354  59
   2   5   7 915.842 362.261  99
   2  -5   7 1959.55 441.741  46
  -2   5  -8 2442.75 400.621  53
  -2  -5  -8 3274.66 487.140  65
   2   5   8 2763.22 448.218  64
  -2  -5  -8 3353.91 500.342  53
   2  -5   8 3218.88 453.780  59
   2   5   8 3513.81 522.698  99
   2  -5   8 3542.75 507.707  46
   2   5   9 3663.43 389.215  99
  -2  -5  -9 3389.45 370.810  53
  -2  -5  -9 3348.04 353.314  65
   2   5   9 3062.22 340.481  64
  -2   5  -9 3772.26 396.439  47
   2  -5   9 3128.16 340.046  46
  -2  -6  10 5540.40 507.302  44
   2  -6 -10 5687.98 506.842  66
  -2   6  10 5626.57 518.093  69
  -2   6  10 5723.14 495.042  64
   2  -6 -10 5722.96 545.572  65
  -2   6   9 26185.0 1348.45  70
   2  -6  -9 26094.6 1255.37  66
   2  -6  -9 25342.5 1301.26  65
  -2   6   9 27079.9 1234.19  64
  -2  -6   9 25680.6 1267.44  44
  -2  -6   9 27111.1 1255.81  46
   2  -6  -8 15570.7 1018.97  98
   2  -6  -8 16058.3 1054.64  66
  -2  -6   8 16940.9 1090.67  44
  -2   6   8 16607.9 1059.35  61
  -2  -6   8 15049.3 1000.60  74
   2   6  -8 18016.6 1138.78  36
  -2   6   8 16023.0 1144.59  99
  -2   6   8 13519.6 1007.10  34
   2  -6  -8 16050.7 1088.98  65
  -2   6   8 15810.2 1010.08  64
  -2  -6   8 18658.3 1149.17  46
   2   6  -8 17087.2 1079.37  28
  -2   6   8 17980.7 1175.54  70
  -2  -6   7 102975. 2540.52  44
  -2   6   7 103184. 2689.79  43
   2  -6  -7 100568. 2730.13  47
   2  -6  -7 99994.2 2787.07  26
   2   6  -7 98675.5 2751.87  16
  -2   6   7 101923. 2629.89  70
  -2  -6   7 104583. 2648.44  64
  -2   6   7 94794.8 2468.73  61
   2  -6  -7 96602.6 2484.93  98
   2   6  -7 103481. 2797.20  86
  -2   6   7 101981. 2700.83  34
  -2  -6   7 99055.9 2580.01  24
  -2  -6   7 102446. 2619.45  97
   2  -6  -7 95543.7 2522.34  65
   2  -6  -7 102564. 2770.14  96
  -2   6   7 93882.5 2633.49  99
  -2  -6   7 105975. 2635.62  46
  -2   6   7 99846.4 2709.20  89
   2   6  -7 91823.3 2510.50  28
  -2   6   6 5088.55 617.600  34
   2   6  -6 4060.12 572.818  86
   2   6  -6 4384.73 610.269  83
   2   6  -6 4476.04 607.544  16
   2  -6  -6 4476.84 606.549  26
   2   6  -6 4819.37 564.943  25
   2   6  -6 4527.96 551.300  28
   2  -6  -6 4713.31 592.334  96
  -2  -6   6 5255.99 599.700  24
   2   6  -6 3989.36 583.811  18
  -2   6   6 5474.72 632.701  89
  -2  -6   6 4951.94 589.050  97
   2  -6  -6 4773.53 569.167  87
   2   6  -5 2482.27 421.569  86
   2   6  -5 2610.10 465.595  83
   2  -6  -5 1909.80 396.824  26
  -2   6   5 1935.50 411.775  39
   2   6  -5 2193.77 374.402  25
   2   6  -5 2053.35 411.290  11
   2   6  -5 2490.56 401.791  18
  -2  -6   5 2355.87 399.729  24
   2   6  -5 2405.69 447.375  16
  -2   6   5 2327.99 415.395  34
  -2  -6   5 2354.53 403.275  97
   2  -6  -5 2079.26 423.622  96
   2   6  -5 2151.78 424.186   9
  -2   6   5 2206.99 409.070  89
  -2   6   5 2733.00 400.831  32
   2  -6  -5 2556.68 408.320  87
   2   6  -4-464.606 226.470  86
   2   6  -4 139.170 163.281   7
   2   6  -4 262.817 275.599  82
   2  -6  -4 235.274 252.441  26
  -2  -6   4 216.794 219.196  24
   2   6  -4 279.268 180.766  37
   2   6  -4 373.569 236.500  11
  -2   6   4 353.752 234.278  39
  -2  -6   4 76.4491 174.756  23
  -2  -6   4 62.8327 174.286  97
   2   6  -4 178.149 196.968  83
   2  -6  -4 433.432 268.070  96
   2   6  -4 300.712 217.318   6
  -2   6   4 77.6046 245.077  89
   2   6  -4 104.787 217.154  16
   2   6  -4 245.965 230.469   9
   2  -6  -4 398.311 179.338  94
  -2   6   4 198.392 164.560  32
   2   6  -4 281.311 197.655  18
  -2  -6   4-21.0140 164.161  92
   2  -6  -4 200.173 224.991  87
   2   6  -3 66685.0 1607.48  83
   2   6  -3 63670.2 2288.19  82
   2   6  -3 64655.6 2250.10  81
   2   6  -3 66933.8 1775.64   7
  -2   6   3 61418.3 1493.01  14
   2   6  -3 63083.0 1573.03   9
   2  -6  -3 63530.6 1515.59  26
  -2  -6   3 62890.1 1464.53  23
  -2   6   3 64903.4 1613.76  39
   2   6  -3 67159.2 2414.94   6
   2   6  -3 67930.6 1562.53  11
   2  -6  -3 60818.5 1534.86  38
  -2  -6   3 63780.1 1551.36  24
   2   6  -3 65895.0 1610.54  16
  -2   6   3 65509.9 1537.14  32
   2  -6  -3 66820.8 1803.29  22
   2  -6  -3 65287.2 1661.35  96
   2  -6  -3 61469.1 1430.80  94
  -2  -6   3 67163.9 1472.57  92
  -2  -6   3 60645.1 1478.66  97
  -2   6   3 63122.1 1583.97  89
   2  -6  -3 63288.6 1635.70  87
  -2   6   3 66334.6 1489.59  88
   2  -6  -2 7635.30 561.977  87
   2   6  -2 7119.28 471.201  83
   2   6  -2 7306.08 768.823  82
   2   6  -2 8423.01 746.692  81
   2   6  -2 7775.55 508.293  16
   2   6  -2 8776.20 608.095   7
   2  -6  -2 7663.64 481.013  26
  -2  -6   2 6847.60 500.666  23
   2   6  -2 8024.79 553.074  95
   2  -6  -2 7271.80 553.198  38
   2  -6  -2 7996.81 534.250  94
   2   6  -2 8679.97 517.371   9
   2  -6  -2 6772.26 548.579  96
  -2  -6   2 7833.76 507.299  97
  -2  -6   2 8567.23 530.140  92
  -2   6   2 8141.08 568.540  39
  -2   6   2 6897.16 505.760  33
   2  -6  -2 7295.20 605.603  22
   2   6  -2 7536.06 471.053  90
  -2   6   2 6614.28 514.024  14
   2   6  -2 7681.95 461.684  21
  -2  -6   2 6521.58 504.682  24
  -2   6   2 8168.98 562.125  89
  -2   6   2 8393.68 543.492  88
   2   6  -1 51867.6 1204.67  21
   2   6  -1 49640.0 1595.87  81
   2   6  -1 50163.0 1245.39  95
   2  -6  -1 51215.5 1306.73  19
  -2  -6   1 51724.5 1273.65  23
   2  -6  -1 46794.8 1265.50  38
   2  -6  -1 50468.2 1438.96  22
  -2   6   1 45331.9 1282.27  14
   2  -6  -1 51238.4 1287.83  94
   2   6  -1 51046.7 1491.08  17
   2  -6  -1 49006.5 1283.23  87
  -2  -6   1 48946.0 1235.67  92
  -2   6   1 49902.8 1286.59  33
   2   6  -1 50087.0 1831.27  82
   2   6  -1 51107.3 1483.98  84
  -2  -6   1 49699.3 1139.94  94
  -2   6   1 51591.1 1266.12  88
   2   6  -1 47236.2 1447.95  12
   2  -6   0 127370. 2276.95  22
   2   6   0 133218. 2412.67  12
   2   6   0 129901. 2004.69  21
   2  -6   0 134163. 1972.31  87
  -2   6   0 128597. 2110.31  14
  -2   6   0 130886. 1992.79  10
  -2  -6   0 127471. 2076.38  92
  -2  -6   0 129433. 2002.62  36
  -2   6   0 141265. 2820.42   6
   2   6   0 125398. 2345.13  17
  -2  -6   0 139869. 2097.41  23
   2   6   0 140957. 1973.16  32
  -2  -6   0 129168. 2277.69  30
   2  -6   0 130625. 2221.34  19
   2  -6   0 133939. 2163.73  94
  -2   6   0 136312. 2116.98  88
  -2  -6   0 135858. 2033.54  94
  -2   6   0 139058. 1852.65  29
   2   6   0 136886. 2431.35  84
  -2  -6  -1 84488.5 1943.64  30
  -2   6  -1 86173.4 1974.06  13
   2   6   1 93090.4 1864.89  10
  -2   6  -1 87063.8 1769.80  14
  -2  -6  -1 86656.4 1711.28  36
  -2  -6  -1 86391.5 1777.05  94
   2  -6   1 90401.3 1484.64  97
   2   6   1 94377.7 1807.68  32
   2  -6   1 85582.7 1844.86  94
   2   6   1 85398.5 1715.81  21
   2  -6   1 87760.5 1923.26  22
   2   6   1 89657.1 1618.60  89
   2   6   1 87389.8 1705.92  31
  -2  -6  -1 88605.2 1693.63  23
   2  -6   1 84673.4 1926.27  19
   2   6   2 53589.3 1408.48  31
   2  -6   2 51721.6 1615.61  19
  -2  -6  -2 52210.2 1506.52  94
  -2  -6  -2 52663.6 1435.91  36
  -2  -6  -2 51478.1 1350.20  23
  -2  -6  -2 52391.8 1655.08  30
   2  -6   2 51408.4 1543.08  94
   2  -6   2 53578.7 1344.79  97
   2   6   2 54035.7 1538.82  32
  -2   6  -2 51030.7 1649.39  13
   2   6   2 50320.0 1404.14  21
   2   6   2 54198.9 1453.03  89
  -2   6  -3 2874.82 478.302  13
  -2  -6  -3 3342.65 409.051  36
  -2   6  -3 2956.42 502.862  15
  -2  -6  -3 3273.02 461.314  26
   2  -6   3 2815.38 451.592  35
  -2   6  -3 3247.46 378.226  36
   2   6   3 3000.73 427.397  89
  -2  -6  -3 3290.76 460.191  94
  -2   6  -3 3153.04 465.262   7
   2   6   3 3057.11 468.543  32
   2  -6   3 2844.91 388.697  97
   2   6   3 3136.52 384.036  31
  -2  -6  -3 3487.76 520.343  30
  -2   6  -3 2996.59 526.921  85
   2  -6   3 3088.84 473.253  19
  -2   6  -4 17525.2 1187.17  85
   2  -6   4 17440.6 1097.08  35
   2   6   4 16107.5 1048.52  32
  -2   6  -4 16041.1 1100.04  96
  -2   6  -4 16547.7 1145.76  15
  -2  -6  -4 17426.3 1140.61  30
  -2   6  -4 18184.3 978.509  36
  -2  -6  -4 16624.7 1038.71  26
   2   6   4 18078.4 1083.26  89
  -2  -6  -4 17393.6 1045.29  94
   2  -6   4 17636.9 989.125  97
   2  -6   4 17387.7 1064.20  19
   2   6   5 5257.61 656.076  89
  -2   6  -5 5922.94 706.286  96
  -2  -6  -5 5012.67 614.228  26
   2  -6   5 4961.26 643.840  35
  -2   6  -5 4468.44 537.390  36
  -2  -6  -5 4308.47 587.829  94
   2  -6   5 4901.65 562.381  97
  -2  -6  -5 4826.47 655.022  30
   2   6   5 5263.23 660.153  32
  -2   6  -5 5091.82 687.636  11
   2   6   6 8371.39 870.499  32
   2  -6   6 8079.07 721.422  48
   2   6   6 8634.75 819.625  70
  -2   6  -6 9344.36 793.635  36
   2  -6   6 8216.47 743.509  59
  -2  -6  -6 9420.70 754.033  98
  -2  -6  -6 7739.46 777.242  53
   2   6   6 8548.04 800.632  99
  -2  -6  -6 9220.78 880.198  30
   2  -6   6 8994.85 811.874  46
  -2  -6  -7 2298.25 487.456  53
   2  -6   7 2368.27 469.920  46
   2  -6   7 2357.16 432.353  59
   2   6   7 2738.84 474.597  99
   2   6   7 2397.89 439.724  70
   2   6   8 4798.60 494.305  70
  -2  -6  -8 4102.26 497.960  65
   2   6   8 3841.12 508.548  99
  -2  -6  -8 3859.64 517.539  53
  -2   6  -8 3168.84 428.354  53
   2  -6   8 4014.09 498.908  46
   2   6   8 3309.16 470.991  64
  -2  -7  10 2331.77 300.647  44
  -2  -7  10 2161.16 291.892  46
  -2   7  10 2400.14 331.625  69
   2  -7 -10 2559.47 343.077  65
   2  -7 -10 2707.97 344.674  66
  -2  -7   9 4955.52 546.209  44
  -2   7   9 4191.39 490.949  61
  -2   7   9 3760.98 545.086  70
   2  -7  -9 3417.67 502.012  66
   2  -7  -9 3970.08 544.492  65
  -2  -7   9 4878.68 548.341  46
  -2  -7   8 10298.7 817.400  74
  -2   7   8 11366.8 942.728  70
   2  -7  -8 10153.8 842.676  66
   2  -7  -8 10146.8 858.109  65
  -2   7   8 10272.8 849.645  61
  -2   7   8 10287.9 914.206  99
   2  -7  -8 10116.7 846.364  98
   2  -7  -8 10933.5 843.903  53
  -2  -7   8 10969.1 860.903  44
  -2  -7   8 10448.1 860.624  46
   2   7  -7 23270.1 1354.26  86
  -2   7   7 22385.3 1286.59  43
  -2  -7   7 21693.2 1211.54  74
   2   7  -7 22309.5 1246.97  28
   2  -7  -7 22023.0 1329.57  26
  -2   7   7 22568.6 1274.23  70
  -2  -7   7 22619.0 1261.68  97
   2  -7  -7 21709.8 1222.63  65
  -2  -7   7 23260.6 1298.62  24
  -2   7   7 21389.3 1196.12  61
  -2   7   7 22620.0 1279.33  34
   2  -7  -7 22575.8 1253.39  98
   2  -7  -7 22911.5 1321.10  96
  -2  -7   7 24316.4 1312.22  46
   2  -7  -7 21069.1 1192.45  53
  -2   7   7 21293.5 1313.43  89
   2  -7  -6 608.749 247.230  87
   2   7  -6 1050.67 298.963  28
   2   7  -6 1080.59 316.550  86
   2  -7  -6 717.536 316.771  26
  -2   7   6 652.920 284.617  89
   2   7  -6 543.048 249.435  25
   2   7  -6 1438.56 356.410  18
  -2  -7   6 530.269 291.594  24
  -2  -7   6 1418.92 386.356  97
  -2   7   6 520.547 250.946  39
   2   7  -6 694.024 337.473  16
   2  -7  -6 785.845 333.590  96
  -2   7   6 600.359 260.926  34
   2  -7  -5 11539.7 864.022  87
   2   7  -5 12964.3 884.166  86
   2   7  -5 11979.7 924.690  83
  -2   7   5 12322.5 890.375  89
  -2   7   5 13193.0 924.547  39
   2   7  -5 12732.6 863.630  25
  -2   7   5 12951.8 899.030  34
  -2  -7   5 12179.5 862.767  24
   2   7  -5 11624.0 831.218  18
   2  -7  -5 11659.3 882.274  26
   2   7  -5 12239.8 928.591   9
  -2  -7   5 11095.7 813.298  97
   2   7  -5 11822.7 916.848  16
   2  -7  -5 12773.4 919.050  96
   2  -7  -5 11482.5 905.908  22
  -2   7   5 12023.8 827.461  32
   2   7  -5 12593.5 914.272  11
   2  -7  -4 4904.49 543.387  87
   2   7  -4 5049.28 510.765  86
   2   7  -4 5260.20 599.351   7
   2   7  -4 5932.68 591.383  83
   2  -7  -4 5365.98 551.357  26
  -2   7   4 5261.49 553.453  39
  -2  -7   4 5111.02 500.396  23
  -2  -7   4 5047.77 526.907  24
  -2   7   4 5409.25 545.854  32
   2   7  -4 5877.44 588.993   9
  -2  -7   4 4685.66 506.320  97
   2   7  -4 4902.22 560.815  16
   2  -7  -4 5065.97 596.478  22
  -2   7   4 5704.05 580.607  34
   2  -7  -4 5191.44 498.788  94
   2   7  -4 7041.05 861.359  82
   2   7  -4 5926.87 575.072  11
   2  -7  -4 4965.62 561.118  96
  -2   7   4 6020.35 603.679  89
   2   7  -3 16418.7 1241.21  82
   2   7  -3 15955.3 842.028  83
   2   7  -3 14873.0 915.516   7
  -2  -7   3 15772.0 798.506  23
   2  -7  -3 15918.1 833.407  26
  -2   7   3 16478.9 877.970  39
   2   7  -3 15551.7 1275.52   6
  -2   7   3 16542.6 861.527  32
  -2  -7   3 16520.6 854.129  24
   2  -7  -3 15694.3 891.507  87
   2   7  -3 16802.7 861.461   9
   2  -7  -3 15843.9 959.401  22
  -2  -7   3 16444.5 824.486  97
   2   7  -3 16277.6 857.747  16
   2  -7  -3 15490.5 886.432  96
   2  -7  -3 16219.0 815.160  94
  -2   7   3 14149.0 797.090  14
  -2   7   3 15880.1 870.026  89
   2  -7  -2 16067.9 850.207  87
   2  -7  -2 17535.4 829.503  94
   2   7  -2 16237.1 1094.56  81
  -2  -7   2 14745.2 771.719  23
   2   7  -2 16330.3 872.212   7
  -2  -7   2 16623.9 748.892  92
  -2   7   2 15920.9 827.032  39
  -2  -7   2 14862.3 779.519  24
  -2   7   2 15251.4 813.145  89
   2   7  -2 16283.8 747.923  16
  -2   7   2 16266.5 777.327  88
   2  -7  -2 15378.9 921.011  22
  -2   7   2 14286.7 768.081  33
   2   7  -2 16038.4 1172.77  82
   2   7  -2 14998.2 776.793  95
  -2  -7   2 15046.5 730.047  97
   2   7  -2 16489.5 725.571  21
   2   7  -2 16291.0 721.708  90
  -2   7   2 15193.8 815.171  14
   2  -7  -1 27.4157 185.425  87
   2   7  -1 195.796 179.368  21
   2   7  -1 257.570 259.802  84
   2   7  -1 442.658 271.906  12
  -2  -7   1 34.8883 147.622  94
  -2   7   1 208.445 211.000  14
   2  -7  -1-290.786 249.031  22
   2   7  -1 110.490 242.933  17
  -2   7   1 313.061 236.572  33
  -2  -7   1 64.3933 217.293  23
   2  -7  -1 173.813 189.528  94
   2  -7  -1 136.929 185.087  19
  -2  -7   1 117.335 175.578  92
   2   7  -1 437.824 202.535  95
   2  -7   0 6089.65 469.242  87
   2   7   0 6847.20 630.704  84
   2  -7   0 6017.13 558.623  19
  -2  -7   0 6969.24 532.871  92
   2   7   0 6567.85 626.402  17
  -2  -7   0 5998.04 488.314  36
   2   7   0 6013.06 490.764  21
  -2  -7   0 5961.48 489.955  94
  -2  -7   0 6347.77 526.875  23
   2   7   0 7164.86 509.937  32
   2  -7   0 6438.74 549.807  94
  -2   7   0 6424.11 531.649  88
   2  -7   0 6414.51 587.683  22
  -2   7   0 5391.37 510.939  14
   2   7   1 11634.2 706.636  21
   2  -7   1 11809.4 795.513  22
  -2   7  -1 12331.2 826.816  13
  -2  -7  -1 11858.9 732.266  94
  -2   7  -1 11934.3 741.772  88
   2   7   1 12455.5 777.206  10
  -2  -7  -1 12122.0 686.985  36
   2  -7   1 12500.9 791.988  94
   2  -7   1 11204.4 774.069  19
   2   7   1 12693.0 739.297  32
   2   7   1 13715.3 691.777  89
  -2   7  -1 10717.4 691.841  14
   2   7   1 11645.7 698.266  31
  -2  -7  -1 11310.4 795.867  30
  -2  -7  -1 12033.3 709.245  23
  -2   7  -1 12322.2 668.796  29
  -2   7  -2 1192.87 329.690  13
   2   7   2 1127.71 269.503  31
   2  -7   2 1213.04 348.959  19
   2   7   2 1239.14 286.988  89
  -2  -7  -2 1677.24 307.315  23
   2  -7   2 1159.09 245.494  97
   2  -7   2 940.474 297.404  94
  -2  -7  -2 1185.14 314.223  94
   2   7   2 1667.71 350.607  32
   2   7   2 1238.23 297.904  21
  -2  -7  -2 1571.99 385.173  30
  -2   7  -3 6456.79 688.448  13
  -2  -7  -3 7173.36 730.188  30
  -2   7  -3 7906.11 756.920   7
   2  -7   3 6213.52 665.191  19
   2   7   3 6763.85 658.194  32
  -2   7  -3 6800.93 738.668  85
  -2  -7  -3 6886.12 663.666  94
   2  -7   3 7092.61 586.081  97
  -2   7  -3 5912.57 691.092  15
   2   7   3 6818.84 572.208  31
   2   7   3 6594.93 631.714  89
  -2   7  -4 13061.9 1061.86  85
  -2  -7  -4 12963.2 1015.43  30
  -2  -7  -4 12088.8 949.141  26
  -2   7  -4 13243.3 848.923  36
  -2   7  -4 12433.7 1031.71  15
  -2  -7  -4 12884.6 939.884  94
   2  -7   4 11998.8 829.648  97
   2   7   4 12679.9 968.885  32
   2  -7   4 12060.0 926.483  19
   2   7   4 12770.2 941.916  89
  -2   7  -5 23543.1 1464.03  85
  -2  -7  -5 24530.1 1325.44  94
   2   7   5 24021.7 1336.23  41
  -2  -7  -5 25187.9 1314.41  98
   2   7   5 25345.2 1385.60  67
  -2  -7  -5 25121.5 1461.19  30
  -2   7  -5 25052.3 1245.07  36
  -2  -7  -5 23441.0 1250.39  56
  -2  -7  -5 24611.5 1320.21  53
   2  -7   5 24432.7 1260.97  97
  -2   7  -5 23140.1 1378.62  96
   2  -7   5 25317.9 1316.99  46
   2  -7   5 26146.9 1300.55  48
   2   7   5 24698.7 1418.00  32
   2   7   5 24639.6 1379.84  89
   2  -7   6 8785.38 786.163  48
  -2   7  -6 7945.71 734.552  36
   2  -7   6 8585.72 713.487  59
  -2  -7  -6 7888.25 838.280  30
  -2  -7  -6 9176.55 812.493  98
  -2  -7  -6 8381.77 815.914  53
   2   7   6 7809.34 782.150  32
   2   7   6 7654.26 771.072  70
  -2   7  -6 9775.71 826.464  29
   2  -7   6 7659.66 772.670  46
   2   7   7 3472.39 524.191  70
  -2  -7  -7 3108.84 518.437  53
   2  -7   7 3240.29 511.555  46
  -2  -7  -7 3014.18 468.324  65
  -2  -7  -7 3625.84 481.754  98
   2   7   8 3672.26 429.546  70
  -2  -7  -8 3656.29 411.313  65
   2   7   8 3086.91 409.992  64
   2  -7   8 3166.02 437.644  46
  -2  -7  -8 3076.39 449.988  53
   2  -8 -10 17131.6 737.998  66
  -2   8  10 17580.8 763.716  69
   2  -8  -9 15011.4 903.891 102
   2  -8  -9 13514.5 873.611  66
   2  -8  -9 15381.0 903.602  65
  -2   8   9 14736.2 863.574  61
  -2  -8   9 14612.1 890.836  46
   2  -8  -8 13681.6 941.259  53
   2  -8  -8 12856.5 942.165  66
   2  -8  -8 14046.4 961.128  65
  -2   8   8 12214.7 918.246  61
  -2  -8   8 13123.2 969.686  46
   2  -8  -8 13872.5 980.731  98
  -2   8   8 14446.9 1034.20  70
  -2  -8   8 14136.4 915.865  74
   2   8  -7 124.818 300.943  28
   2  -8  -7 731.118 264.062  26
  -2   8   7 203.763 251.086  43
  -2   8   7 31.1134 238.466  70
   2  -8  -7-460.980 273.503  66
  -2   8   7 521.860 185.952  61
  -2  -8   7 47.8212 203.853  74
  -2  -8   7-240.432 216.202  46
   2  -8  -7 1410.45 375.353  53
   2  -8  -7 393.935 308.320  98
   2  -8  -6 8629.53 795.385  87
  -2   8   6 8017.46 787.482  39
   2   8  -6 7157.97 745.150  86
  -2  -8   6 8020.13 764.315  97
   2  -8  -6 7426.67 792.927  26
  -2  -8   6 7906.59 735.378  24
   2   8  -6 7736.93 767.973  18
   2  -8  -6 8919.26 832.559  96
  -2   8   6 8289.54 791.431  89
   2   8  -6 6485.42 747.156  16
   2   8  -6 7488.87 725.847  28
   2   8  -5 16436.9 1097.90  83
  -2   8   5 17267.5 1050.84  34
   2  -8  -5 14369.3 1020.73  26
  -2   8   5 15479.0 1028.56  39
   2   8  -5 16022.1 990.675  25
   2  -8  -5 17196.4 1143.09  22
   2   8  -5 16635.7 1075.17  11
  -2  -8   5 17196.1 1057.68  24
  -2  -8   5 17849.6 1046.14  97
   2   8  -5 16286.9 1089.44  16
   2   8  -5 17356.1 1114.08   9
   2  -8  -5 15920.2 1052.17  96
  -2   8   5 17103.3 1036.08  32
   2  -8  -5 15486.5 1040.52  87
  -2   8   5 18210.0 1122.07  89
   2   8  -4 2134.50 369.473  83
   2   8  -4 2182.87 370.151   9
  -2   8   4 1471.36 368.571  39
  -2  -8   4 1562.30 336.782  97
  -2  -8   4 2351.75 314.975  23
  -2  -8   4 1283.44 311.372  24
  -2   8   4 1865.39 364.906  34
   2  -8  -4 1683.27 386.132  26
   2   8  -4 1760.87 372.975  16
   2  -8  -4 2146.34 417.624  96
  -2   8   4 1333.67 328.734  32
   2   8  -4 1895.08 374.126   7
   2  -8  -4 1723.66 329.877  94
   2  -8  -4 2076.01 411.789  22
   2  -8  -4 1769.77 383.570  87
  -2   8   4 1417.75 348.247  89
   2   8  -3 16696.6 1344.95  82
   2  -8  -3 14973.7 846.990  94
   2  -8  -3 15526.0 1011.93  22
  -2  -8   3 14046.7 793.446  23
   2  -8  -3 15711.6 876.290  26
  -2   8   3 15885.6 926.056  39
  -2  -8   3 14821.1 853.323  24
   2   8  -3 16653.5 896.148  16
  -2  -8   3 15245.0 825.059  97
   2  -8  -3 15826.9 948.082  96
   2   8  -3 14466.2 961.644   7
  -2   8   3 16166.6 914.787  32
   2  -8  -3 15619.2 947.854  87
  -2   8   3 15021.7 873.724  14
  -2   8   3 15107.9 914.744  89
   2   8  -3 16468.6 936.458  95
   2  -8  -2 19431.9 991.423  87
  -2   8   2 17683.5 945.435  14
   2   8  -2 19062.6 1350.77  82
  -2  -8   2 18906.5 927.864  23
  -2  -8   2 18752.5 847.154  97
   2   8  -2 18771.6 1106.79  12
  -2   8   2 20132.9 993.218  39
   2  -8  -2 18457.9 1072.51  22
  -2   8   2 17829.1 908.664  33
   2  -8  -2 20889.7 977.532  94
   2   8  -2 19186.0 908.052  95
   2   8  -2 20548.0 885.635  21
   2   8  -2 20878.5 1051.18   7
  -2   8   2 19433.6 987.455  89
  -2  -8   1 17421.4 892.616  23
  -2   8   1 17721.9 850.514  88
   2  -8  -1 16486.0 874.950  19
   2   8  -1 17580.3 1033.86  12
   2  -8  -1 18901.1 935.689  94
   2   8  -1 17686.7 1034.45  17
  -2   8   1 16744.9 879.626  33
   2   8  -1 17003.4 831.332  21
   2   8  -1 16879.4 1011.67  84
   2  -8  -1 17838.6 1037.38  22
  -2  -8   1 18392.7 851.831  94
  -2   8   1 16127.0 900.356  14
   2  -8  -1 17940.3 900.955  87
  -2  -8   0 25518.0 1069.78  23
   2   8   0 25081.7 1220.36  84
   2  -8   0 24775.0 1125.85  19
  -2  -8   0 23807.8 997.886  92
  -2   8   0 24343.3 1042.92  88
   2   8   0 24534.3 1215.50  17
   2   8   0 23707.3 1136.64  10
   2   8   0 25261.8 1001.23  32
   2  -8   0 25024.4 1111.62  94
  -2  -8   0 24620.1 1027.40  94
   2  -8   0 23158.2 1173.29  22
   2   8   0 24100.2 1013.51  21
  -2   8   0 23678.4 1074.81  14
   2   8   1 316.395 243.837  10
  -2   8  -1 584.829 302.530  13
  -2  -8  -1 450.425 245.310  23
   2  -8   1 358.430 208.208  19
  -2   8  -1 336.454 257.367  88
   2  -8   1 657.978 305.242  22
   2  -8   1 219.816 230.662  94
  -2  -8  -1 297.829 177.415  94
   2   8   1 395.977 231.181  32
   2   8   1 342.069 235.017  21
  -2  -8  -1 123.791 254.033  30
  -2   8  -1 192.047 202.820  14
   2  -8   2 61331.9 1959.14  19
  -2  -8  -2 57474.5 1749.98  94
   2  -8   2 59091.5 1839.03  94
  -2  -8  -2 54477.9 1654.06  23
   2   8   2 58226.8 1662.02  31
   2   8   2 56907.8 1677.87  21
   2   8   2 61701.5 1819.74  32
  -2  -8  -2 58412.0 1955.52  30
  -2   8  -2 58763.7 1966.19  13
   2   8   2 60035.3 1681.02  89
  -2   8  -3 3901.74 574.765  13
   2  -8   3 3908.77 558.397  19
  -2  -8  -3 4173.60 562.260  94
  -2   8  -3 5333.00 649.715   7
  -2   8  -3 4337.32 631.130  15
   2   8   3 3796.80 530.115  32
   2   8   3 4881.47 523.763  31
  -2   8  -3 4723.24 651.575  85
  -2  -8  -3 4231.26 614.703  30
   2   8   3 4585.35 539.129  89
   2   8   3 3837.11 496.244  21
   2  -8   4 1906.25 380.280  19
  -2  -8  -4 1152.46 373.025  94
  -2   8  -4 876.929 330.784  15
  -2   8  -4 1363.00 406.211  85
   2  -8   4 1744.49 391.895  97
   2   8   4 1483.35 412.465  32
  -2  -8  -4 1689.04 438.907  30
   2   8   4 1592.52 401.263  89
   2  -8   5 4158.11 577.493  46
   2   8   5 3971.14 612.846  32
   2  -8   5 5341.34 679.763  62
  -2  -8  -5 5461.99 635.547  56
   2   8   5 4057.72 569.627  43
  -2  -8  -5 3911.34 597.396  53
  -2  -8  -5 4424.35 586.084  98
   2  -8   5 3451.33 502.470  97
   2   8   5 5552.99 662.109  67
   2   8   5 4692.07 624.589  41
   2  -8   5 4423.63 579.899  48
   2   8   5 4592.24 596.096  89
  -2  -8  -5 3765.38 656.515  30
  -2   8  -5 4280.57 579.119  29
  -2  -8  -6 669.707 344.773  53
  -2  -8  -6 377.588 205.907  56
  -2  -8  -6 711.433 291.007  98
   2  -8   6 302.315 290.219  48
   2   8   6 301.800 298.851  70
   2  -8   6 417.680 241.222  46
  -2  -8  -7 9879.12 760.750  98
   2   8   7 9934.39 816.514  70
  -2  -8  -7 10397.2 845.026  53
   2  -8   7 10651.6 764.523  48
   2  -8   7 10059.0 803.190  46
   2   8   8 2385.88 345.069  70
   2   8   8 2024.45 331.299  64
   2  -8   8 1967.54 326.742  46
  -2  -8  -8 1854.52 332.874  53
   2  -9  -9-82.9662 233.251  66
  -2   9   9 377.717 220.288  61
   2  -9  -9 35.2311 228.879 102
   2  -9  -9-62.1877 188.690  53
  -2  -9   9 110.372 211.872  46
  -2  -9   8 6937.69 701.192  46
   2  -9  -8 7294.28 709.228  66
   2  -9  -8 7389.32 675.687  53
  -2   9   8 8092.60 732.008  61
  -2  -9   8 6021.09 602.579  74
  -2   9   8 7658.08 749.092  70
  -2   9   7 5445.85 672.906  43
  -2  -9   7 6370.67 664.155  74
  -2   9   7 7533.19 746.535  70
   2  -9  -7 6292.31 701.188  66
  -2   9   7 7116.52 722.001  61
   2  -9  -7 7084.58 715.909  53
  -2   9   7 7892.32 695.317  52
   2  -9  -7 6056.25 698.703  98
  -2  -9   7 7278.60 710.798  48
  -2  -9   7 6897.98 748.256  46
   2  -9  -6 63194.3 2176.41  87
  -2   9   6 61532.9 2082.90  43
  -2  -9   6 60162.8 2025.98  74
   2  -9  -6 58159.5 2126.79  26
  -2   9   6 60395.9 1987.77  70
  -2   9   6 55125.2 1994.15  39
   2  -9  -6 58538.9 1955.06  66
   2   9  -6 60496.5 1989.83  28
  -2  -9   6 60142.7 2042.77  24
   2  -9  -6 58093.4 2009.96  73
  -2   9   6 58142.6 1980.13  61
  -2   9   6 62372.8 2162.45  89
   2  -9  -6 57168.9 1950.37  53
  -2  -9   6 59038.8 2004.22  48
   2  -9  -6 57531.7 1996.42  98
   2  -9  -6 57785.3 2071.54  96
  -2  -9   6 59323.9 2047.87  46
  -2  -9   6 59676.7 2016.87  97
  -2   9   5 28772.4 1444.36  89
   2  -9  -5 29510.9 1473.90  87
   2  -9  -5 26325.2 1388.69  26
  -2   9   5 29022.6 1424.29  39
   2   9  -5 29507.1 1356.85  25
  -2  -9   5 28436.3 1373.54  24
   2  -9  -5 28989.2 1511.54  22
   2  -9  -5 29878.2 1466.95  96
  -2   9   5 31428.2 1451.82  32
   2   9  -5 30043.0 1485.48  16
  -2  -9   5 28586.4 1351.10  97
   2  -9  -4 30440.9 1391.38  26
  -2  -9   4 32262.6 1391.32  24
   2  -9  -4 32245.2 1339.10  94
  -2   9   4 32005.3 1426.68  39
   2  -9  -4 30593.3 1436.33  96
   2  -9  -4 31885.1 1558.31  22
  -2   9   4 35290.1 1478.68  32
   2   9  -4 34231.6 1474.22  16
  -2  -9   4 33291.9 1362.37  97
   2  -9  -4 32341.2 1476.47  87
  -2   9   4 31448.1 1448.80  89
  -2  -9   3 5757.19 557.790  97
   2  -9  -3 5461.81 608.580  87
   2   9  -3 6339.67 662.489   7
  -2   9   3 4745.77 553.647  39
  -2  -9   3 6292.97 601.663  23
   2  -9  -3 6208.59 597.818  26
   2   9  -3 5994.97 688.073  12
  -2  -9   3 6016.47 602.328  24
   2  -9  -3 5457.63 569.787  94
  -2   9   3 6287.19 625.967  32
   2  -9  -3 5728.65 684.938  22
  -2   9   3 5505.05 605.500  14
  -2   9   3 5780.70 621.606  89
  -2  -9   2 5343.48 545.895  23
   2  -9  -2 5482.84 652.874  22
   2   9  -2 5152.92 640.465  12
  -2   9   2 5515.25 576.096  39
   2   9  -2 4858.68 613.785  84
   2  -9  -2 5751.42 589.961  87
   2  -9  -2 5802.72 591.803  94
   2   9  -2 5452.75 509.587  21
   2   9  -2 4881.63 752.915  82
   2   9  -2 5947.86 684.405  17
  -2   9   2 5879.51 603.931  89
  -2   9   2 5335.55 582.252  14
   2   9  -2 6598.02 634.643   7
   2  -9  -1 759.351 263.577  87
   2   9  -1 619.797 294.950  84
   2  -9  -1 483.105 186.561  19
   2  -9  -1 590.087 262.942  94
   2  -9  -1 418.521 317.026  22
  -2  -9   1 525.163 255.857  23
  -2   9   1 487.618 225.729  33
  -2  -9   1 417.308 205.668  94
  -2   9   1 644.504 266.239  14
   2   9  -1 432.354 287.269  17
  -2   9   1 556.541 262.867  89
   2   9  -1 725.308 244.329  21
   2   9  -1 916.883 334.558  12
   2   9   0 9732.51 843.245  84
  -2  -9   0 11713.9 784.784  94
   2  -9   0 9900.66 777.890  19
   2   9   0 10738.1 881.241  17
  -2  -9   0 12151.8 815.909  23
   2   9   0 10783.4 718.716  32
  -2   9   0 10824.5 768.791  33
   2  -9   0 10510.0 795.179  94
   2  -9   0 9760.18 832.617  22
   2   9   0 10411.6 816.294  10
  -2   9   0 9659.03 761.463  14
   2   9   0 10625.6 788.207   8
  -2   9   0 9840.66 698.839  88
   2   9   0 10858.3 740.837  21
  -2   9  -1 18971.0 1154.93  13
   2   9   1 17082.1 954.157  21
   2  -9   1 19280.3 1113.28  19
  -2   9  -1 19839.8 1026.60  88
  -2   9  -1 17034.3 995.194  14
   2  -9   1 17865.2 1046.62  94
   2   9   1 19707.0 1010.90  32
   2   9   1 17892.5 1054.80  10
  -2  -9  -1 17953.0 1002.87  23
   2   9   1 18533.0 980.901  31
  -2  -9  -1 18091.5 1003.34  94
   2  -9   1 19814.0 1182.58  22
  -2   9  -2 66407.6 2204.50  13
   2  -9   2 69319.2 2173.52  19
   2   9   2 66961.5 1875.86  31
   2   9   2 67104.2 2002.85  32
  -2  -9  -2 68039.1 1939.79  23
   2  -9   2 63569.6 2029.45  94
  -2  -9  -2 66012.0 1972.09  94
   2   9   2 67417.3 1914.47  21
  -2   9  -2 69686.4 1829.87  29
  -2  -9  -2 63737.3 2140.08  30
  -2   9  -2 69155.5 2018.40  88
  -2   9  -3 59322.3 2228.45  85
   2  -9   3 55667.4 2044.87  19
  -2  -9  -3 56785.0 1938.25  94
   2   9   3 59512.2 2020.83  32
  -2   9  -3 58763.7 2145.06  13
  -2   9  -3 60505.5 2259.34  15
   2  -9   3 55215.2 1962.14  94
   2   9   3 58698.6 1791.81  31
   2   9   3 56512.0 1805.15  21
  -2  -9  -3 59271.8 2162.66  30
   2   9   3 57692.7 1880.48  89
  -2   9  -3 58913.7 1845.25  29
  -2  -9  -4 42863.6 1924.37  30
  -2   9  -4 47365.6 2038.85  85
  -2  -9  -4 45854.6 1799.68 101
  -2  -9  -4 46750.0 1781.06  53
   2   9   4 50757.8 1932.16  41
   2   9   4 44006.4 1813.18  67
   2  -9   4 50396.5 1846.21  62
  -2  -9  -4 47615.7 1828.94  63
   2  -9   4 48628.1 1808.97  48
  -2  -9  -4 45147.9 1756.63  56
  -2  -9  -4 46683.2 1792.74  98
   2   9   4 43795.7 1758.36  89
   2   9   4 45535.0 1862.33  32
   2  -9   4 40509.2 1746.62  45
   2  -9   4 48318.4 1763.27  46
  -2  -9  -4 50642.0 1885.36  94
   2  -9   4 46852.6 1890.31  19
  -2   9  -4 45462.6 1995.22  15
  -2   9  -4 49050.9 1777.43  29
   2   9   5 27326.0 1396.17  43
   2   9   5 25412.2 1436.63  41
   2  -9   5 27978.4 1404.51  48
   2   9   5 27194.0 1468.53  67
   2   9   5 28482.5 1504.45  32
  -2  -9  -5 28513.4 1435.30  53
  -2  -9  -5 27593.5 1379.39  56
  -2  -9  -5 28281.8 1434.92  98
   2   9   5 25785.2 1420.94  70
   2  -9   5 29318.9 1429.25  46
  -2  -9  -5 28871.3 1588.35  30
  -2   9  -5 28286.1 1366.95  29
   2   9   6 14895.9 959.162  43
  -2  -9  -6 15871.7 1070.46  53
  -2  -9  -6 14951.7 966.925  56
   2   9   6 13864.8 1032.00  70
   2  -9   6 16064.9 1050.94  46
  -2  -9  -6 15332.9 1018.78  98
   2  -9   6 15416.8 1011.00  48
   2   9   7 6969.94 672.068  70
   2  -9   7 6621.86 604.257  48
  -2  -9  -7 7091.11 671.402  53
  -2  -9  -7 6053.28 588.435  98
   2  -9   7 6920.72 644.993  46
   2   9   8 3397.08 359.051  70
  -2  -9  -8 3527.13 350.370  66
   2   9   8 2900.67 319.247  64
  -2  -9  -8 3908.54 386.197  53
   2  -9   8 3336.13 364.489  46
  -2 -10   9 236.739 177.922  46
  -2  10   9-130.476 124.552  61
   2 -10  -9 90.8113 191.505  53
   2 -10  -9 68.5738 172.743 102
   2 -10  -9 52.5249 187.604  66
  -2  10   8 9826.88 772.908  70
  -2  10   8 9310.63 754.570  61
   2 -10  -8 10358.1 766.574  53
   2 -10  -8 8502.72 738.187  66
  -2 -10   8 9650.54 781.267  46
  -2  10   7 197.005 295.861  43
  -2 -10   7 433.985 257.236  48
  -2  10   7 1269.77 270.671  52
  -2 -10   7-102.755 254.384  46
  -2  10   7 266.213 245.077  70
   2 -10  -7 320.478 286.188  53
   2 -10  -7-24.8008 251.735  66
  -2  10   7 27.0586 275.515  61
   2 -10  -7 159.418 229.099  98
  -2 -10   7 278.058 231.181  74
  -2  10   6 7777.94 772.864  43
   2 -10  -6 6029.00 692.225  26
  -2  10   6 7865.54 745.005  70
   2 -10  -6 7491.17 744.082  66
  -2  10   6 7076.44 731.530  61
  -2 -10   6 6567.11 722.844  74
  -2 -10   6 9278.97 827.706  48
   2 -10  -6 8447.84 803.004  98
   2 -10  -6 8042.32 776.401  53
  -2 -10   6 8534.81 805.049  46
   2 -10  -5 5295.27 648.030  87
   2 -10  -5 5040.76 598.936  66
  -2  10   5 4409.44 563.274  43
  -2 -10   5 4837.55 614.830  48
  -2  10   5 4116.71 584.969  32
  -2 -10   5 5777.00 635.349  74
   2 -10  -5 4984.27 643.687  22
   2 -10  -5 4099.77 606.292  96
  -2  10   5 4157.70 555.539  39
   2 -10  -5 4357.70 590.463  26
  -2 -10   5 5525.14 621.827  24
   2 -10  -5 3967.07 554.678  73
   2  10  -5 5152.39 685.263  16
   2 -10  -5 4821.33 636.226  53
   2  10  -5 3980.93 594.373  95
   2 -10  -5 5243.08 620.150  98
  -2 -10   5 5626.77 636.421  51
  -2 -10   5 4439.65 569.411  97
  -2 -10   5 5310.87 615.292  46
  -2  10   5 4715.46 632.864  89
   2 -10  -4 3770.25 554.769  87
  -2  10   4 3316.29 506.696  39
   2  10  -4 3938.39 612.391  12
   2 -10  -4 4176.11 597.737  26
  -2 -10   4 4437.42 554.891  24
   2 -10  -4 4810.07 570.926  94
  -2  10   4 3950.91 565.147  32
   2 -10  -4 4145.91 606.326  22
  -2  10   4 3816.55 559.578  89
   2 -10  -3 31213.0 1445.79  87
   2  10  -3 32789.6 1608.65  84
  -2 -10   3 33774.8 1383.02  23
   2  10  -3 33789.2 1642.65  12
  -2  10   3 30463.0 1400.97  39
  -2  10   3 30102.8 1396.57  14
   2  10  -3 35161.9 1663.61  17
  -2  10   3 31002.0 1419.05  32
   2 -10  -3 31962.9 1594.25  22
   2 -10  -3 32867.8 1410.94  94
  -2  10   3 33265.4 1478.10  89
   2  10  -2 598.660 195.307  21
  -2  10   2 281.718 206.744  39
   2  10  -2 559.956 341.567  17
   2  10  -2 36.5232 351.677  12
  -2  10   2 826.298 333.741  14
  -2 -10   2 423.890 203.413  23
   2 -10  -2 725.559 342.363  22
   2  10  -2 726.810 305.491  84
  -2  10   2 238.223 265.639  89
   2 -10  -2 313.844 170.805  87
   2 -10  -2 459.051 231.448  94
   2  10  -1 22090.5 1288.63  84
  -2  10   1 22755.8 1126.22  33
   2  10  -1 23668.2 1340.64  12
   2 -10  -1 23044.4 1164.21  19
   2  10  -1 23101.8 1294.65  10
  -2  10   1 24287.4 1206.14  39
   2  10  -1 23203.9 1245.03   8
   2  10  -1 23890.5 1122.11  21
   2  10  -1 24459.4 1350.11  17
  -2 -10   1 24456.6 1191.88  23
   2 -10  -1 22886.3 1322.85  22
   2 -10  -1 25262.4 1241.88  94
  -2 -10   1 25666.9 1146.10  94
  -2  10   1 22348.0 1181.80  89
  -2  10   1 22067.6 1183.29  14
   2 -10  -1 24232.2 1143.05  87
   2 -10   0 9920.72 821.526  94
   2  10   0 9773.22 841.699  10
  -2  10   0 8758.84 728.024  33
  -2  10   0 8714.60 766.958  14
   2 -10   0 9580.46 800.705  19
   2  10   0 9757.22 881.848  17
  -2 -10   0 9986.76 792.507  23
   2  10   0 8029.66 806.211  84
   2 -10   0 9562.91 899.137  22
   2  10   0 10169.5 745.443  32
  -2 -10   0 8887.37 738.430  94
   2  10   0 10766.7 837.382   8
   2  10   0 9067.02 725.904  21
   2  10   1 1154.01 293.058  10
  -2  10  -1 785.926 302.939  13
   2  10   1 616.633 273.203  32
   2 -10   1 752.407 281.772  19
  -2  10  -1 976.115 333.182  88
  -2 -10  -1 1445.85 343.581  23
  -2  10  -1 891.516 306.365  14
   2  10   1 872.018 286.561  31
   2 -10   1 680.065 323.833  94
  -2 -10  -1 990.315 339.210  94
   2  10   1 1297.54 330.543  21
  -2  10  -2 2566.62 491.372  13
  -2 -10  -2 2784.56 471.853  94
   2  10   2 2489.15 428.242  21
   2  10   2 2281.41 411.081  31
   2 -10   2 2808.01 495.750  94
  -2  10  -2 2520.78 459.138  88
  -2 -10  -2 2882.88 452.791  23
   2  10   2 2482.08 464.268  32
   2 -10   2 2649.22 488.277  19
   2 -10   3 2043.60 418.394  45
   2  10   3 2735.03 427.454  31
   2 -10   3 2454.15 470.545  94
   2 -10   3 2767.44 508.011  19
  -2  10  -3 1613.53 468.432  85
  -2 -10  -3 1518.74 373.665  63
  -2  10  -3 1559.01 407.055  88
  -2 -10  -3 2942.17 514.492  94
  -2 -10  -3 3140.85 513.042 101
   2  10   3 2891.19 525.086  32
  -2  10  -3 2461.88 499.926  15
  -2 -10  -3 2331.35 514.323  30
   2  10   3 2548.55 448.647  21
  -2 -10  -4 31516.8 1646.16  30
   2  10   4 30216.2 1531.25  32
   2  10   4 33181.4 1583.37  41
   2  10   4 30255.3 1528.03  67
  -2 -10  -4 30393.0 1500.10  63
  -2 -10  -4 30198.7 1450.62  53
   2 -10   4 30691.8 1514.80  62
  -2 -10  -4 31565.0 1536.50 101
  -2  10  -4 28849.5 1368.82  29
  -2 -10  -4 31661.6 1517.88  98
   2 -10   4 31335.0 1490.47  48
  -2 -10  -4 32411.5 1525.27  56
   2 -10   4 30874.7 1571.19  45
   2 -10   4 30175.0 1412.88  46
   2  10   5 29909.2 1462.13  43
   2  10   5 30348.6 1526.50  70
   2  10   5 30205.7 1532.65  41
  -2 -10  -5 30889.9 1503.83  53
   2  10   5 33642.0 1601.29  67
  -2 -10  -5 32707.3 1492.21  56
   2 -10   5 32193.0 1511.54  48
  -2 -10  -5 32221.1 1524.31  98
   2 -10   5 31282.5 1445.82  46
   2  10   6 3151.84 464.940  43
  -2 -10  -6 2959.38 459.924  56
  -2 -10  -6 2782.32 478.901  98
   2 -10   6 2338.75 442.379  48
   2  10   6 2692.75 504.297  70
  -2 -10  -6 2544.69 485.583  53
   2 -10   6 2356.79 429.016  46
  -2 -10  -7 12720.2 806.600  53
  -2 -10  -7 12732.4 785.875  98
   2  10   7 13250.3 835.872  70
   2 -10   7 12560.8 753.716  48
   2 -10   7 12612.6 781.540  46
  -2 -11   9 2875.63 324.930  46
  -2  11   8 3546.49 452.450  61
   2 -11  -8 3620.95 497.908 102
   2 -11  -8 3290.42 449.257  66
  -2  11   8 3838.76 463.979  70
  -2 -11   8 3043.69 448.113  46
   2 -11  -8 2655.42 403.849  53
  -2  11   7 2955.62 470.317  61
  -2  11   7 3239.12 513.059  43
  -2  11   7 3685.02 493.982  70
   2 -11  -7 3282.21 476.747  66
   2 -11  -7 3210.92 523.681  98
  -2  11   7 2674.25 404.476  52
   2 -11  -7 4496.20 566.790  53
  -2 -11   7 3629.72 514.687  46
  -2 -11   7 2875.66 479.940  48
  -2  11   6 27908.0 1412.47  43
  -2 -11   6 27173.8 1379.74  74
   2 -11  -6 27327.4 1337.79  66
  -2 -11   6 29751.8 1357.35  51
   2 -11  -6 24860.4 1340.44  98
  -2  11   6 25656.8 1348.67  61
   2 -11  -6 27678.9 1384.62  53
  -2 -11   6 27203.9 1413.64  48
  -2 -11   6 28856.5 1456.76  46
  -2  11   5 1423.65 346.705  43
   2 -11  -5 937.522 339.527  73
  -2  11   5 945.829 354.687  39
  -2 -11   5 1363.78 334.169  46
   2 -11  -5 984.061 281.499  66
  -2 -11   5 967.777 336.554  48
   2 -11  -5 1065.73 351.793  98
   2 -11  -5 1360.45 393.460  53
  -2 -11   5 833.952 294.141  51
  -2  11   5 930.223 320.174  32
  -2 -11   5 982.030 303.932  74
   2 -11  -4 619.997 236.577  87
   2 -11  -4 672.741 352.982  22
  -2  11   4 465.192 310.930  89
  -2 -11   4 257.396 219.817  74
  -2  11   4-13.9416 300.429  39
   2  11  -4 294.217 306.847  17
  -2 -11   4 514.553 251.100  46
   2 -11  -4 393.950 204.030  98
   2 -11  -4 533.346 278.385  53
  -2 -11   4 910.283 358.900  51
   2 -11  -4 200.979 196.079  94
  -2  11   4 334.845 252.357  32
   2  11  -4 363.611 244.156  84
  -2 -11   4 220.979 185.694  48
   2 -11  -3 1667.87 369.686  87
   2  11  -3 1954.44 466.122  17
   2 -11  -3 963.771 414.800  22
   2  11  -3 959.529 346.352  12
  -2 -11   3 2065.52 340.203  23
   2  11  -3 689.877 365.151  84
  -2  11   3 1278.63 353.857  39
   2 -11  -3 1244.79 313.819  94
  -2  11   3 923.385 347.547  32
  -2  11   3 1310.26 350.490  14
  -2  11   3 1141.24 310.886  89
   2  11  -2 14559.4 1104.56  84
   2 -11  -2 16007.0 1042.08  94
   2  11  -2 15052.7 1100.52  10
   2  11  -2 16170.7 1155.27  12
  -2  11   2 16076.6 1048.07  39
  -2  11   2 15416.8 1039.21  32
   2  11  -2 15636.5 1135.42  17
  -2 -11   2 15465.0 985.823  23
   2  11  -2 15682.6 941.094  21
   2 -11  -2 16226.6 1180.85  22
   2 -11  -2 16749.6 1051.62  87
  -2  11   2 15218.8 1039.65  14
  -2  11   2 16933.2 1095.96  89
   2  11  -1 3268.22 552.055  10
  -2  11   1 3652.18 537.194  14
  -2  11   1 4193.79 556.867  39
   2  11  -1 4221.46 617.731  17
   2  11  -1 4245.26 524.563  21
   2 -11  -1 4360.84 587.755  94
   2  11  -1 3683.65 585.877  84
  -2 -11   1 3988.75 531.791  23
   2 -11  -1 4060.47 636.771  22
  -2  11   1 4278.79 593.408  89
   2 -11   0-716.176 300.583  22
  -2  11   0-195.359 285.727  14
   2 -11   0-35.5212 229.229  94
   2 -11   0 35.3314 252.932  19
   2  11   0-793.415 331.878  10
  -2 -11   0 122.572 231.553  23
  -2  11   0-151.276 189.955  33
  -2 -11   0 154.802 198.613  94
   2  11   0 4.33171 254.784  32
   2  11   0 48.8551 177.342  21
  -2  11   0-234.227 340.532  89
   2  11   1 4350.07 582.863  10
  -2  11  -1 3764.98 589.256  13
   2  11   1 4421.04 554.201  31
   2 -11   1 3528.12 557.223  19
  -2 -11  -1 4482.92 591.379  94
  -2  11  -1 3676.34 517.932  33
  -2 -11  -1 4168.07 567.063  23
   2  11   1 4329.09 569.748  32
   2 -11   1 4370.49 595.249  94
   2  11   1 3770.26 513.358  21
  -2  11  -1 4136.56 571.643  14
   2 -11   2 12563.8 948.034  75
   2 -11   2 12281.9 962.288  94
   2  11   2 12043.3 895.026  21
  -2 -11  -2 12670.3 958.795  56
   2 -11   2 10857.0 916.014  73
  -2 -11  -2 13034.4 974.418  63
   2 -11   2 13134.8 960.538  62
   2 -11   2 11977.5 961.865  45
   2  11   2 12226.8 894.805  31
  -2 -11  -2 13087.0 977.998 101
  -2 -11  -2 12068.4 926.766  23
   2 -11   2 11975.3 999.500  19
   2  11   2 13128.8 984.512  32
  -2 -11  -2 14487.7 1009.76  94
  -2 -11  -3 7359.78 754.154  56
  -2 -11  -3 6131.13 716.993 101
   2  11   3 6417.37 703.984  41
  -2 -11  -3 6462.21 716.565  63
  -2  11  -3 7231.15 768.712  88
   2 -11   3 7109.70 746.339  62
  -2 -11  -3 7250.28 727.976  98
   2  11   3 6836.94 743.904  32
   2 -11   3 7658.79 754.311  48
  -2 -11  -3 6653.62 676.948  53
  -2 -11  -3 6848.96 731.248  94
   2  11   3 7165.41 675.952  31
   2 -11   3 7809.73 834.150  19
   2  11   3 7543.96 716.558  21
   2 -11   3 6938.59 768.711  45
   2  11   4 144.211 318.848  67
  -2 -11  -4 644.687 342.284  63
   2 -11   4 33.3023 382.265  62
   2 -11   4 721.592 291.824  48
  -2 -11  -4 505.271 296.630  56
  -2 -11  -4 605.154 302.374 101
   2 -11   4 391.771 288.380  45
  -2 -11  -4 533.111 324.837  98
   2  11   4 363.330 273.052  41
   2  11   4 240.781 290.141  32
  -2 -11  -4 512.732 325.923  53
  -2 -11  -4 974.788 303.130  30
   2  11   5 573.083 284.602  43
  -2 -11  -5 773.016 321.977  56
  -2 -11  -5 562.171 335.180  53
   2  11   5 1111.49 380.166  70
   2 -11   5 969.950 255.277  46
   2 -11   5 325.373 256.521  48
  -2 -11  -5 456.015 320.461  98
   2  11   5 318.434 254.232  67
   2  11   6 3390.70 472.912  43
  -2 -11  -6 4233.16 528.918  53
   2  11   6 3868.18 531.212  70
  -2 -11  -6 3192.13 415.085  56
  -2 -11  -6 3974.75 526.137  98
   2 -11   6 4242.80 536.166  48
   2 -11   6 4105.04 476.899  46
  -2 -11  -7 1394.80 281.060  98
   2  11   7 1310.17 272.849  70
  -2 -11  -7 2209.45 320.623  53
   2 -11   7 1171.51 248.127  46
   2 -11   7 1628.13 297.067  48
   2 -12  -8 2384.90 340.524  53
   2 -12  -8 2410.55 335.395  66
  -2  12   8 2024.41 336.957  61
   2 -12  -8 2037.36 343.759 102
  -2 -12   8 1739.03 312.452  46
  -2  12   7 1022.96 327.737  61
  -2  12   7 1273.70 363.930  43
  -2  12   7 897.550 261.298  52
   2 -12  -7 1268.08 329.018  66
   2 -12  -7 1136.57 355.897 102
   2 -12  -7 1504.82 371.721  53
  -2 -12   7 1243.99 301.994  46
  -2  12   6 992.265 312.825  43
   2 -12  -6 1478.93 344.441  66
  -2  12   6 831.625 275.796  61
  -2 -12   6 928.534 277.760  51
   2 -12  -6 898.885 372.691  53
  -2 -12   6 383.427 315.383  46
  -2 -12   6 155.402 284.458  48
   2 -12  -6 1021.60 343.245  98
  -2  12   5 4788.78 586.236  43
  -2 -12   5 4799.09 621.326  51
  -2  12   5 3725.88 542.118  61
  -2 -12   5 4075.50 618.902  48
   2 -12  -5 3820.27 534.457  98
   2 -12  -5 4032.19 593.884  53
  -2 -12   5 4383.40 619.183  46
  -2  12   4 186.907 210.122  43
  -2 -12   4 714.222 254.070  75
   2 -12  -4-704.894 291.900  73
  -2  12   4 206.863 232.791  39
   2 -12  -4 353.217 165.240  98
  -2 -12   4 30.4722 224.160  48
   2 -12  -4 213.952 341.479  53
  -2 -12   4-82.5224 302.397  51
  -2  12   4 45.4826 298.968  32
  -2 -12   4-848.973 385.672  46
   2 -12  -3 43155.6 1773.20  87
   2 -12  -3 43943.0 1767.43  73
  -2  12   3 42117.9 1698.48  39
   2 -12  -3 42884.2 1719.51  45
  -2  12   3 38325.0 1685.92  32
  -2 -12   3 43622.4 1686.24  23
   2 -12  -3 40271.2 1689.61  53
   2 -12  -3 44937.4 1770.05  94
   2 -12  -3 44911.7 1987.70  22
  -2 -12   3 43166.5 1740.90  51
  -2 -12   3 39685.2 1659.01  48
  -2  12   3 41585.8 1746.59  89
  -2 -12   3 40364.2 1648.88  46
   2 -12  -2 721.238 253.964  87
  -2 -12   2 908.598 289.149  45
   2 -12  -2 715.763 284.651  45
   2 -12  -2 1209.17 347.366  73
  -2 -12   2 771.911 324.699  51
  -2  12   2 380.041 284.564  39
   2 -12  -2 1195.53 364.127  53
   2  12  -2 1286.79 435.150  17
  -2 -12   2 378.752 201.194  23
   2 -12  -2 1132.53 331.264  94
  -2  12   2 1207.60 388.668  32
   2 -12  -2 631.728 363.651  22
   2  12  -2 779.931 255.565  21
  -2  12   2 434.598 253.622  89
   2  12  -2 178.552 336.507  84
  -2  12   2 682.608 306.036  14
   2  12  -1 53765.9 1814.09  21
  -2  12   1 51653.6 1877.43  39
   2  12  -1 54459.3 2115.92  84
   2  12  -1 50747.0 2056.01  17
  -2 -12   1 53382.5 1913.85  23
   2 -12  -1 55925.4 2008.47  94
  -2  12   1 52278.3 1962.74  14
   2 -12  -1 52985.0 2170.70  22
  -2  12   1 51683.0 1928.98  89
   2 -12   0 17781.9 1157.29  94
   2 -12   0 18805.1 1148.59  75
   2 -12   0 21710.2 1262.53  73
  -2  12   0 16791.7 1093.07  39
   2 -12   0 17728.6 1162.38  19
  -2  12   0 20090.7 1211.29  89
   2  12   0 17873.6 1080.36  31
  -2 -12   0 17887.3 1138.85  23
   2  12   0 16874.5 1054.94  21
   2 -12   0 15130.7 1059.00  51
  -2  12   0 15216.1 1073.48  14
  -2 -12   0 18447.5 1112.84  94
   2 -12   0 18109.3 1284.96  22
   2 -12   0 20525.3 1221.94  45
   2 -12   1 59613.8 2111.42  73
   2 -12   1 57788.1 2021.90  75
  -2 -12  -1 57958.9 2007.28 101
  -2  12  -1 55803.0 2010.97  14
  -2 -12  -1 55861.1 1972.21  63
   2 -12   1 57866.2 1966.26  62
   2 -12   1 57983.2 2088.60  45
  -2 -12  -1 56748.7 2021.55  23
   2 -12   1 61245.0 2179.85  19
  -2 -12  -1 59005.6 1969.60  56
   2 -12   1 52432.1 1891.90  51
   2  12   1 59370.2 1972.24  32
   2 -12   1 56935.1 2061.60  94
  -2 -12  -1 58825.6 1993.26  94
   2  12   1 59912.4 1955.44  31
   2  12   1 59518.6 1954.25  21
  -2  12  -1 58069.4 2037.35  89
  -2 -12  -2 4474.84 581.847  98
   2 -12   2 4815.47 585.663  51
   2 -12   2 4938.70 636.058  19
  -2 -12  -2 4475.20 606.855  63
   2 -12   2 4594.19 586.742  62
  -2 -12  -2 4458.24 590.158 101
   2 -12   2 4791.50 627.784  45
   2  12   2 3848.77 560.983  32
   2  12   2 4166.18 546.413  31
   2 -12   2 5305.18 593.823  48
   2 -12   2 4217.46 617.353  73
  -2 -12  -2 5098.34 648.627  56
   2  12   2 4442.60 564.604  21
  -2 -12  -3 3816.32 596.153 101
   2 -12   3 3707.60 584.901  45
  -2 -12  -3 4379.29 602.113  56
   2  12   3 3136.92 516.783  67
  -2  12  -3 5016.04 607.996  33
  -2 -12  -3 3548.29 575.633  63
   2 -12   3 3900.07 569.333  48
  -2 -12  -3 4235.82 566.066  98
   2  12   3 3731.59 487.004  31
  -2 -12  -3 4644.40 563.462  53
   2  12   3 4690.20 598.566  32
   2 -12   3 3679.79 560.522  62
  -2 -12  -4-78.0035 315.778  98
   2  12   4-108.251 261.048  67
   2 -12   4 147.768 310.457  62
   2 -12   4-74.3600 176.710  48
  -2 -12  -4-45.9266 289.200  56
  -2 -12  -4 210.201 300.918  53
   2 -12   4-162.641 216.220  45
   2  12   4 268.518 260.345  41
   2  12   5 18.0318 200.708  43
  -2 -12  -5 9.19975 244.180  56
   2  12   5 197.089 235.001  70
   2  12   5-59.4605 223.380  67
  -2 -12  -5-46.3872 287.482  53
  -2 -12  -5 66.1983 213.285  98
   2 -12   5 53.9544 247.566  48
   2  12   6 158.893 130.924  43
  -2 -12  -6 70.6223 183.406  56
   2  12   6 133.655 230.299  70
   2 -12   6-64.5113 90.1734  46
  -2 -12  -6 86.5589 215.069  98
  -2 -12  -6-18.5249 222.957  53
   2 -12   6 81.7560 223.413  48
  -2  13   8 1664.26 255.571  61
   2 -13  -8 2112.28 300.499 102
  -2 -13   7 3383.25 440.940  46
  -2  13   7 3934.16 459.030  61
   2 -13  -7 4050.37 487.666  53
   2 -13  -7 3959.73 512.001 102
  -2  13   7 4313.37 465.651  52
  -2  13   6 8696.39 745.611  43
  -2  13   6 7630.67 685.931  61
   2 -13  -6 8178.69 764.150 102
   2 -13  -6 8564.81 750.894  53
  -2 -13   6 8650.99 699.917  51
  -2 -13   6 8300.12 722.807  46
  -2  13   5 8423.74 742.758  43
  -2 -13   5 7761.52 732.332  51
  -2  13   5 7557.97 722.937  61
   2 -13  -5 7629.67 765.660 102
   2 -13  -5 7808.61 771.191  53
  -2 -13   5 7923.35 733.170  46
   2 -13  -4 46998.3 1783.40  45
  -2 -13   4 43016.8 1709.88  75
   2 -13  -4 47255.0 1786.25  73
  -2 -13   4 42115.6 1690.15  46
  -2  13   4 40884.6 1589.43  61
   2 -13  -4 48561.2 1828.22 102
   2 -13  -4 43782.0 1777.01  53
  -2 -13   4 46402.3 1821.58  51
  -2 -13   3 11783.5 958.298  51
  -2 -13   3 11440.3 923.386  75
   2 -13  -3 10921.7 890.960  73
  -2  13   3 11185.4 939.855  32
   2 -13  -3 12390.2 984.378  53
   2 -13  -3 11529.1 940.510  45
   2 -13  -2 11241.4 959.103  45
  -2 -13   2 12403.9 991.019  51
   2 -13  -2 11129.3 929.789  73
   2 -13  -2 12441.0 991.203  53
  -2  13   2 10004.3 899.305  32
   2  13  -2 11575.6 861.884  31
  -2 -13   2 11861.7 914.259  45
  -2 -13   1 12374.4 939.319  45
   2 -13  -1 12776.1 939.789  75
   2 -13  -1 12296.2 979.599  73
   2  13  -1 12363.6 914.532  31
  -2 -13   1 11017.9 902.536  51
   2 -13  -1 12477.5 981.710  45
   2 -13  -1 11944.8 983.604  53
  -2  13   1 13548.9 1023.72  32
  -2 -13   0 68880.3 2222.82  45
   2 -13   0 66942.5 2177.58  75
   2 -13   0 67295.8 2252.09  73
   2 -13   0 70233.4 2106.43  62
  -2 -13   0 62198.5 2053.12  56
  -2 -13   0 66283.4 2149.60  51
   2  13   0 68158.0 2100.44  31
   2 -13   0 68954.8 2273.90  45
  -2 -13  -1-112.801 359.454 101
   2 -13   1 40.0824 292.983  75
   2 -13   1 248.966 282.307  73
  -2 -13  -1 220.528 280.314  63
   2 -13   1 188.984 260.484  62
  -2 -13  -1 265.143 263.805  56
   2  13   1-82.2558 287.279  32
   2  13   1 14.0660 322.539  31
   2 -13   1 265.966 220.601  45
   2 -13   2 5369.50 676.710  45
  -2 -13  -2 5801.47 700.362  63
   2  13   2 6123.11 684.268  32
   2 -13   2 6153.70 666.891  48
  -2 -13  -2 5320.92 647.126 101
  -2 -13  -2 4884.67 645.535  56
   2  13   2 6010.93 622.963  31
   2 -13   2 5844.89 671.256  62
   2 -13   3 4163.32 572.623  45
   2  13   3 3378.19 525.972  67
  -2 -13  -3 4650.93 602.382  63
  -2 -13  -3 4113.71 579.318  56
  -2 -13  -3 4310.96 606.982 101
  -2 -13  -3 4217.85 566.565  98
   2 -13   3 5060.78 611.887  48
   2 -13   3 4907.17 628.992  62
   2 -13   4 229.517 218.616  48
   2  13   4 32.5603 312.211  70
   2  13   4 338.555 270.681  67
  -2 -13  -4 625.854 275.910  98
   2 -13   4 213.165 288.885  45
  -2 -13  -4 278.499 281.324  53
  -2 -13  -4 17.9779 247.869  56
   2 -13   5 5366.09 572.698  48
   2  13   5 5217.91 569.576  43
   2  13   5 6438.49 609.066  70
  -2 -13  -5 6095.54 582.529  56
  -2 -13  -5 6006.37 592.908  98
  -2 -13  -5 5619.35 541.235  53
   2  13   6 1187.68 239.858  43
  -2 -13  -6 1383.59 262.204  98
   2  13   6 1614.07 286.553  70
   2 -13   6 1188.36 255.656  48
   2  13   6 1012.36 231.252  61
  -2 -13  -6 1375.81 234.806  56
  -2 -13  -6 892.406 226.453  53
  -2  14   7 1225.76 266.422  61
   2 -14  -7 1241.85 271.498  53
   2 -14  -7 1717.47 292.231 102
  -2  14   7 1045.10 186.282  52
  -2 -14   7 1123.61 231.825  46
  -2  14   6 186.637 186.357  43
  -2  14   6-67.1958 218.441  52
  -2 -14   6-146.870 246.921  51
   2 -14  -6 15.9929 293.524  53
   2 -14  -6 21.7306 245.150 102
  -2 -14   6 275.852 187.919  46
  -2  14   6-179.177 244.075  61
   2 -14  -5 3706.69 474.445  45
   2 -14  -5 2889.34 489.221  53
  -2  14   5 3716.36 466.956  43
  -2 -14   5 3370.04 471.136  46
  -2  14   5 3022.24 443.239  61
   2 -14  -5 3532.64 507.826 102
  -2 -14   5 2655.65 417.590  51
   2 -14  -4 1392.75 367.953  45
   2 -14  -4 1270.80 387.637  53
  -2 -14   4 1248.21 328.585  75
   2 -14  -4 905.198 261.503  73
  -2 -14   4 1117.74 388.274  51
  -2 -14   4 822.483 269.053  46
   2 -14  -3 28.2926 284.822  45
   2 -14  -3 60.1282 280.364  53
  -2 -14   3 32.0731 290.770  51
  -2 -14   3-36.2679 202.733  75
   2 -14  -3 191.985 230.968  73
  -2 -14   2 3982.38 522.562  45
   2 -14  -2 3043.57 501.923  45
  -2 -14   2 2927.19 506.759  51
  -2 -14   2 3182.03 504.730  75
   2 -14  -2 2906.76 491.039  73
   2 -14  -2 3136.19 559.410  53
   2 -14  -1-0.91839 217.644  45
  -2 -14   1-683.622 320.250  45
   2 -14  -1 105.372 235.770  75
   2 -14  -1 66.0045 334.867  73
  -2 -14   1 223.032 261.358  51
   2 -14   0 15315.1 1069.58  75
   2 -14   0 13169.1 1012.14  73
  -2 -14   0 14712.7 1025.59  51
  -2 -14   0 14888.8 1049.48  45
   2 -14   0 16245.5 1109.58  45
   2 -14   1 1171.83 392.807  45
  -2 -14  -1 1178.37 369.322  45
  -2 -14  -1 986.701 289.964  56
   2 -14   1 681.636 347.438  73
  -2 -14  -1 738.310 302.515  63
   2 -14   1 108.016 210.802  62
  -2 -14  -1 768.311 296.970 101
   2 -14   2 284.836 290.686  45
  -2 -14  -2 1287.98 326.688 101
  -2 -14  -2 494.160 324.195  56
   2 -14   2 574.768 297.508  48
  -2 -14  -2 860.188 299.060  63
   2 -14   2 793.841 259.082  62
   2 -14   3 1077.59 340.198  45
  -2 -14  -3 1309.30 384.297  56
   2  14   3 1723.01 365.791  70
   2  14   3 1589.94 364.155  67
  -2 -14  -3 1259.51 338.751  98
   2 -14   3 1317.53 328.613  48
   2  14   4 51.5034 266.730  43
   2 -14   4 9.06080 247.548  48
   2  14   4 537.589 222.484  70
  -2 -14  -4 67.2808 238.064  56
  -2 -14  -4 22.1137 220.985  98
  -2 -14  -4 653.011 211.434  53
   2  14   4 230.913 148.773  67
   2  14   5 4029.73 448.967  43
   2  14   5 4011.86 439.383  70
  -2 -14  -5 3551.47 390.604  53
  -2 -14  -5 4332.44 432.101  98
  -2 -14  -5 3477.89 409.887  56
   2 -14   5 3980.79 458.517  48
   2 -15  -6 5.90589 126.871 102
  -2  15   6 272.656 140.101  61
  -2  15   6-60.6557 162.747  52
   2 -15  -6 224.587 194.197  53
   2 -15  -5 25180.1 1146.72  53
  -2  15   5 23892.0 1000.40  61
  -2 -15   5 25986.3 1124.48  51
   2 -15  -4 8257.62 698.223  45
  -2 -15   4 8865.89 716.012  75
   2 -15  -4 8533.08 764.539  53
  -2 -15   4 7887.01 731.306  51
   2 -15  -3 5761.76 625.172  45
  -2 -15   3 5812.66 622.147  75
   2 -15  -3 5502.04 587.273  73
  -2 -15   3 5412.94 658.086  51
   2 -15  -3 4321.39 601.102  53
   2 -15  -2 1279.80 383.920  45
  -2 -15   2 869.196 333.288  75
   2 -15  -2 1487.99 372.151  73
  -2 -15   2 1170.49 365.157  51
  -2 -15   2 2278.06 415.443  45
   2 -15  -1 302.265 234.053  45
  -2 -15   1 178.890 228.611  45
  -2 -15   1 118.718 277.750  75
   2 -15  -1 111.994 283.774  73
  -2 -15   1-111.640 403.949  51
   2 -15  -1 84.2878 224.201  75
  -2 -15   0 930.539 321.391  45
   2 -15   0 1046.46 349.272  73
  -2 -15   0 504.985 265.756  51
   2 -15   0 837.067 354.695  45
   2 -15   1-49.4891 258.056  45
  -2 -15  -1-121.870 301.123  45
  -2 -15  -1-359.801 251.024  63
   2 -15   1 232.385 202.923  62
  -2 -15  -1 14.0650 151.985 101
   2 -15   2 2324.17 480.685  45
  -2 -15  -2 2847.89 480.137  45
   2 -15   2 2171.68 430.153  62
  -2 -15  -2 2614.66 467.146  56
  -2 -15  -3 15778.5 957.182  45
  -2 -15  -3 14223.0 904.481  56
   2 -15   3 13644.5 916.923  45
   2 -15   3 14501.2 839.207  48
  -2 -15  -4 324.786 259.419  45
   2  15   4 339.696 205.843  43
   2 -15   4 707.400 241.729  48
  -2 -15  -4 1003.67 197.017  98
  -2  16   5 123.617 150.129  52
   2 -16  -5 127.873 210.058  53
  -2 -16   5-48.8857 201.620  51
   2 -16  -4 10551.6 752.503  53
  -2 -16   4 11255.8 753.250  51
   2 -16  -4 12106.6 730.844  45
  -2 -16   3 19724.3 1046.67  75
  -2 -16   3 20137.5 1072.85  51
   2 -16  -3 20666.4 1047.62  45
  -2 -16   2 7608.57 721.506  75
   2 -16  -2 8954.28 744.261  45
  -2 -16   2 8389.84 739.605  51
  -2 -16   2 7740.04 638.034  45
  -2 -16   1 5202.27 608.094  75
  -2 -16   1 5108.58 560.536  45
   2 -16  -1 5577.91 596.725  73
   2 -16  -1 5100.77 612.992  45
  -2 -16   1 5106.95 601.561  51
  -2 -16   0 19819.7 1105.06  75
   2 -16   0 20965.4 1159.00  45
  -2 -16   0 22492.2 1143.39  45
  -2 -16  -1 28872.4 1297.29  45
  -2 -16  -1 29777.3 1274.20  75
   2 -16   1 27065.0 1277.60  45
  -2 -16  -2 9963.43 736.190  45
  -2 -16  -2 10869.3 706.567  75
   2 -16   2 10135.0 758.339  45
  -2 -16  -3 908.380 258.143  45
   2  16   3 738.149 218.175  43
  -2  17   4 624.664 167.194  52
  -2 -17   3 3184.67 382.868  75
  -2 -17   3 2837.98 408.054  51
   2 -17  -3 2946.22 361.372  45
  -2 -17   2 934.361 303.811  75
  -2 -17   2 1286.82 322.203  51
   2 -17  -2 906.588 292.728  45
   2 -17  -1 497.470 239.661  45
  -2 -17   1 382.879 235.654  75
  -2 -17   1 361.410 161.933  45
  -2 -17   0 10083.0 695.451  75
  -2 -17   0 10642.7 687.968  45
   2 -17   0 11088.0 740.985  45
  -2 -17  -1 11352.7 686.989  75
  -2 -17  -1 11047.0 678.397  45
   2 -17   1 10551.1 704.749  45
  -2 -17  -2 4705.88 437.514  45
   2 -17   2 4276.00 430.906  45
  -2 -18   1 1184.07 249.948  75
  -3   0  11-225.617 225.010  44
   3   0 -11-227.834 127.793  65
  -3   0  11-217.880 208.300  64
  -3   0  10 11113.2 835.869  44
  -3   0  10 11753.3 809.297  69
   3   0 -10 11936.9 844.431  65
  -3   0  10 11933.3 856.240  64
   3   0 -10 12716.9 868.921  47
  -3   0   9-134.258 309.829  44
  -3   0   9-16.5797 251.271  69
   3   0  -9 236.107 221.829  65
  -3   0   9-40.0188 207.680  64
  -3   0   9-25.2418 260.918  99
   3   0  -9 480.655 294.626  47
   3   0  -8 55.5976 212.413  28
  -3   0   8 794.714 234.731  44
   3   0  -8 512.121 295.853  26
  -3   0   8 312.237 193.489  69
   3   0  -8 347.540 260.707  65
  -3   0   8-73.8431 246.819  64
   3   0  -8 367.641 300.322  96
  -3   0   8 317.382 295.256  99
  -3   0   8-39.2095 205.710  93
   3   0  -8-57.3353 339.059  47
   3   0  -7-81.7204 183.248  28
  -3   0   7 209.570 194.297  24
  -3   0   7-24.8506 202.023  93
  -3   0   7 80.3571 215.875  34
   3   0  -6 31175.7 1275.76  28
  -3   0   6 30320.4 1307.92  88
  -3   0   6 33426.2 1184.37  24
  -3   0   6 31326.0 1356.41  34
   3   0  -6 31803.7 1260.17  96
  -3   0   6 32563.5 1333.03  93
   3   0  -5 57.3517 152.976  28
   3   0  -5-18.8505 202.995  25
  -3   0   5 76.1763 204.741  93
  -3   0   5-42.4596 154.657  24
  -3   0   5-136.646 205.368  34
  -3   0   5 197.394 177.664  97
   3   0  -5 256.371 199.481  96
   3   0  -5-3.93264 162.155  90
  -3   0   5 70.2890 213.077  88
  -3   0   4 7104.73 535.079  88
  -3   0   4 6164.78 479.203  27
   3   0  -4 6916.84 472.067  28
  -3   0   4 6718.57 436.050  39
   3   0  -4 7182.43 509.290  25
   3   0  -4 7251.04 491.980  38
   3   0  -4 7147.47 498.722  37
  -3   0   4 7500.15 530.896  34
  -3   0   4 7035.38 440.505  24
   3   0  -4 7065.55 465.683  96
   3   0  -4 6121.82 471.241  95
  -3   0   4 6275.09 444.028  97
  -3   0   4 6919.86 511.206  92
   3   0  -4 6749.05 477.637  90
   3   0  -4 5874.77 423.811  87
  -3   0   3 67.1568 190.375  27
  -3   0   3 149.548 152.751  97
   3   0  -3-53.4259 143.243   4
   3   0  -3 423.869 244.586   5
   3   0  -3-58.8209 171.619  95
   3   0  -3-124.339 213.274  38
   3   0  -3-90.2986 151.583  37
  -3   0   3 37.6370 132.212  24
   3   0  -3-18.5524 130.642  96
   3   0  -3 30.9483 136.566  25
  -3   0   3 141.769 174.771  92
   3   0  -3-57.6945 177.340  90
  -3   0   3-19.5005 182.380  88
   3   0  -2 142.364 154.384  90
   3   0  -2 186.393 129.690  20
  -3   0   2 148.529 211.821  80
   3   0  -2 183.220 189.809  79
  -3   0   2 108.104 205.627  79
  -3   0   2 106.658 264.860  78
  -3   0   2 169.240 170.135  92
  -3   0   2 165.523 172.301   4
   3   0  -2 601.006 189.028  95
  -3   0   2 28.1138 163.579   2
  -3   0   2 231.452 170.752  91
   3   0  -2 153.579 254.929   5
  -3   0   2 192.242 161.603  88
   3   0  -1 65.7958 150.153  20
  -3   0   1 98.1871 246.262  80
   3   0  -1 80.4594 166.826  79
  -3   0   1 87.4938 190.669  79
  -3   0   1-88.5649 241.740  78
  -3   0   1-19.5625 155.693  91
  -3   0   1 55.7810 172.736   4
   3   0  -1-107.926 178.653  95
   3   0  -1 300.845 306.394   5
  -3   0   1 142.710 188.567   2
   3   0  -1-96.2171 211.921   1
  -3   0   1 153.715 136.222  88
  -3   0   1 80.5684 174.129  92
   3   0  -1-5.31129 137.839  90
  -3   0   0 5932.97 392.551  85
  -3   0   0 4749.76 537.613  80
   3   0   0 5146.23 551.183  80
   3   0   0 5569.08 565.935  79
  -3   0   0 5486.21 525.317  79
  -3   0   0 5454.80 339.406  88
   3   0   0 4781.84 406.442  20
  -3   0   0 5702.70 391.675  15
   3   0   0 4975.78 402.135  95
   3   0   0 5371.93 375.865  90
  -3   0   0 4997.36 375.903  91
   3   0   1-29.6287 194.753  20
   3   0   1 201.372 186.762  95
  -3   0  -1-6.01647 135.002  88
   3   0   1-112.544 162.693  90
  -3   0  -1-177.852 205.438  36
   3   0   1 73.4796 187.142  32
  -3   0  -1 93.6462 137.035  29
   3   0   2 61660.4 1555.81  19
  -3   0  -2 60331.1 1470.28  96
  -3   0  -2 62722.9 1472.76  91
  -3   0  -2 62936.2 1525.91  36
   3   0   2 66269.9 1597.28  95
   3   0   2 61977.9 1498.60  20
   3   0   2 59989.2 1606.43  32
   3   0   2 59414.8 1546.70  89
  -3   0  -2 62468.7 1401.67  29
   3   0   2 65169.0 1524.16  97
   3   0   3-56.9270 191.348  20
  -3   0  -3 31.7439 221.595  91
   3   0   3-159.776 241.092  89
   3   0   3 69.3363 202.435  97
  -3   0  -3 144.346 247.776  36
   3   0   3-34.8467 225.905  32
  -3   0  -3-96.1099 193.304  96
   3   0   3-72.6168 206.678  95
  -3   0  -3 313.504 198.267  29
  -3   0  -4 95.0531 192.784  91
   3   0   4 413.383 295.090  32
  -3   0  -4 495.023 279.640  36
  -3   0  -4 341.715 297.740  96
   3   0   4 326.390 244.119  97
  -3   0  -4 338.578 195.460  29
   3   0   5 189.792 262.948  32
   3   0   5 38.4313 226.960  97
  -3   0  -5-12.7391 253.039  96
  -3   0  -5-207.714 283.069  91
   3   0   6 5496.57 712.083  99
  -3   0  -6 5976.82 681.806  68
  -3   0  -6 5918.91 686.919  36
   3   0   6 4707.68 600.855  59
  -3   0  -6 4610.28 643.194  53
   3   0   6 5619.77 701.710  32
   3   0   7 125.862 294.193  99
   3   0   7-67.4141 345.935  59
  -3   0  -7 121.994 268.437  53
   3   0   8-57.8101 310.815  99
   3   0   8-67.6365 231.561  59
  -3   0  -8 185.216 285.894  53
   3   0   8 244.277 161.371  46
  -3   0  -8 880.357 229.113  47
  -3   1  11 921.629 237.032  44
  -3  -1  11 1264.36 261.725  44
  -3   1  11 746.186 195.880  69
   3  -1 -11 919.375 241.121  65
  -3   1  11 927.780 237.509  64
   3  -1 -10-329.597 219.365  65
  -3  -1  10 93.6950 246.223  44
  -3   1  10 137.983 185.649  44
  -3  -1  10 45.7469 135.673  69
   3   1 -10-94.8732 186.074  65
  -3  -1  10 167.306 226.033  64
  -3   1  10-377.936 278.928  64
  -3   1  10 306.105 176.562  69
   3  -1 -10 164.434 215.419  47
   3   1 -10 43.9759 198.599  47
  -3  -1   9-137.601 283.197  44
  -3   1   9 322.730 291.008  44
  -3  -1   9 800.114 231.911  69
  -3   1   9 424.497 276.130  69
  -3  -1   9-1134.56 404.344  99
   3   1  -9-344.763 263.635  65
   3  -1  -9 412.130 296.271  65
  -3  -1   9 308.419 229.945  64
  -3   1   9-501.255 262.814  64
  -3   1   9 690.896 321.455  99
   3  -1  -9-454.548 282.876  47
   3   1  -9 195.285 227.049  47
   3   1  -8 9025.89 830.231  28
  -3   1   8 11333.6 863.255  44
   3   1  -8 10327.4 905.856  26
   3  -1  -8 9661.65 879.397  26
  -3  -1   8 9074.79 783.727  69
   3   1  -8 10955.2 858.147  65
   3  -1  -8 9667.42 836.797  65
  -3  -1   8 10329.4 852.351  64
  -3   1   8 11328.4 898.713  64
  -3  -1   8 11139.4 845.891  24
   3   1  -8 8458.84 799.712  96
  -3   1   8 9785.01 859.264  93
  -3  -1   8 10190.9 885.964  99
  -3   1   8 9189.71 854.004  99
  -3   1   8 9103.41 878.383  34
  -3  -1   8 8936.87 823.101  93
   3  -1  -8 10497.6 879.042  96
  -3  -1   8 10740.0 864.590  44
   3  -1  -8 10727.2 895.687  47
   3   1  -7 17618.9 1071.87  28
   3  -1  -7 19105.4 1100.34  28
  -3  -1   7 18939.0 1126.00  93
   3  -1  -7 20938.0 1205.96  26
  -3  -1   7 20741.8 1070.19  24
   3   1  -7 18106.9 1124.49  16
  -3  -1   7 19088.7 1015.25  97
  -3  -1   7 16853.4 1100.66  34
   3  -1  -7 19997.5 1145.07  96
   3   1  -7 19437.1 1097.00  96
  -3   1   7 17710.4 1101.59  93
  -3   1   7 19295.3 1184.70  34
   3  -1  -6 21240.6 1048.12  28
  -3  -1   6 21167.5 997.885  97
   3   1  -6 20027.3 1056.41  25
   3   1  -6 22814.7 1136.27  16
  -3  -1   6 22662.0 1015.11  24
  -3   1   6 21896.2 1146.92  34
  -3  -1   6 19472.8 1071.52  34
   3   1  -6 21945.8 1073.10  28
   3  -1  -6 22659.3 1087.08  96
   3   1  -6 24193.9 1083.83  96
  -3   1   6 21585.2 1110.72  93
  -3  -1   6 21134.9 1082.99  93
  -3   1   6 20330.0 1094.51  88
   3  -1  -5 7564.31 560.322  28
   3   1  -5 8038.26 597.372  28
   3   1  -5 7203.39 599.553  25
  -3  -1   5 7420.36 600.621  34
  -3  -1   5 7641.60 543.803  24
   3   1  -5 8040.69 568.761  37
  -3   1   5 7438.12 615.407  34
  -3  -1   5 7875.04 558.533  97
   3  -1  -5 7809.10 586.563  96
   3   1  -5 8113.71 554.735  96
   3   1  -5 7490.86 619.151  16
   3  -1  -5 7635.04 545.766  90
  -3  -1   5 7543.10 618.392  88
  -3  -1   5 8474.03 630.075  93
  -3   1   5 7656.88 627.395  88
   3  -1  -4 43261.4 1152.04  87
  -3   1   4 42556.6 1182.03  27
  -3  -1   4 44485.4 1243.34  27
  -3  -1   4 42111.3 1155.32  97
  -3   1   4 42487.2 1126.02  39
   3   1  -4 42051.0 1121.82  38
   3  -1  -4 42516.8 1179.73  25
   3  -1  -4 45141.6 1184.27  38
  -3  -1   4 43081.8 1110.29  24
   3   1  -4 44036.6 1181.07  37
   3  -1  -4 44501.5 1113.47  95
  -3   1   4 40649.0 1234.68  34
  -3   1   4 42831.5 1042.12  97
  -3  -1   4 44130.4 1199.93  34
   3   1  -4 42103.7 1200.99  25
   3  -1  -4 43208.2 1153.38  96
   3   1  -4 41822.2 1037.26  96
   3  -1  -4 44196.0 1112.63  28
  -3  -1   4 44242.9 1252.36  92
   3   1  -4 42250.9 1279.35  16
   3   1  -4 41732.2 1107.12  90
   3  -1  -4 42666.7 1173.45  90
  -3   1   4 42911.0 1241.48  88
  -3  -1   4 42889.4 1235.23  88
   3  -1  -3 455.862 247.466   5
   3   1  -3 417.899 207.904   5
  -3  -1   3 430.624 193.960  80
   3   1  -3 250.770 149.306   4
  -3   1   3 337.460 164.426  27
   3   1  -3 311.291 183.422  95
  -3  -1   3 280.745 183.314  27
   3   1  -3 452.627 185.289  25
   3  -1  -3 421.457 166.412  25
   3   1  -3 218.890 192.840  38
   3  -1  -3 459.780 233.689  38
   3  -1  -3 107.634 148.646  96
   3   1  -3 342.924 169.571  37
  -3  -1   3 934.727 188.609  24
  -3   1   3 97.3183 167.981   5
  -3  -1   3 383.350 189.542  88
   3  -1  -3 314.978 162.436  95
  -3  -1   3 158.833 194.865  92
  -3  -1   3 320.134 180.258  97
   3  -1  -3 236.455 181.953  90
  -3   1   3 150.210 156.442  92
   3   1  -3 268.900 162.855  90
  -3   1   3 324.619 194.586  88
   3   1  -2 3159.38 320.317  90
  -3   1   2 3304.35 398.220   4
   3   1  -2 3485.13 289.648  20
  -3   1   2 3572.09 447.677  80
   3  -1  -2 3557.55 420.697  79
  -3  -1   2 3668.79 448.808  79
  -3   1   2 3730.13 426.143  79
  -3   1   2 3581.75 458.301  78
  -3  -1   2 2931.67 413.508  78
   3  -1  -2 2970.92 436.937   5
   3  -1  -2 3067.86 292.370  95
  -3   1   2 3566.83 395.118   2
  -3  -1   2 3017.92 315.292   4
  -3  -1   2 3246.99 296.404  24
  -3  -1   2 3563.78 369.404   2
   3   1  -2 3963.78 489.758   5
  -3  -1   2 2980.72 299.929  91
  -3  -1   2 3313.98 340.003  92
   3   1  -2 2967.22 329.878  95
  -3   1   2 3282.99 328.034  88
  -3   1   2 3660.94 311.815  92
  -3   1   2 3517.86 312.242  91
  -3  -1   2 3702.38 300.640  88
   3  -1  -2 3488.71 344.272  90
  -3   1   2 3642.57 463.604   5
  -3  -1   1 76529.2 1697.95  80
  -3   1   1 75528.4 1899.25  80
   3   1  -1 78299.4 1721.03  80
  -3  -1   1 75510.2 1563.59   4
   3   1  -1 74853.7 1872.38  79
   3  -1  -1 77331.6 1761.64  79
  -3  -1   1 78159.7 1879.57  79
  -3   1   1 79415.0 1755.81  79
  -3   1   1 79975.7 1929.12  78
  -3  -1   1 81182.2 1910.56  78
  -3   1   1 79464.0 1763.19   4
   3   1  -1 79886.9 1274.97  12
   3  -1  -1 76073.5 1823.98   1
   3   1  -1 80242.8 1943.09   1
   3   1  -1 76870.8 1378.74  90
   3  -1  -1 79292.5 1362.79  20
  -3   1   1 80409.7 2035.20   5
  -3  -1   1 79433.0 1332.37  91
   3   1  -1 78517.5 2039.48   5
  -3  -1   1 80619.9 1781.66   2
   3   1  -1 80789.1 1273.57  17
   3  -1  -1 80688.4 2061.64   5
  -3  -1   1 75889.8 1391.88  92
   3  -1  -1 79981.4 1355.98  90
  -3   1   1 78350.5 1327.78  91
   3  -1  -1 74719.5 1307.45  95
   3   1  -1 77014.6 1430.22  95
  -3   1   1 72121.9 1252.63  88
  -3   1   1 73852.5 1730.60   2
   3   1  -1 76735.5 1347.95  20
   3   1  -1 81551.0 1276.26  84
  -3  -1   0 19229.4 972.903  80
   3   1   0 20831.1 1005.27  80
   3  -1   0 19562.8 923.313  79
  -3   1   0 18688.5 894.223  79
   3  -1   0 19828.3 662.076  90
   3   1   0 20828.2 718.116  90
   3   1   0 21490.1 789.188  95
  -3   1   0 18088.8 947.143   1
  -3   1   0 18926.2 715.098  15
   3   1   0 20308.2 760.337  20
   3  -1   0 19809.8 752.074  20
  -3   1   0 20660.6 741.453  85
  -3  -1   0 19022.0 573.734  23
  -3   1   0 20326.6 684.468  88
  -3   1   0 20065.8 711.203  91
  -3  -1   0 19586.7 698.632  91
  -3   1   0 19413.8 691.488  29
   3  -1   0 19624.6 737.809  95
  -3   1  -1 82667.5 1707.35  15
  -3   1  -1 78506.7 1685.12  85
   3  -1   1 79491.3 1685.75  19
   3  -1   1 84980.0 1624.62  95
   3   1   1 81241.1 1417.17  90
  -3  -1  -1 79823.8 1393.30  29
   3   1   1 82309.7 1609.19  32
  -3   1  -1 82660.4 1528.23  36
  -3  -1  -1 81153.7 1584.48  36
  -3   1  -1 82235.5 1505.93  29
   3  -1   1 80901.1 1665.33  35
   3   1   1 78386.1 1604.91  95
   3  -1   1 78440.1 1561.88  20
   3  -1   1 75294.1 1605.55  32
  -3   1  -1 82554.8 1534.73  91
  -3  -1  -1 78891.7 1481.69  91
   3  -1   1 81937.5 1294.69  90
   3   1   1 75577.3 1455.08  89
   3   1   1 79097.1 1597.05  20
  -3   1  -2 18587.3 963.904  85
   3  -1   2 18262.4 882.486  19
   3  -1   2 18281.0 830.048  97
   3  -1   2 17923.1 813.298  20
   3   1   2 18664.4 846.687  20
   3   1   2 18408.2 904.388  32
  -3   1  -2 18998.4 852.760  36
  -3  -1  -2 18849.7 870.281  36
   3   1   2 18766.9 863.468  95
  -3  -1  -2 18380.9 788.413  96
   3  -1   2 16864.8 881.919  32
  -3   1  -2 17552.2 800.872  91
  -3  -1  -2 17780.6 789.658  91
   3  -1   2 19364.2 879.330  95
   3   1   2 17869.3 849.658  89
  -3   1  -2 17775.7 793.641  29
  -3  -1  -2 18925.3 749.509  29
   3   1   3 784.021 285.148  89
   3   1   3 1243.78 304.958  95
  -3   1  -3 1535.99 310.852  91
   3   1   3 1059.65 271.156  97
   3  -1   3 1013.50 277.752  97
   3  -1   3 1024.69 281.646  95
   3  -1   3 1244.11 332.994  32
   3   1   3 673.909 267.918  32
  -3   1  -3 1172.59 302.554  36
  -3  -1  -3 794.102 288.754  36
  -3   1  -3 820.431 266.827  96
   3   1   3 1161.42 255.747  20
  -3  -1  -3 1132.28 301.292  96
   3  -1   3 1184.17 282.121  19
  -3  -1  -3 1170.83 291.655  91
  -3   1  -3 1208.09 275.529  29
  -3  -1  -4 11993.0 847.296  96
  -3   1  -4 12458.8 872.572  36
  -3  -1  -4 11814.7 850.293  36
   3  -1   4 12515.9 852.359  97
   3   1   4 11074.5 905.280  32
   3   1   4 13570.8 856.017  97
  -3   1  -4 13441.5 947.883  96
   3  -1   4 11432.2 899.734  32
  -3   1  -4 13020.8 843.729  91
  -3  -1  -4 12778.9 837.971  91
   3   1   4 11889.5 917.811  89
  -3   1  -4 13421.6 827.037  29
   3   1   5 17285.4 1025.93  97
  -3   1  -5 18419.8 1009.40  29
  -3   1  -5 18665.4 1145.10  36
  -3  -1  -5 17477.8 1110.05  36
  -3   1  -5 17025.3 1148.24  96
   3  -1   5 18591.4 1090.31  97
   3   1   5 14963.9 1113.67  32
   3  -1   5 16289.3 1171.29  32
  -3  -1  -5 18243.3 1070.61  91
  -3   1  -5 18867.4 1091.63  91
   3   1   6 364.940 315.043  99
   3  -1   6 969.581 381.985  35
  -3   1  -6 1093.88 328.806  68
  -3  -1  -6 655.009 300.797  68
   3  -1   6 1358.55 356.211  59
   3   1   6 933.014 367.308  59
  -3   1  -6 356.802 253.780  36
  -3  -1  -6 984.158 339.213  36
   3  -1   6 192.815 390.137  99
   3  -1   6 998.500 297.382  32
  -3  -1  -6 1154.04 345.665  53
   3   1   6 689.979 343.757  32
   3  -1   7 12189.5 908.407  59
   3   1   7 10927.2 878.449  59
  -3  -1  -7 12164.4 963.499  53
   3   1   7 12385.0 1016.62  99
   3  -1   7 12239.7 990.178  99
  -3   1  -7 12036.1 953.559  53
   3  -1   8 645.294 288.309  59
   3   1   8 1240.13 317.456  59
   3  -1   8 476.562 285.051  99
  -3  -1  -8 1066.14 320.189  53
  -3   1  -8 918.815 330.831  53
   3   1   8 1034.62 310.543  99
  -3   1  -8 730.953 250.759  47
   3  -1   8 1056.00 282.879  46
  -3   2  11 4740.97 406.675  69
   3  -2 -11 4191.84 430.420  65
  -3   2  11 4480.99 428.407  64
  -3  -2  11 3956.72 427.254  44
  -3  -2  10 824.064 301.197  44
   3  -2 -10 298.912 193.879  65
  -3   2  10 844.281 298.722  69
  -3   2  10 759.494 227.488  64
  -3   2  10 511.100 241.113  44
  -3  -2  10 123.900 275.301  64
   3  -2 -10 240.248 252.867  47
   3   2 -10 136.343 220.820  47
  -3  -2   9 28661.1 1438.78  44
  -3   2   9 29944.4 1394.72  44
  -3  -2   9 29360.7 1351.00  69
   3  -2  -9 27468.3 1412.18  65
  -3  -2   9 30226.4 1466.16  64
  -3   2   9 27314.4 1368.92  64
  -3   2   9 27561.4 1496.77  99
  -3   2   9 27494.4 1382.76  69
   3  -2  -9 28669.0 1470.66  47
   3   2  -8 31345.6 1507.38  28
  -3  -2   8 33212.8 1519.03  44
   3   2  -8 34714.7 1614.41  26
   3  -2  -8 33854.4 1625.78  26
  -3   2   8 32404.3 1611.82  34
  -3  -2   8 30522.0 1390.80  69
   3  -2  -8 32718.7 1517.04  65
  -3  -2   8 37047.4 1604.76  64
  -3   2   8 34476.0 1495.92  64
  -3  -2   8 31821.6 1448.13  24
   3   2  -8 33145.7 1465.09  36
  -3  -2   8 33090.6 1545.02  99
  -3   2   8 32061.7 1423.70  44
  -3   2   8 31079.6 1553.31  99
   3  -2  -8 32989.9 1565.12  96
  -3   2   8 29987.7 1491.75  93
  -3  -2   8 31984.6 1527.30  93
   3  -2  -8 33607.6 1545.30  47
   3   2  -7 20764.4 1201.28  16
  -3  -2   7 23118.5 1173.74  24
   3  -2  -7 22647.2 1262.53  26
  -3   2   7 21473.6 1248.91  34
  -3  -2   7 24246.4 1195.93  97
   3  -2  -7 22770.1 1228.21  96
  -3   2   7 22397.9 1224.09  93
  -3  -2   7 21400.4 1186.20  93
   3   2  -7 22065.1 1214.29  28
   3   2  -6 497.270 243.481  28
  -3  -2   6 462.929 250.121  97
  -3  -2   6 383.131 270.613  34
   3  -2  -6 182.902 249.391  26
   3   2  -6 377.196 262.756  25
  -3  -2   6 609.018 238.649  24
   3  -2  -6 532.297 256.952  96
  -3   2   6 609.981 304.415  34
   3   2  -6 251.230 229.097  16
  -3  -2   6 168.928 203.966  93
  -3   2   6 46.3280 228.323  93
   3  -2  -6 122.029 206.423  28
  -3   2   6 360.578 241.956  88
   3  -2  -5 169.680 161.930  87
  -3  -2   5 286.468 212.326  97
  -3  -2   5 323.299 210.869  34
   3   2  -5-4.77239 166.171  82
  -3   2   5 356.876 206.486  39
   3   2  -5 343.500 244.472  25
   3   2  -5 407.345 188.057  37
  -3  -2   5 203.568 215.807  24
   3  -2  -5 546.885 230.432  90
  -3   2   5 468.243 231.187  34
   3   2  -5 419.279 249.659  16
   3  -2  -5 490.817 219.662  96
  -3  -2   5 637.441 230.619  93
   3  -2  -5 171.303 185.961  38
   3  -2  -5 552.033 226.191  28
  -3   2   5 427.817 248.132  88
   3  -2  -4 9557.37 590.716  87
   3  -2  -4 9097.37 511.796  28
   3  -2  -4 9183.00 580.552  38
  -3   2   4 9080.01 557.037  27
  -3  -2   4 10327.4 625.066  27
  -3  -2   4 9839.31 610.114  88
  -3   2   4 8601.64 555.020  39
  -3   2   4 10657.3 668.895  34
   3   2  -4 9643.47 724.384   6
   3   2  -4 10317.1 578.636  38
  -3  -2   4 9376.48 565.137  24
   3   2  -4 9712.47 585.032  37
   3   2  -4 9554.58 654.021  16
  -3  -2   4 10067.5 579.850  34
  -3   2   4 10517.6 649.345  88
   3   2  -4 10343.6 564.654  90
  -3  -2   4 10255.6 613.760  97
   3  -2  -4 10393.7 615.849  90
   3  -2  -4 10555.0 620.919  96
  -3  -2   4 10515.9 647.847  92
   3   2  -4 9799.22 813.558  82
   3   2  -4 9196.84 611.156  25
  -3   2   3 4552.79 377.251  27
  -3  -2   3 4253.49 390.909  27
   3   2  -3 4836.42 405.647  38
   3  -2  -3 5239.64 408.002  96
   3  -2  -3 4156.88 321.575  95
  -3  -2   3 4398.20 381.771  24
  -3   2   3 4247.52 349.974  39
   3  -2  -3 4735.59 407.697  38
   3   2  -3 4703.78 391.575  37
  -3   2   3 4593.88 514.873   5
   3   2  -3 4785.65 432.525  95
  -3  -2   3 4764.37 429.845  92
  -3  -2   3 4537.10 374.268  88
  -3  -2   3 4826.32 408.378  97
   3  -2  -3 4443.29 510.635   5
  -3   2   3 4742.54 365.326  92
  -3   2   3 4620.68 413.061  88
   3  -2  -3 5178.90 424.157  90
   3   2  -3 4795.85 394.285  90
  -3   2   3 4533.12 312.272  89
   3  -2  -2 429.548 294.066   5
  -3  -2   2 438.378 151.418  80
   3  -2  -2 321.262 217.812  79
  -3   2   2 235.283 186.943  79
  -3  -2   2 1122.91 356.086  78
   3   2  -2 580.219 197.612  38
   3  -2  -2 669.183 210.617  38
  -3  -2   2 302.594 120.058   4
   3   2  -2 783.304 200.555  37
  -3  -2   2 540.332 186.376  24
  -3  -2   2 223.267 171.342   2
  -3  -2   2 1033.69 182.315  88
   3  -2  -2 255.505 149.791  95
   3   2  -2 520.107 218.765   2
   3   2  -2 352.545 193.331  95
  -3  -2   2 739.342 223.875  92
  -3   2   2 463.200 145.335  92
  -3   2   2 355.203 157.332  91
  -3  -2   2 410.350 170.209  91
   3   2  -2 422.945 192.377  90
   3  -2  -2 488.468 195.741  90
   3   2  -2 72.5684 249.434   5
  -3   2   2-68.3550 317.272   5
  -3   2   2 316.343 212.331  88
   3  -2  -2 562.888 170.474  96
   3   2  -1 62842.3 1273.84  84
   3  -2  -1 63742.1 1622.57   1
   3   2  -1 63873.4 1463.40  80
   3  -2  -1 61501.0 1490.96  79
  -3   2   1 64241.8 1475.66  79
  -3   2   1 59521.4 1687.17  78
  -3  -2   1 63324.8 1700.88  78
   3   2  -1 63487.4 1278.63  17
  -3   2   1 63896.9 1268.81  13
   3  -2  -1 64040.7 1223.80  90
  -3  -2   1 60446.4 1175.43  91
  -3  -2   1 65602.3 1204.77  23
   3   2  -1 62346.3 1337.36  95
   3  -2  -1 64405.6 1179.78  95
   3   2  -1 60964.4 1267.40  12
   3  -2  -1 61936.6 1180.49  94
  -3  -2   1 59979.2 1314.46  92
  -3   2   1 62352.4 1201.84  91
   3   2  -1 62777.0 1276.34  90
   3   2  -1 60188.7 1596.19   2
  -3   2   1 63062.0 1251.78  88
  -3  -2   1 64990.8 1632.68   2
   3  -2   0 4688.95 437.938  19
  -3  -2   0 4595.33 484.228  80
   3   2   0 4137.92 463.948  80
   3  -2   0 4884.76 453.460  79
  -3   2   0 5069.37 462.128  79
  -3   2   0 3926.40 379.079  85
   3   2   0 4882.33 420.679  95
  -3   2   0 5349.89 530.591   1
   3   2   0 5017.04 410.255  17
  -3  -2   0 4446.61 386.370  36
   3  -2   0 4452.54 322.673  90
  -3  -2   0 4106.67 304.429  23
   3  -2   0 4963.48 411.886  35
   3  -2   0 4197.56 351.236  95
  -3   2   0 4113.10 385.690  15
  -3   2   0 4705.86 380.906  88
  -3   2   0 4575.85 365.611  91
  -3  -2   0 4626.26 359.286  91
   3   2   0 4268.10 368.503  90
   3   2   0 4288.30 386.515  84
  -3   2   0 4635.28 368.349  29
  -3   2  -1 64031.4 1574.38  85
   3  -2   1 66370.0 1596.41  19
   3  -2   1 67521.7 1576.74  35
   3   2   1 68969.6 1490.16  32
  -3   2  -1 68377.4 1619.42  15
  -3   2  -1 63818.3 1358.66  91
  -3   2  -1 68819.9 1367.22  36
  -3  -2  -1 64373.4 1476.52  36
  -3  -2  -1 71977.1 1462.32  30
  -3   2  -1 66093.3 1403.21  29
   3  -2   1 68048.0 1472.07  95
   3   2   1 68059.6 1508.78  95
   3  -2   1 63018.0 1525.74  32
  -3  -2  -1 67340.0 1374.25  91
   3   2   1 66796.1 1353.45  90
   3   2   1 66160.4 1347.82  89
   3  -2   2 821.818 258.543  95
   3  -2   2 649.688 256.649  35
   3  -2   2 713.021 251.908  19
   3   2   2 1143.42 227.125  90
   3   2   2 1090.71 256.834  95
  -3   2  -2 1114.98 273.256  36
  -3  -2  -2 542.660 243.001  36
   3   2   2 858.779 268.074  32
   3  -2   2 1040.36 258.066  97
  -3   2  -2 1146.60 253.207  91
  -3   2  -2 721.005 287.456  15
   3  -2   2 652.882 281.666  32
  -3  -2  -2 806.681 228.208  91
  -3   2  -2 1359.63 347.317  85
   3   2   2 948.870 250.384  89
  -3   2  -2 702.682 219.414  29
   3   2   2 1036.91 259.019  20
   3  -2   3 804.603 272.785  19
   3  -2   3 476.910 282.678  35
   3   2   3 717.826 241.706  20
  -3   2  -3 301.846 220.984  36
  -3  -2  -3 289.974 200.506  36
   3   2   3 721.542 241.240  95
   3  -2   3 485.746 259.660  97
   3   2   3 431.791 206.595  97
  -3   2  -3 575.915 243.680  96
   3   2   3 534.931 290.707  32
   3  -2   3 371.193 251.047  32
  -3   2  -3 633.323 243.069  91
  -3  -2  -3 543.148 226.601  91
   3   2   3 729.638 289.880  89
  -3   2  -3 683.077 251.220  29
   3   2   4 2699.36 410.293  97
   3   2   4 1476.64 421.544  32
   3   2   4 2488.75 468.966  89
  -3   2  -4 1893.59 393.236  36
  -3  -2  -4 2963.35 480.359  36
   3  -2   4 2647.66 441.610  97
   3  -2   4 2004.67 454.553  35
  -3   2  -4 1770.47 408.876  96
  -3  -2  -4 3017.82 435.353  91
  -3   2  -4 2338.92 388.247  29
   3  -2   4 1783.30 444.629  32
  -3   2  -4 2484.48 397.403  91
   3  -2   5-45.3006 254.702  35
  -3  -2  -5 177.128 154.187  91
  -3   2  -5 75.1345 240.136  36
  -3  -2  -5-58.2713 256.291  36
   3  -2   5-25.7609 252.977  97
   3   2   5 47.5614 239.594  97
  -3   2  -5 69.8826 298.533  96
   3  -2   5 124.570 226.535  32
   3   2   5 239.527 218.299  32
  -3   2  -5 437.363 162.402  91
   3   2   5 115.105 307.682  89
  -3   2  -5 119.476 205.095  29
   3  -2   6 2338.63 495.310  99
   3  -2   6 2787.18 532.854  35
   3   2   6 2358.87 518.950  32
   3  -2   6 1444.94 337.795  59
  -3   2  -6 2392.27 488.245  36
   3   2   6 2169.45 423.540  59
  -3  -2  -6 1603.22 389.435  36
   3   2   6 1695.03 417.122  99
  -3  -2  -6 1974.31 417.484  53
   3   2   7 12970.5 881.430  64
   3  -2   7 12173.6 893.964  59
   3   2   7 12290.5 891.071  59
   3   2   7 13295.1 1049.56  99
  -3  -2  -7 12205.1 953.287  53
  -3   2  -7 10772.2 913.100  53
   3  -2   7 11365.1 927.041  99
   3   2   8 2582.56 349.122  64
   3  -2   8 2773.76 420.019  59
   3   2   8 2701.17 387.004  59
   3   2   8 2579.72 458.754  99
   3  -2   8 2947.38 418.067  99
  -3  -2  -8 2366.28 411.218  53
  -3   2  -8 2909.14 446.939  53
   3  -2   8 2555.65 388.560  46
   3  -3 -11 2148.03 314.087  65
  -3   3  11 2275.93 302.491  64
  -3  -3  11 2394.73 330.492  44
  -3   3  11 2915.20 337.075  69
  -3  -3  10 380.055 286.180  44
  -3   3  10 364.956 218.903  69
   3  -3 -10 138.664 251.959  65
  -3  -3  10 395.159 254.431  64
  -3   3  10 75.2312 247.352  64
  -3  -3   9 207.620 283.939  44
   3  -3  -9-129.809 281.684  65
  -3  -3   9 92.6352 282.264  64
  -3   3   9-53.4614 229.134  64
   3  -3  -9 223.339 246.336  47
  -3   3   9 86.9217 319.432  99
   3   3  -8 26093.2 1378.41  28
  -3  -3   8 28608.3 1425.84  44
   3  -3  -8 25984.6 1439.06  26
  -3  -3   8 26618.6 1288.25  69
   3  -3  -8 27899.2 1313.32  66
   3  -3  -8 27221.4 1407.91  65
  -3  -3   8 28260.0 1430.07  64
  -3   3   8 27599.2 1320.50  64
  -3  -3   8 28905.9 1380.59  24
  -3   3   8 27920.8 1496.37  99
  -3   3   8 26385.4 1301.96  61
  -3   3   8 27392.4 1486.55  34
  -3  -3   8 27121.8 1347.76  97
   3  -3  -8 26380.9 1419.46  96
  -3   3   8 26738.2 1382.25  93
  -3  -3   8 27870.1 1413.90  93
   3  -3  -8 29427.0 1467.04  47
   3   3  -7 29253.4 1408.26  28
  -3   3   7 29410.7 1388.84  88
   3  -3  -7 30440.3 1481.09  26
   3   3  -7 30806.2 1424.75  25
  -3  -3   7 31634.7 1389.79  24
  -3  -3   7 29815.1 1358.23  97
   3  -3  -7 29314.9 1439.40  96
   3   3  -7 30299.3 1480.98  16
  -3   3   7 28864.8 1392.16  93
  -3  -3   7 31898.4 1432.87  93
  -3   3   7 29528.3 1478.89  34
  -3   3   6 67200.4 2030.33  34
   3  -3  -6 65415.8 1947.82  26
  -3   3   6 58904.6 1818.30  88
   3   3  -6 65473.6 2018.06  16
  -3  -3   6 66725.6 1854.17  24
  -3  -3   6 65159.3 1835.78  97
   3  -3  -6 68044.7 1975.23  96
  -3   3   6 58803.5 1823.05  93
  -3  -3   6 65830.0 1859.91  93
   3   3  -6 63355.8 1886.99  25
   3   3  -6 62469.5 1871.77  28
   3  -3  -5 23006.0 1006.73  87
   3  -3  -5 24960.6 968.475  28
  -3  -3   5 24793.7 1000.23  23
   3  -3  -5 25880.8 1101.17  26
  -3   3   5 23503.7 1052.35  39
   3   3  -5 24175.8 1085.69  25
   3  -3  -5 24714.1 996.394  38
  -3  -3   5 22956.2 1016.27  24
   3   3  -5 24820.6 997.333  37
  -3   3   5 24993.9 1142.19  34
  -3  -3   5 24434.5 1047.14  34
   3   3  -5 21939.9 1094.07  16
  -3  -3   5 24545.1 1048.34  97
   3  -3  -5 22528.8 1041.50  96
   3   3  -5 23690.9 1408.51  82
  -3  -3   5 23482.2 1005.57  93
  -3   3   5 25994.8 994.458  89
  -3   3   5 23423.5 1059.14  88
   3  -3  -4 61400.3 1515.39  96
   3   3  -4 60955.6 2108.32  82
  -3   3   4 57387.9 1328.76  27
   3  -3  -4 62475.3 1489.37  26
  -3   3   4 57414.5 1457.64  39
   3   3  -4 63018.0 1993.24   6
   3   3  -4 60572.7 1395.44  38
   3  -3  -4 59852.5 1472.90  38
  -3  -3   4 61598.3 1475.77  24
   3   3  -4 62749.5 1486.98  37
   3  -3  -4 61007.2 1535.64  87
   3   3  -4 62302.5 1632.82  16
  -3  -3   4 59746.6 1365.18  34
   3  -3  -4 58512.2 1479.42  90
  -3  -3   4 59269.9 1440.22  23
  -3  -3   4 60308.6 1483.64  97
  -3  -3   4 61601.8 1426.21  93
  -3  -3   4 60817.1 1526.59  92
   3   3  -4 61246.3 1324.68  90
  -3   3   4 65793.9 1393.28  89
  -3   3   4 64960.2 1577.54  88
  -3  -3   4 59878.6 1463.54  88
   3  -3  -3 201399. 2533.86  90
   3   3  -3 211771. 3677.39  82
  -3   3   3 211876. 2396.95  27
  -3  -3   3 207545. 2530.73  27
   3   3  -3 204423. 2700.87  16
   3  -3  -3 215594. 2307.65  26
  -3  -3   3 209748. 2652.85  92
   3  -3  -3 202132. 2635.18  87
   3   3  -3 211916. 2718.70  95
  -3   3   3 215805. 2506.73  39
   3   3  -3 221330. 2517.33  38
   3  -3  -3 214178. 2573.55  38
  -3  -3   3 210244. 2513.76  24
   3   3  -3 209041. 2523.32  37
  -3  -3   3 202950. 2511.91  97
   3  -3  -3 218093. 2579.29  96
  -3  -3   3 202886. 2496.89  23
  -3   3   3 211476. 2607.49  88
   3   3  -3 213714. 2428.93  90
  -3   3   3 220889. 2317.17  89
  -3  -3   3 205980. 2342.47  88
  -3   3   2 63708.2 1193.24  13
   3   3  -2 63654.2 1605.19   2
  -3  -3   2 66228.3 1586.60   2
  -3  -3   2 64186.9 1284.57  27
   3  -3  -2 62306.9 1548.94  79
   3  -3  -2 64478.4 1318.77  19
   3  -3  -2 66262.8 1670.92   1
   3   3  -2 64677.9 1360.38  38
  -3  -3   2 63372.7 1691.58  78
   3  -3  -2 65842.0 1371.17  38
  -3  -3   2 62002.4 1317.58  24
   3   3  -2 59687.5 1851.90   5
  -3   3   2 63554.4 1369.91  88
   3   3  -2 63209.4 1310.83  90
  -3  -3   2 64692.6 1425.06  92
   3   3  -2 62055.4 1407.71  95
  -3  -3   2 64888.4 1341.06  23
   3  -3  -2 67439.1 1342.76  96
  -3  -3   2 63441.0 1232.84  91
   3  -3  -2 61760.8 1157.65  94
  -3   3   2 68697.9 1369.31  33
  -3   3   2 61490.5 1202.84  91
   3  -3  -2 65281.0 1352.41  90
  -3  -3   2 62802.9 1055.84  88
  -3   3   1 84224.4 1531.73  13
   3   3  -1 86558.0 1648.54  84
  -3   3   1 86694.4 1587.69  79
  -3   3   1 91674.6 2099.63  78
   3  -3  -1 89380.6 1474.36  90
   3   3  -1 89447.6 1671.11  12
   3   3  -1 89389.2 1678.68  17
  -3  -3   1 87911.7 2005.57  78
   3   3  -1 89217.5 1552.39  38
  -3   3   1 85513.2 1410.81  91
   3  -3  -1 90362.5 1519.10  38
  -3  -3   1 85304.2 1589.54  36
   3  -3  -1 90255.1 1668.82  19
   3   3  -1 90621.0 1563.89  90
  -3  -3   1 90723.9 1493.65  23
  -3  -3   1 87947.9 1416.89  91
  -3   3   1 88258.9 1511.03  33
   3  -3  -1 87144.8 1334.71  95
   3   3  -1 86809.0 1637.95  95
   3  -3  -1 88554.0 1494.00  94
  -3  -3   1 85277.6 1634.25  92
   3   3  -1 91435.1 1489.94  31
  -3   3   1 89201.2 1584.99  88
   3   3   0 277.219 218.599  84
  -3  -3   0 120.714 141.171  91
  -3  -3   0 76.9562 191.495  80
   3   3   0 64.8100 202.791  80
  -3   3   0 122.049 194.650  13
  -3  -3   0 423.911 199.030  36
   3   3   0 308.261 208.389  17
   3   3   0 6.72304 201.566  95
   3  -3   0 153.360 227.466  19
   3   3   0 317.082 197.596  38
   3  -3   0 141.551 96.1293  22
  -3   3   0 637.897 193.270  91
   3  -3   0 187.744 153.650  95
  -3  -3   0 103.184 152.959  23
   3   3   0 207.549 192.170  90
   3  -3   0 200.878 178.018  94
   3   3   0 468.877 205.494  31
   3  -3   0 112.459 108.744  90
  -3  -3   0-80.0042 183.313  30
  -3   3   0 159.840 148.999  29
  -3   3   0 210.046 188.063  88
   3   3   1 44384.8 1222.65  32
  -3   3  -1 42634.7 1338.77  85
   3  -3   1 40232.9 1299.94  19
   3   3   1 42854.5 1155.14  90
   3  -3   1 42732.3 1124.09  97
  -3   3  -1 44166.8 1143.31  91
   3  -3   1 42023.0 1311.48  35
   3   3   1 41972.7 1058.49  38
   3  -3   1 40459.8 1142.38  95
  -3   3  -1 42501.4 1073.08  36
  -3  -3  -1 42657.8 1241.90  36
  -3  -3  -1 44064.2 1118.47  91
  -3   3  -1 42128.4 1349.61  15
   3   3   1 41777.1 1210.46  95
  -3  -3  -1 45231.9 1270.15  30
   3   3   1 43154.5 1091.31  89
  -3   3  -1 40583.8 1153.23  29
  -3   3  -2 37932.0 1438.28  85
   3  -3   2 38580.7 1348.78  19
   3   3   2 41724.4 1194.17  90
   3  -3   2 38578.4 1388.04  35
  -3   3  -2 41842.1 1233.18  36
  -3   3  -2 40381.6 1469.41  15
  -3  -3  -2 39581.1 1302.08  36
   3   3   2 42199.3 1289.10  95
   3   3   2 39599.5 1334.83  32
   3  -3   2 37421.1 1359.81  32
   3  -3   2 40668.3 1237.13  97
   3  -3   2 40930.9 1291.89  95
  -3   3  -2 39558.2 1207.82  91
  -3  -3  -2 39699.8 1174.94  91
  -3  -3  -2 39662.5 1319.13  30
   3   3   2 40893.4 1267.45  89
  -3   3  -2 39266.5 1236.43  29
   3  -3   3 4081.87 493.563  19
   3   3   3 4445.17 470.983  97
   3  -3   3 5469.82 549.233  97
  -3   3  -3 4946.86 511.615  36
   3  -3   3 3725.84 528.004  35
  -3  -3  -3 4074.40 487.223  36
   3   3   3 4894.02 500.480  95
   3   3   3 4658.17 552.347  32
  -3   3  -3 4595.08 565.889  96
  -3   3  -3 4322.62 470.578  91
   3  -3   3 4275.39 576.095  32
  -3  -3  -3 5227.37 492.527  91
   3   3   3 4088.45 499.420  89
  -3   3  -3 4403.08 498.781  29
   3   3   3 5602.58 537.020  20
  -3   3  -3 4712.72 603.137  85
   3   3   4 19764.9 1002.49  97
   3   3   4 19060.0 1170.40  32
  -3  -3  -4 19423.1 1023.12  91
   3  -3   4 19634.0 1073.68  97
  -3   3  -4 20409.9 1097.55  36
  -3  -3  -4 19693.5 1113.92  36
   3  -3   4 18258.1 1171.40  35
  -3   3  -4 19863.3 1185.62  96
   3  -3   4 17125.9 1135.36  32
  -3   3  -4 19769.3 1044.32  91
   3   3   4 18595.2 1133.05  89
  -3   3  -4 18601.1 1028.60  29
   3   3   5 1885.13 445.318  89
   3   3   5 1724.99 414.282  32
  -3   3  -5 1791.25 479.437  96
   3  -3   5 1974.65 396.283  24
  -3   3  -5 2262.45 435.320  36
  -3  -3  -5 1967.59 415.750  36
  -3  -3  -5 1758.37 383.639  91
   3  -3   5 1683.07 416.960  35
   3  -3   5 2192.59 418.702  97
  -3   3  -5 2042.34 362.665  91
  -3   3  -5 2065.28 416.587  29
  -3   3  -6 7046.97 739.687  36
  -3  -3  -6 6934.80 741.517  36
   3  -3   6 7066.04 710.278  59
   3   3   6 7729.71 765.798  59
   3  -3   6 7551.02 830.747  35
   3  -3   6 7449.97 764.461  99
  -3  -3  -6 6295.93 722.649  53
   3   3   6 6966.63 785.114  32
   3   3   6 8753.92 865.118  99
  -3   3  -6 7506.84 682.744  29
   3  -3   7 2843.97 496.281  59
   3  -3   7 3093.00 507.377  99
   3   3   7 2407.83 441.968  59
   3   3   7 3388.08 567.807  99
  -3  -3  -7 3186.22 521.836  53
  -3   3  -7 3046.70 535.423  53
   3   3   8 602.050 232.115  64
   3  -3   8 232.041 220.473  46
   3  -3   8 247.915 224.197  59
   3   3   8 839.756 227.557  59
   3   3   8 477.087 282.196  99
   3  -3   8 1004.99 264.527  99
  -3  -3  -8 670.825 291.928  53
  -3   3  -8 896.199 300.607  53
   3  -4 -11 31744.2 1063.60  65
  -3  -4  11 33216.7 1052.90  44
  -3   4  11 32492.2 991.665  69
  -3  -4  10 1114.06 332.028  44
  -3   4  10 593.720 280.291  69
   3  -4 -10 995.267 313.840  65
  -3   4  10 814.248 233.500  64
  -3  -4   9 22450.3 1267.93  44
   3  -4  -9 25008.5 1217.40  66
  -3  -4   9 24318.2 1329.03  64
  -3   4   9 25897.6 1261.22  64
   3  -4  -9 24452.8 1333.67  65
   3   4  -8 57134.9 2033.45  28
  -3  -4   8 61458.6 2083.01  44
   3  -4  -8 59011.6 2152.45  26
  -3   4   8 65251.4 2188.82  70
   3  -4  -8 59203.2 1925.85  66
   3  -4  -8 60481.4 2091.12  65
  -3  -4   8 63296.7 2123.45  64
  -3   4   8 58499.3 1962.35  61
  -3   4   8 59836.2 2195.50  99
  -3   4   8 60361.9 2185.28  34
  -3  -4   8 58012.4 1972.15  97
  -3   4   8 56836.3 2002.81  93
  -3  -4   8 58063.0 1965.41  93
   3  -4  -8 59768.5 2134.84  47
   3   4  -7 38672.6 1696.42  16
  -3   4   7 33045.7 1573.62  34
   3  -4  -7 36085.7 1640.96  26
   3   4  -7 34714.7 1521.92  25
  -3  -4   7 38278.2 1567.72  24
  -3   4   7 36413.3 1531.35  88
  -3  -4   7 35308.0 1496.79  97
   3  -4  -7 33911.6 1545.12  96
  -3   4   7 34844.6 1517.05  93
  -3  -4   7 33737.9 1451.72  93
   3   4  -7 37612.6 1606.78  28
   3   4  -6 2422.51 439.332  28
   3  -4  -6 2667.34 465.198  96
   3  -4  -6 2660.13 467.566  26
  -3   4   6 2061.13 404.288  39
  -3   4   6 3264.60 495.531  34
  -3  -4   6 3417.27 473.024  24
  -3  -4   6 2677.36 437.053  97
   3   4  -6 2209.83 440.151  16
  -3  -4   6 2989.38 426.141  93
  -3   4   6 2153.80 389.500  93
   3   4  -6 3052.14 458.354  25
  -3   4   6 3211.14 448.080  89
  -3   4   6 3195.32 459.687  88
   3  -4  -5 13570.7 839.771  87
   3  -4  -5 14820.5 866.878  26
  -3   4   5 13195.9 835.428  39
   3   4  -5 13457.8 843.720  25
   3  -4  -5 14430.0 803.122  38
  -3  -4   5 13799.6 815.616  24
   3   4  -5 13927.5 776.914  37
  -3   4   5 13478.2 897.386  34
   3   4  -5 13197.4 884.337  16
  -3  -4   5 13480.6 751.966  23
  -3  -4   5 13903.0 830.803  97
   3  -4  -5 12893.4 828.196  96
   3   4  -5 13696.5 1145.24  82
  -3  -4   5 13547.2 767.106  93
  -3   4   5 15280.2 821.742  89
  -3   4   5 14993.1 869.284  88
   3  -4  -4 99430.4 2057.36  87
   3   4  -4 98063.0 2816.31  82
   3  -4  -4 102426. 1946.83  26
  -3   4   4 101568. 2016.54  39
   3   4  -4 102766. 2757.63   6
   3   4  -4 103059. 1868.88  38
  -3  -4   4 99491.1 1897.24  23
   3  -4  -4 100199. 1974.59  38
  -3  -4   4 97742.5 1946.12  24
   3   4  -4 101895. 1948.14  37
   3   4  -4 97764.7 2108.61  16
  -3  -4   4 96473.9 1959.17  97
   3  -4  -4 101858. 2042.57  96
  -3  -4   4 99664.7 1771.98  93
  -3   4   4 99515.7 2013.00  88
  -3  -4   4 99907.0 2003.86  92
   3  -4  -4 96353.5 1981.96  90
  -3   4   4 99982.9 1865.48  89
   3  -4  -3 138.286 197.382  87
  -3   4   3 282.324 211.454  39
   3   4  -3 606.771 354.840  82
  -3   4   3 344.015 159.123  27
  -3  -4   3 389.926 186.982  27
  -3  -4   3 313.989 210.989  97
   3  -4  -3 345.769 139.094  26
   3   4  -3 460.378 212.007  38
   3  -4  -3 1572.72 303.595  38
   3   4  -3 442.876 217.049  37
  -3  -4   3 245.883 192.040  24
   3   4  -3 289.159 201.796  95
   3   4  -3 209.913 220.887  16
  -3  -4   3 135.188 191.112  23
  -3  -4   3 125.392 211.728  92
   3  -4  -3 223.915 180.853  96
   3   4  -3 180.133 182.104  90
   3  -4  -3 271.543 227.734  90
  -3   4   3 205.133 174.585  89
  -3   4   3 463.261 247.099  88
  -3   4   2 110376. 1904.43  88
  -3   4   2 110985. 1719.36  27
  -3   4   2 115954. 1757.93  13
   3  -4  -2 111449. 1835.82  19
  -3  -4   2 108366. 1710.58  27
   3   4  -2 113393. 1840.67  38
   3  -4  -2 109359. 1863.48  38
   3  -4  -2 116409. 1922.47  96
  -3  -4   2 119380. 1904.04  23
   3   4  -2 108591. 1949.20  95
   3  -4  -2 111700. 1687.88  94
  -3   4   2 108547. 1849.14  33
  -3  -4   2 108305. 1936.75  92
   3   4  -2 116665. 1843.15  90
  -3   4   2 112526. 1593.65  91
  -3  -4   2 110656. 1625.16  91
   3   4  -2 110742. 1651.81  31
   3  -4  -2 105451. 1802.16  90
   3  -4  -2 112396. 1992.16  87
   3   4  -1 174246. 2545.27  84
  -3   4   1 175532. 2369.09  13
   3  -4  -1 174578. 2433.00  19
  -3  -4   1 173004. 2782.06  78
  -3  -4   1 171251. 2210.96  23
   3   4  -1 175910. 2405.61  95
   3   4  -1 178480. 2572.10  12
  -3   4   1 175593. 2023.66  91
   3  -4  -1 173747. 2230.27  38
  -3  -4   1 166730. 2392.70  92
   3   4  -1 173923. 2546.50  17
  -3  -4   1 172261. 2372.13  36
  -3   4   1 170893. 2273.74  33
   3   4  -1 184662. 2334.61  90
   3  -4  -1 172187. 2378.68  22
   3  -4  -1 175941. 2251.40  94
  -3  -4   1 173054. 1988.86  91
   3   4  -1 176801. 2180.69  31
   3  -4  -1 172274. 2119.10  90
  -3   4   1 179728. 2367.63  88
  -3   4   1 171208. 2119.98  29
  -3   4   0 104105. 1991.01  13
   3  -4   0 105002. 2019.26  19
  -3   4   0 105184. 1648.22  91
  -3  -4   0 104927. 1595.90  91
   3  -4   0 100156. 1614.36  38
  -3  -4   0 103562. 1891.63  36
   3   4   0 102529. 2022.34  17
   3   4   0 101252. 1847.44  95
   3   4   0 107150. 2068.04  84
  -3  -4   0 107668. 1705.50  23
   3   4   0 107234. 1663.98  32
   3  -4   0 99959.5 1546.67  97
   3  -4   0 106729. 1663.62  95
   3  -4   0 96572.4 1829.63  94
   3  -4   0 108102. 1806.56  22
   3   4   0 103019. 1779.02  31
   3   4   0 102777. 1794.09  90
  -3  -4   0 105367. 1947.24  30
  -3   4   0 103218. 1739.54  29
  -3   4   0 106764. 1865.07  88
   3  -4   0 101945. 1502.34  90
  -3   4  -1 77700.2 1924.81  13
  -3   4  -1 80388.1 1922.72  85
  -3   4  -1 86319.6 1713.65  29
   3  -4   1 77306.9 1870.00  19
   3  -4   1 80217.0 1637.54  95
   3  -4   1 80851.5 1567.20  97
  -3  -4  -1 79825.8 1766.86  36
   3   4   1 80923.3 1700.47  32
   3  -4   1 80231.7 1807.98  94
   3   4   1 79234.8 1673.66  95
   3  -4   1 79216.0 1882.55  35
  -3   4  -1 79127.5 1920.47  15
  -3   4  -1 81377.7 1572.13  91
  -3  -4  -1 83612.9 1527.45  91
   3   4   1 77585.5 1625.37  31
  -3  -4  -1 81402.3 1831.38  30
  -3   4  -2 10212.9 787.047  85
  -3  -4  -2 11476.7 772.016  30
   3  -4   2 9975.96 748.649  19
   3  -4   2 11327.8 680.961  97
  -3   4  -2 10235.8 795.481  15
  -3   4  -2 11830.9 676.581  36
   3   4   2 12209.6 715.195  95
  -3  -4  -2 10062.8 705.177  36
   3   4   2 10867.8 736.754  32
   3  -4   2 10064.6 768.383  35
  -3   4  -2 11063.2 656.667  91
  -3  -4  -2 11902.5 650.771  91
   3   4   2 11005.0 684.610  89
  -3   4  -2 11422.3 713.237  29
  -3   4  -3 1494.62 389.147  85
  -3   4  -3 1853.07 347.967  29
   3   4   3 1805.05 312.576  97
  -3  -4  -3 1697.57 331.076  36
   3   4   3 2258.92 445.490  32
  -3  -4  -3 1451.43 272.260  91
   3  -4   3 1718.06 391.959  19
   3   4   3 2200.06 337.834  90
  -3   4  -3 2705.98 397.033  36
   3  -4   3 1902.62 416.566  35
   3  -4   3 1913.11 352.574  97
  -3   4  -3 2332.97 463.242  15
  -3   4  -3 1938.94 319.977  91
  -3  -4  -3 2052.29 392.053  30
   3   4   3 1705.99 363.738  20
   3   4   3 2008.02 383.819  89
  -3   4  -4 61416.3 2038.73  11
   3  -4   4 59560.6 1767.89  24
  -3   4  -4 61896.7 1880.43  36
  -3  -4  -4 55303.4 1875.55  36
   3  -4   4 60600.2 2104.61  35
   3  -4   4 61417.5 1862.78  97
  -3   4  -4 57230.8 2037.54  96
   3   4   4 58620.3 2027.10  32
  -3   4  -4 59260.0 1815.79  91
  -3  -4  -4 61861.8 1775.46  91
  -3  -4  -4 61521.2 2061.25  30
   3   4   4 57724.7 1956.07  89
  -3   4  -4 56639.6 1807.10  29
  -3   4  -5 2140.43 458.289  86
   3  -4   5 2868.77 502.986  35
   3   4   5 2050.79 424.447  77
   3   4   5 2141.30 394.943  41
   3   4   5 1975.56 418.864  67
   3  -4   5 2330.65 493.987 100
  -3  -4  -5 2309.37 458.130  36
  -3   4  -5 2243.00 496.924  96
   3  -4   5 2181.26 399.075  48
   3   4   5 2212.06 431.839  99
  -3   4  -5 2074.40 498.726  18
   3  -4   5 2726.36 412.731  24
   3  -4   5 2635.54 430.981  59
  -3   4  -5 1699.46 393.836  36
   3   4   5 1644.43 420.813  59
   3  -4   5 2324.60 409.237  97
  -3  -4  -5 2810.35 448.180  53
   3   4   5 2146.55 480.548  32
  -3  -4  -5 2486.04 503.234  30
  -3   4  -5 2406.26 395.248  91
   3   4   5 2752.57 504.551  89
  -3   4  -5 1674.86 404.628  29
  -3  -4  -6 26162.0 1320.89  56
   3  -4   6 28028.1 1428.89  99
  -3   4  -6 26092.3 1346.07  36
  -3  -4  -6 26469.0 1371.60  36
   3  -4   6 27871.9 1342.31  59
   3   4   6 25862.7 1326.92  59
   3  -4   6 26283.4 1457.18  35
   3   4   6 26004.8 1450.92  99
  -3  -4  -6 24142.1 1345.05  53
  -3  -4  -6 25067.0 1389.31  30
   3   4   6 20678.5 1351.34  32
  -3   4  -6 27363.9 1315.49  29
   3  -4   7 22640.9 1161.03  59
   3   4   7 22766.2 1168.27  59
   3   4   7 21289.0 1245.25  99
  -3  -4  -7 21335.5 1218.29  53
   3  -4   7 21486.6 1184.46  46
   3   4   8 2472.04 350.364  64
   3  -4   8 2060.40 357.810  59
   3   4   8 2241.89 321.269  59
   3   4   8 1504.45 347.188  99
  -3  -4  -8 2151.88 378.140  53
  -3   4  -8 2009.49 383.638  53
   3  -4   8 2011.82 356.320  46
  -3  -5  10 1997.18 383.063  44
  -3   5  10 1320.00 322.762  69
   3  -5 -10 1531.93 302.821  66
   3  -5 -10 1492.30 362.944  65
  -3  -5   9 10347.8 848.921  44
   3  -5  -9 10080.2 860.287  65
   3  -5  -9 10518.7 818.140  66
  -3   5   9 12054.3 871.975  61
   3   5  -8 920.860 252.812  28
  -3  -5   8 903.949 304.816  44
  -3   5   8 989.160 356.558  70
   3  -5  -8 1379.11 378.193  26
   3  -5  -8 1278.81 394.222  66
   3  -5  -8 180.626 275.064  65
  -3  -5   8 1313.67 388.083  64
  -3   5   8 1312.19 397.335  61
  -3   5   8 1384.85 341.649  34
   3   5  -7 279.988 240.755  28
  -3  -5   7 375.358 272.439  97
   3  -5  -7 153.186 257.403  26
   3   5  -7 127.656 236.823  25
  -3  -5   7 352.919 235.162  24
   3  -5  -7 557.829 312.249  96
  -3   5   7 263.208 270.243  34
   3   5  -7 92.2822 243.251  16
  -3   5   7 344.023 230.434  93
   3  -5  -6 4916.60 570.691  87
   3  -5  -6 4259.47 569.993  26
  -3   5   6 4849.37 592.195  39
   3   5  -6 5119.72 603.326  25
  -3  -5   6 4248.57 531.600  24
   3   5  -6 4682.71 615.662  16
  -3   5   6 5482.63 588.319  88
   3  -5  -6 4609.05 604.447  96
  -3   5   6 4992.33 629.842  34
  -3  -5   6 4899.06 587.203  97
  -3   5   6 4814.76 550.147  93
  -3   5   6 5457.82 581.594  89
   3  -5  -5 219.458 212.058  87
   3   5  -5 40.2117 176.210  86
   3   5  -5-259.364 243.194  82
   3  -5  -5-14.9584 120.378  26
  -3   5   5 62.0075 227.128  39
   3   5  -5 150.101 208.616  25
   3  -5  -5 179.741 191.683  38
   3   5  -5-566.703 236.304   6
   3   5  -5-46.5648 178.381  37
  -3  -5   5-4.97064 204.948  24
  -3   5   5 81.4555 211.098  88
  -3  -5   5 82.1168 224.935  97
   3   5  -5-91.3372 245.471  16
  -3  -5   5 162.170 172.821  23
   3  -5  -5 752.979 314.880  96
  -3   5   5 282.727 262.457  34
  -3   5   5 15.1338 223.933  89
   3  -5  -4 20814.4 1023.11  87
   3   5  -4 21041.4 912.283  86
   3  -5  -4 21232.7 1014.61  96
  -3   5   4 19589.5 963.971  39
   3   5  -4 21502.8 1393.64   6
   3   5  -4 21631.1 909.096  38
   3  -5  -4 19582.7 960.615  38
  -3  -5   4 20748.6 969.060  24
   3   5  -4 18966.3 898.074  37
   3  -5  -4 20638.4 924.286  26
  -3  -5   4 21485.6 986.181  92
  -3  -5   4 20314.3 919.159  23
   3   5  -4 18530.6 970.663  16
  -3  -5   4 20419.6 951.809  97
  -3   5   4 22196.4 965.597  89
  -3   5   4 19406.1 934.610  88
   3   5  -4 21023.8 1403.99  82
   3  -5  -3 666.126 254.142  87
   3   5  -3 506.405 290.867  82
   3  -5  -3 831.676 197.881  94
   3   5  -3 576.801 216.680  16
  -3   5   3 534.324 228.280  39
   3   5  -3 623.319 214.135  38
  -3  -5   3 751.694 251.162  92
   3  -5  -3 569.162 278.624  38
  -3  -5   3 919.878 268.862  24
   3  -5  -3 666.149 260.917  96
  -3  -5   3 586.706 231.135  97
  -3  -5   3 645.236 235.612  23
   3   5  -3 795.412 263.427  95
   3   5  -3 869.444 224.327  90
   3  -5  -3 931.393 284.232  90
  -3   5   3 622.630 207.442  89
  -3   5   3 338.217 200.215  14
  -3   5   3 535.135 252.092  88
   3  -5  -2 1080.93 284.901  87
  -3   5   2 981.232 207.397  27
   3   5  -2 1102.83 238.062  90
  -3  -5   2 764.166 182.117  27
   3  -5  -2 1180.94 246.602  19
   3   5  -2 777.411 288.497  12
   3  -5  -2 1135.03 284.295  38
  -3   5   2 978.948 275.874  88
   3  -5  -2 1206.18 242.984  94
  -3   5   2 1362.35 292.768  33
  -3  -5   2 878.112 266.373  23
   3  -5  -2 1409.05 326.079  22
   3   5  -2 1006.73 286.929  95
  -3  -5   2 877.410 249.865  92
  -3   5   2 1242.51 282.413  14
   3   5  -2 1366.74 245.706  31
   3  -5  -2 924.256 246.611  90
   3   5  -2 1018.02 204.591  21
   3  -5  -1 1048.83 258.992  87
   3   5  -1 1012.08 319.510  84
   3   5  -1 1140.81 269.540  90
  -3   5   1 923.068 263.365  13
   3  -5  -1 960.267 264.189  19
   3  -5  -1 1127.48 251.658  38
   3   5  -1 991.322 293.443  12
   3   5  -1 1239.82 298.767  17
  -3   5   1 1151.92 209.267  29
  -3  -5   1 1138.51 251.314  23
  -3  -5   1 714.950 254.303  36
  -3  -5   1 817.111 258.310  92
  -3   5   1 816.784 232.197  33
  -3  -5   1 921.275 199.656  94
   3  -5  -1 1136.85 277.610  22
   3   5  -1 1184.78 271.388  95
   3   5  -1 1269.07 252.163  31
   3  -5  -1 1033.77 258.150  94
   3  -5  -1 968.551 213.889  90
   3   5  -1 601.301 191.978  21
  -3   5   1 1173.03 290.192  14
  -3   5   1 945.867 277.590  88
  -3   5   0 12884.8 764.297  13
   3   5   0 13218.1 808.949  84
   3  -5   0 13090.1 782.529  19
   3  -5   0 13346.3 739.188  94
   3  -5   0 12475.2 641.071  38
   3   5   0 13748.3 833.321  17
  -3  -5   0 13085.3 743.932  36
  -3  -5   0 12161.3 728.516  92
   3  -5   0 13274.2 598.246  95
   3   5   0 13659.8 659.795  32
   3   5   0 14212.0 735.498  95
   3  -5   0 14009.1 750.883  22
   3   5   0 12443.3 674.420  31
  -3  -5   0 14654.0 693.274  23
   3   5   0 13720.3 702.960  21
  -3  -5   0 12759.0 769.239  30
  -3   5   0 13479.4 732.907  88
  -3   5   0 13787.8 677.622  29
  -3   5  -1 10767.7 784.778  13
   3  -5   1 9678.27 729.667  19
   3  -5   1 11495.0 613.830  97
   3   5   1 11383.3 687.831  32
  -3  -5  -1 11888.2 625.279  23
   3   5   1 11341.6 682.106  31
  -3  -5  -1 11307.7 715.692  36
   3   5   1 11700.1 670.989  95
  -3   5  -1 11477.2 720.459  88
   3  -5   1 11944.4 771.265  94
  -3   5  -1 12094.8 628.061  91
  -3  -5  -1 10118.5 724.519  30
  -3   5  -1 11194.5 666.085  29
   3  -5   2 5174.96 570.231  19
   3   5   2 5893.18 573.830  32
  -3   5  -2 5580.38 637.840  85
  -3   5  -2 5676.24 640.237  15
  -3  -5  -2 4702.80 515.582  36
   3  -5   2 5419.24 500.656  97
   3  -5   2 5779.34 615.264  35
  -3   5  -2 5057.30 461.804  91
   3   5   2 4833.47 475.043  31
  -3  -5  -2 5134.07 577.889  30
   3   5   2 5898.21 525.492  89
  -3   5  -2 5678.69 538.883  29
   3   5   3 2388.33 439.931  32
   3  -5   3 2182.41 385.071  97
   3  -5   3 1914.22 390.512  19
  -3   5  -3 2346.39 361.861  91
  -3   5  -3 2007.79 349.411  36
  -3   5  -3 1691.19 428.587  85
  -3  -5  -3 2269.68 390.991  36
   3  -5   3 2148.88 481.789  35
  -3   5  -3 2344.65 490.362  15
  -3  -5  -3 2708.21 478.265  30
   3   5   3 2008.11 350.602  89
  -3   5  -3 2224.73 395.723  29
   3  -5   4 70815.2 2155.28  19
   3  -5   4 68456.0 2271.22  35
   3  -5   4 68229.6 1995.50  97
  -3   5  -4 70385.3 2021.61  36
  -3  -5  -4 68170.8 2089.50  36
  -3   5  -4 66727.4 2265.32  96
  -3   5  -4 68352.6 2411.89  85
   3   5   4 72648.4 2292.76  32
  -3   5  -4 74747.9 2019.75  91
  -3  -5  -4 69758.4 2265.23  30
   3   5   4 69171.4 2154.88  89
  -3   5  -4 66854.7 2011.14  29
   3   5   5 11407.7 897.353  77
   3  -5   5 10520.6 941.855 100
  -3  -5  -5 10097.1 844.380  56
   3   5   5 10847.5 894.721  41
   3  -5   5 12048.3 897.953  48
   3   5   5 12530.1 942.861  70
   3   5   5 11619.0 946.512  99
   3   5   5 11681.1 954.484  67
  -3   5  -5 11222.6 865.530  36
  -3  -5  -5 11534.5 917.799  36
   3  -5   5 11743.3 859.207  59
   3  -5   5 10426.3 945.304  35
  -3  -5  -5 11261.9 869.575  98
  -3  -5  -5 11767.3 903.239  53
   3  -5   5 12255.1 905.359  97
  -3   5  -5 12018.6 1024.98  96
   3   5   5 11123.2 984.044  32
  -3  -5  -5 11096.7 938.405  94
  -3   5  -5 10421.5 812.068  91
  -3  -5  -5 11578.8 976.690  30
   3   5   5 12433.5 1015.88  89
  -3   5  -5 11294.0 882.531  29
   3  -5   6 6150.84 639.759  59
   3   5   6 5647.90 635.882  59
  -3  -5  -6 6648.10 664.181  56
   3   5   6 6492.59 742.590  99
  -3  -5  -6 5463.77 649.821  53
   3  -5   7 222.681 280.216  46
   3  -5   7 455.987 248.070  59
   3   5   7 225.085 188.699  59
   3   5   7-20.4696 270.075  99
  -3  -5  -7-107.086 333.102  53
   3  -5   8 1398.37 293.661  46
  -3  -5  -8 996.238 248.300  65
   3   5   8 1541.53 288.223  64
   3   5   8 1626.14 249.334  59
   3   5   8 1126.54 283.113  99
  -3  -5  -8 1147.16 310.482  53
  -3   5  -8 1443.13 294.511  53
   3  -6 -10 8449.30 637.973  73
  -3   6  10 9298.78 689.239  69
   3  -6 -10 9738.41 662.913  66
   3  -6 -10 9276.97 706.256  65
  -3  -6  10 9597.55 688.133  44
  -3  -6   9 3507.09 498.333  44
  -3  -6   9 4883.62 557.256  74
   3  -6  -9 5382.11 596.755  66
   3  -6  -9 4250.76 575.006  65
  -3   6   9 5205.40 598.394  61
   3   6  -8 4566.08 586.055  28
  -3  -6   8 5326.53 631.949  44
  -3   6   8 5249.56 651.713  70
   3  -6  -8 5145.63 634.132  66
   3  -6  -8 5166.82 643.933  65
  -3   6   8 4415.81 580.851  61
  -3   6   8 3874.30 546.703  34
  -3  -6   8 4904.54 593.138  46
   3   6  -7 717.770 301.487  28
  -3  -6   7 1356.33 298.687  44
  -3  -6   7 1618.26 318.499  46
  -3   6   7 1024.24 356.868  70
   3  -6  -7 234.403 310.872  26
   3  -6  -7 843.090 339.908  66
   3  -6  -7 859.092 278.658  65
   3   6  -7 720.711 314.226  25
  -3  -6   7 466.081 245.009  97
  -3  -6   7 958.983 291.612  24
  -3   6   7 726.730 251.252  61
  -3   6   7 1030.56 344.984  89
   3  -6  -7 798.154 350.195  98
  -3   6   7 650.183 290.087  34
   3   6  -7 342.689 295.393  16
   3  -6  -7 401.046 262.302  96
  -3   6   7 1336.83 309.332  52
   3  -6  -6 834.398 301.586  87
   3  -6  -6 692.806 275.226  26
  -3   6   6 206.165 258.611  39
   3   6  -6 291.102 287.401  25
  -3  -6   6 558.124 269.393  24
  -3   6   6 460.799 293.027  34
  -3  -6   6 740.096 301.771  97
   3   6  -6 484.882 277.246  16
   3  -6  -6 528.246 269.583  96
  -3   6   6 720.332 277.729  89
   3  -6  -5 2200.77 402.389  87
   3   6  -5 2041.09 371.425  86
  -3   6   5 2610.95 389.000  93
  -3   6   5 1723.04 400.891  34
   3  -6  -5 1999.60 395.587  26
  -3   6   5 2365.85 466.939  39
   3   6  -5 2175.02 400.036  25
   3  -6  -5 2191.63 400.605  38
   3   6  -5 1950.64 341.788  37
  -3  -6   5 2158.36 404.022  24
  -3  -6   5 2084.67 402.764  97
  -3  -6   5 2151.08 349.639  23
   3   6  -5 2486.38 480.062  16
   3  -6  -5 2058.71 420.314  96
  -3   6   5 1675.30 360.077  89
  -3   6   5 3113.69 448.440  88
   3  -6  -4 195.660 241.894  87
   3   6  -4 298.619 331.985  82
   3   6  -4-149.107 139.566   6
   3  -6  -4 117.339 186.091  26
  -3   6   4 87.0949 220.175  39
  -3  -6   4-84.3327 233.730  97
   3   6  -4 390.036 209.704  38
   3  -6  -4-55.1751 251.402  38
   3   6  -4 131.141 167.249  37
  -3  -6   4 578.046 241.971  24
  -3  -6   4 185.796 193.436  92
   3   6  -4 307.205 241.998  16
   3  -6  -4-6.97710 221.825  96
  -3  -6   4-75.0007 219.862  23
   3   6  -4 486.072 263.570  95
  -3   6   4 223.732 166.555  32
  -3   6   4-56.5736 219.261  89
  -3   6   4 44.1504 245.725  88
   3   6  -3 49872.7 1490.33   7
   3   6  -3 47134.2 2089.61  82
   3   6  -3 47481.0 1451.35  16
  -3  -6   3 49049.2 1415.98  23
  -3   6   3 47331.8 1413.84  88
  -3   6   3 47162.8 1462.91  39
   3   6  -3 45474.9 1368.53  38
   3  -6  -3 44986.0 1421.99  38
  -3  -6   3 42527.3 1371.79  24
   3  -6  -3 48381.8 1521.32  87
  -3  -6   3 45150.7 1372.05  97
   3  -6  -3 51377.1 1352.21  94
   3  -6  -3 47411.9 1621.56  22
  -3  -6   3 47017.4 1419.36  92
   3  -6  -3 47662.8 1498.90  96
  -3   6   3 47544.9 1442.01  14
   3   6  -3 45065.3 1454.21  95
   3   6  -3 49750.0 1310.11  90
  -3   6   3 46597.5 1395.41  89
   3  -6  -2 43603.6 1393.20  87
  -3   6   2 47410.5 1379.81  88
   3  -6  -2 48085.2 1334.48  19
   3   6  -2 43541.4 1510.97  12
  -3   6   2 44760.6 1360.78  33
   3  -6  -2 46394.1 1306.35  94
   3  -6  -2 42372.0 1331.83  38
   3   6  -2 48442.6 1233.87  21
  -3  -6   2 46170.4 1344.55  23
   3   6  -2 46166.6 1236.20  31
   3  -6  -2 43099.6 1465.47  22
   3   6  -2 44921.6 1374.49  95
  -3  -6   2 48345.4 1402.14  92
  -3   6   2 46528.2 1419.52  14
   3   6  -2 48498.3 1312.04  90
  -3   6   2 47708.4 1371.53  89
   3   6  -1 44249.1 1502.15  84
  -3   6   1 43752.6 1371.99  13
   3  -6  -1 43120.9 1357.23  19
   3   6  -1 39970.2 1451.06  12
   3  -6  -1 41847.2 1396.86  22
   3   6  -1 41763.8 1213.08  21
   3  -6  -1 39481.3 1240.95  38
  -3   6   1 43471.0 1383.73  14
   3  -6  -1 43267.0 1300.52  94
  -3   6   1 41619.1 1135.37  29
  -3  -6   1 38134.8 1267.30  36
   3   6  -1 41604.3 1468.08  17
  -3  -6   1 40202.7 1255.00  23
  -3  -6   1 40933.1 1313.78  92
   3   6  -1 40367.5 1265.00  95
  -3   6   1 41654.9 1316.07  33
  -3  -6   1 39332.4 1104.90  94
   3   6  -1 42106.2 1229.51  31
   3   6  -1 41433.3 1240.51  90
   3  -6  -1 41404.1 1302.25  87
  -3   6   1 41773.0 1299.57  88
   3  -6   0 789.409 220.712  87
   3   6   0 513.669 285.922  84
  -3  -6   0 554.125 229.336  23
  -3   6   0 509.987 263.492  13
  -3   6   0 716.744 281.885  88
   3   6   0 486.343 207.830  95
   3  -6   0 374.500 276.714  19
   3   6   0 616.430 228.719  31
   3  -6   0 338.080 191.977  38
  -3  -6   0 587.480 241.447  36
   3   6   0 631.246 320.361  17
  -3  -6   0 496.716 250.034  92
   3  -6   0 414.348 220.998  22
   3  -6   0 330.401 242.743  94
  -3  -6   0 795.397 219.206  94
   3   6   0 1009.43 240.201  32
   3   6   0 692.051 228.470  21
  -3   6   0 590.372 243.966  14
  -3   6   0 729.669 201.449  29
  -3   6  -1 15950.7 970.616  13
   3  -6   1 17441.8 999.163  19
  -3  -6  -1 16215.1 785.810  23
  -3   6  -1 17054.4 903.569  88
  -3  -6  -1 15591.9 869.991  36
   3  -6   1 17376.5 758.830  97
   3   6   1 16638.1 854.269  32
   3  -6   1 16918.0 943.481  94
  -3  -6  -1 15623.6 854.708  94
   3  -6   1 18949.6 939.688  22
   3   6   1 15685.2 834.586  31
  -3  -6  -1 14754.1 922.179  30
  -3   6  -1 15827.3 822.357  29
  -3   6  -2 14824.7 1021.85  15
  -3   6  -2 15353.9 1055.09  85
   3  -6   2 13847.2 942.167  19
   3  -6   2 14794.8 796.176  97
  -3   6  -2 14639.2 1003.64  13
   3   6   2 15158.7 858.922  31
  -3  -6  -2 15875.1 923.706  36
   3   6   2 15543.8 931.967  32
  -3  -6  -2 13830.9 885.551  94
  -3  -6  -2 15241.0 1000.46  30
  -3   6  -2 15180.9 873.223  29
  -3   6  -3 444.989 351.873  85
  -3  -6  -3 296.142 234.223  36
   3   6   3 486.724 316.617  32
  -3  -6  -3 305.152 235.013  94
   3  -6   3 195.616 265.075  35
   3  -6   3 304.853 272.759  19
   3  -6   3 343.549 225.200  97
  -3  -6  -3 159.247 201.437  30
   3   6   3 364.806 198.755  89
  -3   6  -3 215.602 180.990  29
  -3   6  -4 6174.99 763.028  85
  -3  -6  -4 5533.70 672.813  94
  -3  -6  -4 4931.12 649.149  30
   3  -6   4 5788.65 682.555  19
   3  -6   4 4544.96 641.145  35
  -3   6  -4 5293.73 598.321  36
  -3  -6  -4 5051.53 617.091  36
   3  -6   4 5072.74 572.756  97
  -3   6  -4 5470.97 689.626  96
   3   6   4 6268.80 729.750  32
   3   6   4 5522.39 671.461  89
  -3   6  -4 5276.60 605.005  29
   3  -6   5 2849.35 470.410  35
   3   6   5 1459.29 359.390  77
  -3  -6  -5 1871.71 432.636  56
   3  -6   5 1751.98 424.475 100
   3   6   5 1314.78 409.649  67
   3   6   5 1264.90 352.316  41
  -3   6  -5 1589.19 363.137  36
  -3  -6  -5 1315.77 376.715  98
  -3  -6  -5 2459.21 426.969  53
   3  -6   5 1576.35 362.267  48
   3   6   5 1478.38 433.881  32
  -3  -6  -5 2011.86 433.374  30
   3   6   5 1152.31 380.624  89
   3   6   5 1386.40 384.574  70
  -3   6  -5 1964.72 404.056  29
   3  -6   6 987.559 319.030  46
   3   6   6 1770.27 401.330  70
   3  -6   6 778.700 279.362  59
   3   6   6 726.316 333.194  59
  -3  -6  -6 929.593 315.760  56
   3   6   6 1182.91 337.315  99
  -3  -6  -6 1094.58 266.951  98
  -3  -6  -6 1701.79 427.286  53
   3  -6   6 1044.00 313.397  48
   3  -6   7 6046.21 580.225  59
   3   6   7 5728.08 528.423  59
   3   6   7 6179.37 647.601  99
  -3  -6  -7 6738.34 688.149  53
   3  -6   7 5933.61 623.565  46
  -3  -6  -8 9637.43 547.025  65
   3   6   8 9989.62 598.826  64
   3   6   8 8812.48 583.786  99
  -3  -6  -8 9882.36 622.877  53
   3  -6   8 8781.10 594.309  46
  -3  -7  10-107.620 179.337  44
  -3   7  10 111.372 174.693  69
   3  -7 -10 65.2102 172.755  66
  -3  -7   9 1481.30 364.958  44
  -3  -7   9 1883.80 389.471  74
   3  -7  -9 2036.33 370.653  73
   3  -7  -9 2096.67 402.902  66
   3  -7  -9 2002.38 402.170  65
  -3   7   9 1424.74 331.771  61
  -3  -7   9 1858.01 377.006  46
  -3  -7   8 5331.82 612.373  74
  -3   7   8 7173.38 749.377  70
   3  -7  -8 6576.44 676.986  66
   3  -7  -8 6181.13 671.169  65
  -3   7   8 4800.39 601.051  61
  -3  -7   8 4359.42 582.921  46
  -3  -7   8 5856.19 637.357  44
   3   7  -7 2460.14 451.390  28
  -3  -7   7 2648.57 416.459  44
  -3   7   7 2173.55 461.220  43
  -3  -7   7 2795.84 476.894  46
  -3  -7   7 2369.31 445.829  74
   3  -7  -7 1973.27 429.027  98
  -3   7   7 2887.77 499.080  70
   3  -7  -7 2111.06 477.672  26
   3  -7  -7 2873.00 501.111  66
   3  -7  -7 3641.24 501.684  65
   3   7  -7 2773.83 479.193  25
  -3  -7   7 2820.69 467.622  24
  -3   7   7 2586.80 417.794  61
   3  -7  -7 2653.84 497.715  96
  -3   7   7 2802.96 487.628  34
  -3  -7   7 2526.03 450.651  97
  -3   7   7 2413.01 409.624  52
   3  -7  -7 2700.07 488.050  22
  -3   7   7 2521.13 479.913  89
   3  -7  -6 3440.96 532.733  87
  -3   7   6 2904.81 526.818  39
   3   7  -6 3648.69 520.416  25
  -3  -7   6 3182.26 517.239  24
  -3   7   6 5163.84 629.443  34
  -3  -7   6 3525.67 510.127  97
   3   7  -6 3545.39 536.217  16
   3  -7  -6 3275.76 538.446  96
   3  -7  -6 2439.94 472.451  22
   3  -7  -6 3080.88 523.832  26
  -3   7   6 3167.55 518.214  89
   3  -7  -5 45784.8 1716.30  87
  -3  -7   5 44996.7 1494.76  23
   3  -7  -5 45074.6 1647.06  26
  -3   7   5 47631.1 1760.23  34
  -3   7   5 41623.2 1630.31  39
  -3  -7   5 42173.6 1586.09  24
   3   7  -5 42298.8 1681.50  16
  -3  -7   5 41057.2 1562.30  97
   3  -7  -5 43620.9 1667.84  96
   3  -7  -5 42005.7 1785.83  22
   3   7  -5 44340.8 1740.06  95
  -3   7   5 44148.8 1631.04  89
   3  -7  -4 19805.1 1100.07  87
   3   7  -4 18646.6 1052.76  95
   3  -7  -4 20581.3 1010.49  26
  -3  -7   4 20481.5 999.146  23
  -3   7   4 20305.2 1091.15  39
   3   7  -4 20949.3 1003.23  38
  -3  -7   4 17945.2 1003.91  24
   3   7  -4 20715.2 1028.18  37
   3   7  -4 18766.8 1048.75  16
  -3  -7   4 19790.7 1024.78  97
   3  -7  -4 20465.3 1102.79  96
  -3   7   4 19524.3 968.390  32
   3  -7  -4 17918.0 1137.29  22
  -3  -7   4 19551.1 978.478  92
  -3   7   4 21734.8 1062.44  14
  -3   7   4 19833.6 1038.36  89
  -3   7   4 21901.9 1047.51  88
   3  -7  -3 4695.00 536.358  87
   3   7  -3 5416.26 553.994   7
   3   7  -3 5624.11 808.869  82
   3   7  -3 5913.32 548.681  16
  -3   7   3 5079.07 533.522  39
   3  -7  -3 4117.53 530.095  38
  -3  -7   3 4963.75 527.726  24
  -3  -7   3 5306.10 524.613  23
   3  -7  -3 5448.11 626.200  22
  -3   7   3 4712.83 521.629  14
  -3  -7   3 5412.92 519.480  97
   3  -7  -3 5739.10 510.515  94
  -3  -7   3 5392.06 518.419  92
  -3   7   3 6071.19 573.694  89
  -3   7   3 4688.88 496.208  88
   3   7  -3 5641.03 574.621  95
   3  -7  -2 27603.6 1169.34  87
   3   7  -2 29103.3 1035.81  21
   3   7  -2 26589.1 1287.17  84
   3   7  -2 26710.0 1112.03  95
   3   7  -2 25543.5 1248.64  12
  -3   7   2 26732.2 1131.45  39
   3  -7  -2 25349.5 1117.84  38
   3   7  -2 29999.9 1341.46  17
   3   7  -2 29382.5 1093.86  90
  -3   7   2 26119.9 1118.64  33
  -3  -7   2 27484.8 1125.70  23
   3  -7  -2 26499.4 1241.29  22
   3  -7  -2 29234.8 1126.35  94
  -3  -7   2 28632.0 1130.69  92
   3   7  -2 27562.9 1030.61  31
  -3   7   2 26532.6 1161.75  14
  -3   7   2 26420.2 1140.64  89
  -3   7   2 27716.3 1116.81  88
   3  -7  -1 14221.1 820.949  87
   3   7  -1 13039.9 908.055  84
  -3   7   1 13875.9 857.521  13
   3  -7  -1 15312.6 873.986  19
   3   7  -1 13126.2 914.299  12
  -3   7   1 12994.3 832.894  14
   3  -7  -1 13513.8 791.280  38
   3   7  -1 14238.7 774.647  21
   3   7  -1 13755.1 929.163  17
  -3  -7   1 14814.3 838.327  92
   3   7  -1 14943.0 802.994  95
  -3   7   1 15102.0 859.648  33
   3  -7  -1 14469.8 910.076  22
   3  -7  -1 14653.1 821.378  94
  -3  -7   1 15326.3 748.468  94
   3   7  -1 14785.2 784.370  31
  -3  -7   1 14566.1 818.425  23
   3   7  -1 15086.7 819.576  90
  -3   7   1 15834.5 857.146  88
   3   7   0 485.898 296.352  84
  -3   7   0 629.368 269.011  13
  -3  -7   0 573.065 250.598  36
   3  -7   0 832.346 310.803  19
   3  -7   0 1077.76 331.852  22
  -3   7   0 1275.33 332.314  88
   3  -7   0 1317.97 277.916  87
  -3  -7   0 1168.54 294.508  92
   3   7   0 954.708 353.413  17
  -3  -7   0 1301.24 287.854  23
   3  -7   0 991.168 330.292  94
  -3  -7   0 1312.42 280.017  94
   3   7   0 1242.75 265.950  32
   3   7   0 1047.86 269.312  31
   3   7   0 1173.84 308.283  21
  -3   7   0 788.338 279.533  14
  -3   7   0 1044.92 248.989  29
  -3   7  -1 3059.78 473.728  13
   3  -7   1 2918.29 447.409  22
   3  -7   1 3174.54 492.686  19
   3   7   1 3003.09 417.972  32
  -3  -7  -1 3031.75 392.900  23
  -3   7  -1 3420.30 473.293  88
   3  -7   1 3235.05 466.316  94
  -3  -7  -1 2721.19 413.879  94
  -3  -7  -1 3217.13 443.199  36
   3   7   1 2467.54 386.448  31
  -3  -7  -1 4050.91 550.467  30
   3   7   1 2460.83 404.735  21
  -3   7  -1 2901.90 397.961  29
  -3   7  -2 175.068 271.697  13
  -3   7  -2 50.4808 305.947  85
   3  -7   2-68.4700 267.778  19
  -3   7  -2 203.025 244.064  88
  -3  -7  -2 189.402 203.191  36
   3   7   2 138.261 194.493  31
   3  -7   2 86.0337 266.879  94
  -3  -7  -2 90.2793 207.691  94
   3   7   2 131.191 233.668  32
  -3   7  -2-112.519 299.888  15
  -3  -7  -2-251.145 270.145  30
  -3   7  -2-27.9880 222.596  29
  -3   7  -3 9676.63 926.296  85
   3  -7   3 10396.7 909.018  19
  -3  -7  -3 9242.52 799.590  94
  -3  -7  -3 9618.27 768.920  36
   3  -7   3 10955.6 767.739  97
   3   7   3 10574.2 887.071  32
  -3   7  -3 9762.95 924.060  15
  -3  -7  -3 9541.05 875.883  30
  -3   7  -3 10132.8 794.721  29
  -3   7  -4 8063.46 861.436  85
   3  -7   4 7627.90 804.844  19
   3   7   4 7673.62 766.783  41
   3   7   4 8243.30 792.847  67
  -3  -7  -4 7221.70 741.619  56
   3  -7   4 6675.98 740.296 100
  -3  -7  -4 7527.62 747.674  98
  -3  -7  -4 7790.85 749.677  53
   3  -7   4 8364.04 714.521  97
  -3   7  -4 7060.73 796.132  96
  -3   7  -4 8294.38 898.053  15
   3   7   4 8884.62 853.806  32
  -3  -7  -4 7588.54 773.288  94
   3  -7   4 8443.91 780.636  48
  -3  -7  -4 7658.38 822.692  30
   3   7   4 8186.75 779.494  89
  -3   7  -4 8299.03 760.241  29
   3   7   5 5337.32 673.055  41
   3   7   5 4885.66 639.792  70
   3   7   5 4509.35 658.643  67
   3   7   5 4915.51 665.029  32
  -3  -7  -5 5525.12 629.324  56
  -3  -7  -5 5364.55 646.850  98
  -3  -7  -5 5020.78 666.002  53
   3  -7   5 5436.93 654.372 100
   3  -7   5 4946.89 621.850  48
  -3  -7  -5 4916.41 664.993  30
  -3   7  -5 6008.74 661.234  29
   3  -7   5 5741.49 647.202  46
   3   7   6 5497.19 636.205  70
   3  -7   6 5811.40 628.515  48
  -3  -7  -6 6646.68 653.746  56
  -3  -7  -6 5991.11 639.289  98
  -3  -7  -6 5932.86 690.007  53
   3  -7   6 6161.91 685.038  46
   3   7   7 1193.33 303.745  70
   3  -7   7 1002.39 307.813  46
  -3  -7  -7 1385.41 343.292  53
  -3  -7  -8 521.663 215.030  53
   3  -7   8 721.333 173.762  46
  -3   8  10 6685.87 505.451  69
   3  -8 -10 6199.58 485.913  66
  -3   8  10 6833.41 468.211  61
  -3  -8  10 5801.99 445.222  46
   3  -8  -9 10.1471 47.1970  73
   3  -8  -9 261.962 247.062  66
   3  -8  -9 52.5233 227.893  65
  -3   8   9 103.237 218.117  61
   3  -8  -9 377.269 223.780 102
  -3  -8   9 137.275 227.823  74
  -3  -8   8 13176.9 940.846  74
   3  -8  -8 12966.8 976.108  73
  -3   8   8 13435.9 982.092  70
   3  -8  -8 12633.5 932.752  66
   3  -8  -8 14037.1 991.509  65
  -3   8   8 12764.0 949.194  61
  -3  -8   8 12914.1 965.935  46
   3   8  -7 1710.62 379.789  28
  -3   8   7 1908.59 434.211  43
  -3  -8   7 1339.44 335.554  74
  -3   8   7 2668.67 436.236  52
  -3   8   7 1839.61 407.519  70
   3  -8  -7 975.945 338.649  26
   3  -8  -7 1309.21 368.993  66
   3  -8  -7 1953.10 391.998  65
   3   8  -7 1988.09 428.227  25
  -3   8   7 1331.90 316.295  61
  -3   8   7 2637.15 428.149  34
  -3  -8   7 1885.49 387.920  46
   3  -8  -6 1243.25 335.373  87
  -3  -8   6 387.996 181.102  74
  -3  -8   6 2174.34 425.410  46
   3  -8  -6 1168.64 344.091  66
   3   8  -6 1230.76 348.468  25
   3  -8  -6 1050.90 364.123  96
  -3  -8   6 1600.80 362.733  24
   3  -8  -6 1958.21 412.041  26
  -3   8   6 1565.70 381.417  61
  -3   8   6 1856.16 393.097  34
   3  -8  -6 1466.32 368.183  98
  -3  -8   6 1684.29 381.016  97
   3   8  -6 1107.61 359.402  16
   3  -8  -6 1443.33 403.138  22
   3   8  -6 1937.22 423.229  95
  -3   8   6 1304.76 375.422  89
  -3   8   6 1174.64 363.876  39
   3  -8  -5 277.200 207.901  87
  -3   8   5 66.5922 259.423  34
  -3  -8   5 560.757 261.872  97
  -3   8   5 285.332 298.516  39
   3  -8  -5 168.404 219.283  26
  -3  -8   5 546.217 264.108  24
   3   8  -5 407.741 220.117  16
   3  -8  -5 411.291 221.040  96
   3   8  -5 276.265 280.435  95
   3  -8  -5 270.477 251.879  22
  -3   8   5 108.553 272.866  89
   3  -8  -4 93.4816 209.634  87
  -3   8   4 131.036 269.513  39
  -3  -8   4 127.625 190.567  24
  -3  -8   4 129.641 214.931  97
   3   8  -4 289.449 259.752  16
  -3  -8   4 392.377 238.864  23
   3  -8  -4 9.26829 289.568  96
   3   8  -4 285.117 207.777  95
  -3   8   4 14.9949 165.070  32
   3  -8  -4 407.016 266.378  22
  -3   8   4-23.5806 261.161  89
  -3   8   4 214.019 198.816  14
   3   8  -3 15495.3 937.740  95
   3  -8  -3 14555.9 956.702  87
  -3   8   3 15160.1 948.377  14
   3   8  -3 16668.4 1103.59  12
  -3   8   3 15409.7 962.319  39
  -3  -8   3 14130.4 870.430  23
   3  -8  -3 16470.6 1089.75  22
   3  -8  -3 16444.6 911.741  94
  -3   8   3 15092.9 929.531  89
  -3   8   3 14558.0 875.440  88
   3  -8  -2 11641.9 810.738  87
   3   8  -2 11936.5 923.398  84
  -3   8   2 11441.0 756.959  88
   3   8  -2 11776.7 910.983  12
  -3   8   2 11116.4 812.950  14
  -3   8   2 11832.1 820.372  39
   3  -8  -2 10609.8 855.122  22
  -3  -8   2 12935.8 792.350  92
   3   8  -2 11460.9 769.910  95
  -3  -8   2 11537.5 784.249  23
   3   8  -2 12661.1 960.667  17
   3   8  -2 11326.1 721.236  31
  -3   8   2 11313.8 796.577  33
   3  -8  -2 11191.4 756.683  94
   3   8  -2 12233.1 750.077  90
   3   8  -2 11284.9 705.981  21
  -3   8   2 10901.8 786.234  89
   3  -8  -1 2350.94 370.119  87
   3   8  -1 2108.90 448.813  84
   3   8  -1 2108.16 443.911  12
   3  -8  -1 2499.84 398.562  19
   3   8  -1 1952.91 448.445  17
   3   8  -1 2328.19 373.413  90
  -3  -8   1 2133.19 369.393  92
  -3  -8   1 2063.70 346.392  23
  -3   8   1 2209.53 389.152  33
   3  -8  -1 2319.56 402.356  94
  -3  -8   1 2470.63 340.757  94
   3  -8  -1 2222.62 435.252  22
  -3   8   1 2258.23 394.418  88
   3   8  -1 2003.39 355.050  31
   3   8  -1 1873.72 349.165  21
  -3   8   1 2512.42 434.217  14
   3   8   0 75483.2 2269.39  84
  -3   8   0 74711.6 2138.24  13
   3   8   0 75792.5 1918.92  31
   3  -8   0 74381.6 2101.73  19
   3  -8   0 77421.4 2179.49  22
  -3  -8   0 74327.2 1911.87  23
   3   8   0 75394.9 2245.99  17
   3   8   0 75726.8 2057.75  10
  -3   8   0 74516.6 2001.91  33
   3  -8   0 73372.9 2017.72  94
  -3  -8   0 77611.4 1913.63  94
  -3  -8   0 74238.4 1974.48  92
  -3   8   0 75689.2 2034.75  14
   3   8   0 74387.8 1903.00  21
  -3   8   0 73138.3 1938.13  88
  -3   8  -1 1013.30 357.602  13
  -3  -8  -1 988.731 274.450  94
   3  -8   1 710.142 294.148  22
  -3   8  -1 1165.96 272.598  29
   3  -8   1 986.843 357.643  19
  -3   8  -1 1230.57 369.267  88
   3   8   1 1358.07 352.370  31
  -3  -8  -1 1376.69 293.094  23
  -3  -8  -1 782.509 270.312  92
   3   8   1 1182.14 339.940  32
  -3  -8  -1 982.876 285.819  36
  -3   8  -1 1227.22 315.448  14
   3  -8   1 992.452 315.090  94
   3   8   1 1046.47 312.502  21
  -3  -8  -1 1101.38 340.268  30
  -3   8  -2 64.7978 305.291  85
  -3   8  -2 88.7395 227.090  13
   3  -8   2 147.205 271.453  94
  -3   8  -2-142.185 302.741  15
   3  -8   2-311.699 333.199  19
  -3   8  -2-106.935 282.401  88
  -3  -8  -2-156.755 333.994  94
   3   8   2 273.854 235.786  32
   3   8   2-78.2754 195.402  31
  -3  -8  -2-67.3461 337.541  30
  -3   8  -2 254.352 191.183  29
  -3   8  -3-65.8007 250.808  85
   3  -8   3 62.1603 266.502  19
  -3   8  -3 156.058 250.463  15
  -3   8  -3 163.968 211.274  88
  -3  -8  -3-380.552 242.815  94
   3   8   3 69.3169 330.152  32
  -3   8  -3-477.970 264.119  29
  -3  -8  -3 231.801 294.435  30
  -3  -8  -4 12021.1 942.788  56
   3  -8   4 12384.3 990.212  19
   3   8   4 12782.7 1022.04  41
  -3   8  -4 12205.4 1029.66  96
   3   8   4 11815.6 978.252  67
  -3  -8  -4 11720.9 929.964  63
   3  -8   4 13985.2 1005.63  62
  -3  -8  -4 13012.3 979.603  98
   3  -8   4 11363.1 952.488 100
   3   8   4 13506.5 1035.94  32
  -3  -8  -4 12341.5 943.517  53
  -3  -8  -4 14335.1 1017.71  94
  -3  -8  -4 12095.8 942.595 101
   3  -8   4 12184.4 936.474  48
   3   8   4 13065.2 925.042  90
  -3  -8  -4 12557.2 1075.17  30
  -3   8  -4 12261.0 922.771  29
   3  -8   4 13779.1 955.808  46
  -3   8  -4 10877.4 921.416  88
   3   8   5 10497.7 923.367  41
   3   8   5 9631.59 892.724  70
   3   8   5 10711.9 947.270  67
  -3  -8  -5 11061.2 911.377  98
  -3  -8  -5 11615.5 922.355  56
  -3  -8  -5 9051.55 850.795  53
   3  -8   5 10391.4 866.037  48
   3  -8   5 10469.9 874.732  46
   3  -8   6 16750.2 1017.18  48
  -3  -8  -6 16217.5 982.075  56
   3   8   6 15503.9 1034.27  70
  -3  -8  -6 16137.8 1021.82  98
  -3  -8  -6 15136.6 1005.91  53
   3  -8   6 17543.2 1056.78  46
   3   8   7 443.393 183.449  70
  -3  -8  -7 18.5920 244.685  53
   3  -8   7 244.414 237.009  48
   3  -8   7 304.836 196.832  46
  -3  -9   9-309.621 287.814  74
   3  -9  -9-152.192 248.843  66
  -3   9   9-70.9225 200.800  61
   3  -9  -9 178.254 213.961 102
  -3  -9   9-83.8231 195.548  46
  -3  -9   8 8239.25 729.989  74
   3  -9  -8 8824.26 788.852  73
  -3   9   8 9930.18 809.849  70
   3  -9  -8 8881.70 772.862  66
  -3   9   8 8237.15 756.943  61
   3  -9  -8 9485.59 841.175 102
  -3   9   8 9947.07 770.355  52
  -3  -9   8 9512.95 829.719  46
   3   9  -7 242.499 264.379  28
  -3   9   7 596.253 293.437  43
  -3  -9   7 27.7747 291.943  74
   3  -9  -7 627.842 305.899  73
  -3   9   7 186.596 259.949  70
   3  -9  -7-58.5556 193.373  66
  -3   9   7 324.999 280.545  61
   3  -9  -7 156.576 273.649  53
  -3  -9   7 509.395 274.567  46
   3  -9  -6 9290.24 845.630  87
  -3   9   6 9054.11 810.938  43
   3  -9  -6 9417.10 791.126  53
  -3  -9   6 9480.34 849.828  97
  -3  -9   6 9662.46 833.904  74
   3  -9  -6 10643.8 926.909  73
   3  -9  -6 9928.74 876.067  26
  -3   9   6 9348.64 862.591  39
   3   9  -6 9198.60 813.231  25
   3  -9  -6 8914.28 798.389  66
  -3  -9   6 8385.97 781.735  24
  -3   9   6 10344.2 867.282  34
  -3   9   6 9970.55 835.753  61
   3  -9  -6 9799.77 927.413  22
   3  -9  -6 8594.49 841.189  96
   3  -9  -6 8210.16 793.802  98
   3   9  -6 8976.36 872.247  95
  -3  -9   6 10546.1 858.052  51
  -3  -9   6 9388.60 830.803  48
  -3   9   6 7815.58 768.589  89
  -3  -9   6 9103.82 836.941  46
   3  -9  -5 25244.1 1381.15  87
  -3   9   5 25043.7 1356.74  39
  -3  -9   5 25013.7 1314.37  24
   3   9  -5 24873.6 1362.38  16
  -3  -9   5 24261.4 1284.65  97
   3  -9  -5 27011.8 1416.76  96
   3   9  -5 24118.4 1353.04  95
   3  -9  -5 26164.7 1499.25  22
  -3   9   5 27265.4 1397.98  34
  -3   9   5 25460.2 1351.16  89
   3   9  -4 16799.1 1194.90  12
   3  -9  -4 15127.9 1043.55  87
  -3   9   4 14797.5 1030.72  39
   3  -9  -4 15379.9 1141.93  22
  -3   9   4 17080.6 1035.65  14
  -3  -9   4 17308.7 1004.73  23
  -3  -9   4 16711.6 1015.21  97
  -3   9   4 15322.5 986.418  32
   3  -9  -4 16557.0 966.831  94
   3   9  -4 17409.6 1088.65  95
  -3   9   4 17260.5 1081.07  89
   3  -9  -3 734.628 276.987  87
  -3  -9   3 630.299 257.527  23
   3   9  -3 816.359 372.669  17
  -3   9   3 782.425 322.418  39
   3   9  -3 666.463 336.664  12
   3   9  -3 762.538 326.866  84
   3  -9  -3 1323.89 337.653  94
  -3   9   3 1181.85 323.387  14
   3  -9  -3 1011.72 375.226  22
  -3   9   3 591.532 298.262  89
   3   9  -3 921.451 242.391  95
   3  -9  -2 15613.9 987.890  87
  -3   9   2 14945.4 977.415  14
   3   9  -2 16901.1 1129.01  84
  -3   9   2 16597.0 1013.99  39
   3   9  -2 15490.0 1100.49  12
  -3   9   2 16900.8 969.896  88
   3   9  -2 14428.9 1061.32  17
  -3  -9   2 16506.3 977.535  23
   3   9  -2 17802.6 935.963  21
  -3   9   2 16997.0 1002.87  33
   3  -9  -2 17825.2 1012.57  94
   3   9  -2 16737.9 920.447  31
   3   9  -2 17460.8 934.512  90
   3  -9  -2 16767.7 1130.01  22
  -3   9   2 16349.2 1012.34  89
   3   9  -1 474.725 305.842  84
  -3   9   1 960.926 311.256  33
   3   9  -1 1117.07 317.810  90
   3  -9  -1 643.831 258.567  19
   3  -9  -1 1387.02 295.355  87
  -3  -9   1 925.484 319.127  23
   3  -9  -1 1180.50 334.592  94
   3   9  -1 936.600 376.331  17
   3  -9  -1 979.703 331.727  22
   3   9  -1 681.180 262.639  21
  -3   9   1 442.151 290.254  14
  -3   9   1 903.426 313.770  88
   3   9  -1 847.500 267.498  31
  -3   9   0 1223.74 367.810  13
   3  -9   0 1445.61 383.394  19
   3   9   0 1272.71 411.846  17
   3   9   0 1089.64 290.606  10
  -3  -9   0 1376.92 350.376  23
  -3   9   0 1405.84 345.050  33
  -3   9   0 1508.08 366.519  88
   3  -9   0 1299.42 363.839  94
  -3  -9   0 1667.23 344.454  94
  -3  -9   0 1160.61 299.985  92
   3  -9   0 978.652 363.086  22
   3   9   0 1348.22 344.389  31
   3   9   0 1893.24 461.678  84
   3   9   0 1263.96 316.849  21
  -3   9   0 1178.61 341.014  14
   3   9   1 9916.14 777.560  32
   3  -9   1 8467.59 798.368  19
  -3   9  -1 9881.07 883.688  13
  -3  -9  -1 10395.2 790.657  23
   3   9   1 9635.66 770.240  21
   3  -9   1 10654.2 884.373  94
  -3  -9  -1 9456.30 770.117  94
  -3  -9  -1 9439.04 780.469  92
  -3   9  -1 8887.10 763.836  14
   3   9   1 10154.4 796.006  31
  -3   9  -1 10821.5 846.032  88
  -3   9  -2 28729.2 1529.47  13
   3  -9   2 25781.5 1433.40  19
  -3  -9  -2 24941.0 1314.58  92
  -3   9  -2 25397.7 1336.22  88
   3   9   2 27462.0 1356.90  32
  -3   9  -2 25783.6 1491.06  85
   3  -9   2 24856.3 1354.66  94
  -3  -9  -2 24633.5 1282.99  94
   3   9   2 26885.0 1278.25  31
  -3   9  -2 25537.7 1498.09  15
  -3  -9  -2 26289.5 1491.07  30
  -3   9  -2 26276.2 1233.12  29
  -3   9  -3 14329.3 1157.78  85
  -3   9  -3 14639.6 1150.39  15
   3  -9   3 13753.3 1070.49  19
   3   9   3 14371.6 1064.91  41
  -3  -9  -3 12789.9 962.138  63
   3  -9   3 14038.8 991.336  62
   3  -9   3 14729.2 966.281  54
  -3  -9  -3 14016.7 998.700  94
  -3  -9  -3 13865.1 1016.06 101
  -3  -9  -3 14211.8 998.855  56
  -3  -9  -3 14501.9 1013.21  98
   3  -9   3 13916.0 993.884  48
   3   9   3 11377.3 831.357  31
  -3  -9  -3 13924.5 1119.40  30
  -3   9  -3 13520.9 933.743  29
  -3   9  -3 12002.4 966.627  88
   3   9   3 13243.2 1019.04  32
   3  -9   3 11944.7 950.091  45
  -3  -9  -4 2572.22 473.553  56
   3   9   4 2465.18 524.006  41
   3   9   4 2656.71 503.852  32
   3   9   4 3304.58 560.898  67
  -3  -9  -4 2808.00 512.205  63
   3  -9   4 3540.13 539.361  62
  -3  -9  -4 1983.62 460.920  53
  -3  -9  -4 3151.51 519.782 101
  -3  -9  -4 2385.40 474.668  98
   3  -9   4 2821.18 472.945  48
  -3  -9  -4 2444.08 464.409  30
  -3   9  -4 1947.20 377.235  29
   3  -9   4 2816.60 469.718  46
  -3  -9  -5 10935.7 897.707  98
   3   9   5 9474.64 891.453  41
   3  -9   5 11428.5 913.878  48
   3   9   5 9888.53 892.330  70
   3   9   5 10992.1 937.808  67
  -3  -9  -5 10304.5 861.695  56
  -3  -9  -5 10227.3 846.973  53
   3  -9   5 10649.0 851.817  46
   3   9   6 11808.6 864.283  70
   3  -9   6 12231.4 856.937  48
  -3  -9  -6 12540.8 827.229  56
  -3  -9  -6 11796.9 852.204  98
  -3  -9  -6 12290.4 863.389  53
   3  -9   6 12048.7 837.744  46
   3   9   7 911.984 234.854  70
   3  -9   7 1690.33 279.395  48
  -3  -9  -7 1120.53 248.458  98
  -3  -9  -7 859.657 227.678  53
   3  -9   7 1172.00 246.300  46
  -3  10   9 16975.6 786.039  69
   3 -10  -9 17655.7 882.611  66
   3 -10  -9 19173.9 926.021 102
  -3  10   9 16952.8 850.373  61
  -3 -10   9 18611.9 882.469  46
  -3 -10   8 6323.70 641.174  74
   3 -10  -8 8042.98 657.798  73
   3 -10  -8 5432.72 608.494  66
  -3  10   8 5411.56 610.526  61
  -3  10   8 5674.16 566.320  52
   3 -10  -8 5813.26 657.719 102
  -3 -10   8 6153.36 640.878  46
  -3  10   7 4803.79 613.512  43
  -3 -10   7 3777.98 557.153  74
   3 -10  -7 4406.55 598.273  73
   3 -10  -7 4520.70 595.117  66
  -3  10   7 4409.53 595.226  61
   3 -10  -7 4050.65 588.864 102
   3 -10  -7 5120.30 574.446  53
  -3  10   7 4438.48 570.788  52
  -3 -10   7 4065.28 574.623  46
  -3  10   6 10480.0 873.819  43
   3 -10  -6 10978.6 859.988  53
  -3 -10   6 9665.25 828.084  74
   3 -10  -6 10589.1 924.221  73
  -3  10   6 10841.1 910.143  39
   3 -10  -6 10359.7 875.060  66
  -3  10   6 9743.82 843.972  61
  -3 -10   6 10196.4 869.651  51
  -3 -10   6 10255.9 870.106  48
  -3 -10   6 11625.9 946.743  46
   3 -10  -5 233.155 242.596  87
  -3  10   5-943.211 336.857  34
  -3  10   5 135.646 206.444  39
  -3 -10   5 240.925 257.749  74
   3 -10  -5 172.683 304.214  73
   3 -10  -5-71.9237 289.715  66
  -3  10   5 667.135 221.091  61
   3 -10  -5 31.3689 220.749  98
  -3 -10   5-557.719 247.208  97
   3 -10  -5 305.195 268.532  53
   3  10  -5-896.993 360.206  95
  -3 -10   5 123.221 260.494  51
  -3  10   5 330.101 272.986  32
  -3 -10   5-1288.82 398.412  46
  -3 -10   5-41.6151 201.009  48
   3 -10  -5-567.322 325.445  22
  -3  10   5 308.039 260.161  89
   3 -10  -4 150.347 211.599  87
   3  10  -4-417.634 246.379  84
  -3  10   4 266.885 247.040  39
   3  10  -4 285.446 254.061  12
   3 -10  -4-64.1479 317.056  22
  -3 -10   4-568.138 263.320  23
   3 -10  -4 233.964 232.313  94
  -3  10   4-86.7879 222.693  32
  -3  10   4-286.947 194.722  89
  -3  10   4 166.783 212.236  14
   3 -10  -3 31267.1 1476.61  87
   3  10  -3 32650.4 1675.55  84
   3  10  -3 30835.8 1608.21  12
  -3  10   3 30171.7 1442.13  39
   3 -10  -3 30966.3 1611.55  22
   3  10  -3 30605.0 1612.30  17
  -3  10   3 30439.4 1426.92  32
   3 -10  -3 30990.6 1402.05  94
  -3 -10   3 29948.8 1378.12  23
  -3  10   3 31813.3 1480.80  14
  -3  10   3 29612.9 1435.41  89
   3  10  -2 69212.8 2345.39  84
   3  10  -2 68892.5 2340.65  12
  -3  10   2 69629.5 2153.71  39
   3  10  -2 69564.4 1946.01  31
   3  10  -2 73119.4 2430.99  17
  -3 -10   2 71056.7 2099.89  23
   3 -10  -2 73864.7 2162.21  94
   3 -10  -2 70190.6 2366.65  22
   3  10  -2 75388.9 1982.48  21
   3 -10  -2 70268.6 2110.50  87
  -3  10   2 68388.5 2162.99  14
  -3  10   2 70513.7 2146.08  89
   3  10  -1 18507.0 1237.11  84
  -3  10   1 19065.4 1187.23  13
  -3  10   1 18577.5 1104.73  33
   3 -10  -1 17632.2 1086.50  19
   3  10  -1 18096.1 1039.38  31
   3  10  -1 19747.5 1288.16  17
  -3 -10   1 17589.5 1061.34  23
   3  10  -1 17198.6 1148.44  10
   3 -10  -1 17367.5 1085.14  94
   3 -10  -1 18378.0 1216.57  22
  -3  10   1 17647.2 1114.63  14
   3  10  -1 18236.5 1041.67  90
   3  10  -1 19544.0 1060.77  21
  -3  10   1 16745.6 1092.86  89
   3  10   0 596.811 286.671  31
  -3  10   0 285.317 281.455  13
  -3  10   0 1568.14 365.429  88
   3 -10   0 485.488 227.535  19
   3  10   0 355.233 176.814  10
  -3 -10   0 240.281 214.371  23
  -3  10   0 452.153 246.236  33
   3 -10   0 534.773 240.201  94
  -3 -10   0 680.905 233.198  94
   3 -10   0 864.480 295.436  22
   3  10   0 564.867 254.445  90
   3  10   0 419.995 241.557  21
  -3  10   0 255.557 301.794  14
  -3  10  -1 17564.6 1204.11  13
   3  10   1 16071.5 1017.92  31
   3 -10   1 15647.4 1113.82  19
  -3 -10  -1 16839.9 1043.13  23
  -3  10  -1 16816.5 1081.78  33
  -3  10  -1 17751.7 1106.46  88
   3  10   1 18353.2 1073.73  32
   3 -10   1 16771.6 1127.69  94
  -3 -10  -1 17564.9 1082.45  94
  -3  10  -1 17422.5 1088.95  14
   3  10   1 15524.5 1003.34  21
  -3  10  -2 35175.9 1791.32  85
  -3 -10  -2 32971.9 1477.01  42
   3 -10   2 34438.6 1685.08  19
   3 -10   2 34048.6 1569.47  73
   3  10   2 32241.3 1430.82  31
  -3 -10  -2 35984.3 1562.08  56
  -3 -10  -2 33795.2 1572.85 101
  -3 -10  -2 34552.9 1593.94  63
   3 -10   2 35790.8 1567.45  62
   3  10   2 37009.9 1598.47  32
  -3 -10  -2 37558.1 1587.88  98
   3 -10   2 32278.2 1576.21  94
  -3 -10  -2 33368.5 1529.12  94
   3 -10   2 36141.1 1539.26  48
  -3  10  -2 32838.8 1742.41  15
  -3  10  -2 36053.6 1613.44  88
   3 -10   2 34940.4 1590.90  45
  -3 -10  -3-39.6243 142.986  42
   3  10   3-71.1605 231.465  41
   3 -10   3-73.2047 310.319  45
   3  10   3 112.513 280.590  32
  -3 -10  -3-197.969 323.914  63
   3 -10   3 133.112 290.625  62
  -3 -10  -3-512.612 321.498 101
  -3 -10  -3 43.2273 198.459  98
  -3 -10  -3 15.8487 260.043  56
   3 -10   3-467.958 268.779  48
   3  10   3-978.667 283.513  31
  -3  10  -3 14.6255 202.392  29
  -3 -10  -4 55.9588 308.773  98
  -3 -10  -4 648.250 367.756 101
   3  10   4 124.411 264.611  67
  -3 -10  -4 253.205 225.841  63
   3 -10   4 268.006 324.062  62
  -3 -10  -4 226.441 285.661  56
   3  10   4 772.742 330.181  41
  -3 -10  -4 864.802 345.042  53
   3 -10   4 712.329 294.979  48
  -3 -10  -5 10937.4 859.355  56
   3  10   5 10291.8 897.684  41
   3  10   5 10040.6 874.107  70
   3  10   5 11068.4 911.894  67
   3 -10   5 9703.79 828.765  48
  -3 -10  -5 10590.9 867.417  98
  -3 -10  -5 11382.0 856.344  53
   3 -10   5 11000.1 823.417  46
   3 -10   6 1587.09 326.067  46
   3  10   6 1375.24 360.672  70
   3 -10   6 1680.22 340.396  48
  -3 -10  -6 1783.16 330.415  53
  -3 -10  -6 1863.79 335.960  56
  -3 -10  -6 1601.07 353.302  98
  -3  11   9 8129.73 529.612  61
   3 -11  -9 7706.96 535.093 102
  -3 -11   9 7357.92 516.179  46
   3 -11  -8 18489.9 1033.71 102
   3 -11  -8 16101.4 923.251  66
  -3  11   8 17197.6 955.315  61
   3 -11  -8 16900.9 871.717  53
  -3  11   8 16292.8 863.244  52
  -3 -11   8 15817.9 932.237  46
  -3 -11   7 912.843 334.147  74
   3 -11  -7 1542.42 347.522  73
   3 -11  -7 1479.65 373.165  66
  -3  11   7 1067.72 351.013  61
   3 -11  -7 1834.73 435.472 102
   3 -11  -7 1243.36 375.755  53
  -3  11   7 1197.13 321.548  52
  -3 -11   7 1163.01 299.295  51
  -3 -11   7 1415.83 401.649  46
  -3  11   6 31479.7 1445.79  43
  -3 -11   6 27770.6 1409.67  74
   3 -11  -6 27569.1 1361.91  66
   3 -11  -6 25455.7 1384.10  73
  -3  11   6 25691.5 1327.20  61
   3 -11  -6 29948.6 1510.88 102
  -3 -11   6 28687.4 1415.10  51
   3 -11  -6 29231.7 1401.55  53
  -3 -11   6 30693.8 1491.50  46
  -3 -11   5 2670.96 491.747  46
  -3 -11   5 3208.66 564.725  74
   3 -11  -5 3510.95 563.107  73
  -3  11   5 2511.41 480.635  39
   3  11  -5 3527.80 531.604  25
   3 -11  -5 3391.35 491.690  66
  -3  11   5 3187.00 503.436  61
   3 -11  -5 3406.75 562.272 102
   3 -11  -5 4389.38 578.943  53
  -3 -11   5 2152.02 456.979  51
  -3  11   5 2486.44 465.465  32
   3 -11  -4 38736.8 1721.83  87
  -3 -11   4 39259.9 1581.86  23
  -3 -11   4 35694.6 1592.47  74
   3 -11  -4 38452.0 1702.82  73
  -3  11   4 39278.9 1698.02  39
   3 -11  -4 39817.1 1884.41  22
   3 -11  -4 40984.7 1719.56 102
   3 -11  -4 40025.1 1649.06  53
  -3  11   4 39800.7 1669.76  32
  -3 -11   4 38532.6 1668.29  51
   3 -11  -4 37189.4 1566.62  94
  -3  11   4 36420.6 1658.42  89
  -3 -11   4 36554.8 1604.14  46
   3 -11  -3 7299.14 733.541  87
   3  11  -3 6235.25 789.810  84
   3  11  -3 5352.79 733.760  17
  -3  11   3 5938.00 693.323  39
  -3  11   3 8073.57 784.833  14
  -3  11   3 7110.87 735.455  32
   3 -11  -3 7597.63 729.146  94
   3 -11  -3 7748.88 865.675  22
  -3 -11   3 7248.43 698.115  23
  -3  11   3 6710.04 726.133  89
   3  11  -2 37259.2 1805.31  84
   3 -11  -2 41479.6 1661.68  87
   3  11  -2 39741.1 1851.37  12
  -3  11   2 39885.0 1675.35  39
  -3  11   2 39996.8 1718.68  14
   3  11  -2 41883.0 1896.67  17
  -3 -11   2 39582.0 1625.94  23
   3  11  -2 40238.2 1544.01  31
   3 -11  -2 39493.5 1646.10  94
   3 -11  -2 38747.7 1840.49  22
   3  11  -2 39725.3 1509.85  21
  -3  11   2 40708.5 1717.96  89
   3  11  -1 56570.9 2223.41  84
  -3  11   1 59048.6 2157.42  13
   3 -11  -1 60658.3 2076.71  94
  -3  11   1 58152.9 2047.95  39
   3  11  -1 58675.3 2154.72  10
   3  11  -1 63728.5 2316.43  17
  -3 -11   1 59129.5 1993.06  23
   3  11  -1 60509.4 1927.67  31
  -3  11   1 64727.4 2081.11  33
   3 -11  -1 61238.4 2274.17  22
  -3  11   1 60981.6 2092.58  14
   3  11  -1 60049.5 1912.69  90
   3  11  -1 58860.8 1907.66  21
  -3  11   1 59655.1 2088.19  89
  -3  11   0 339.559 241.695  13
   3 -11   0-932.534 327.090  19
   3  11   0-827.910 330.700  10
  -3 -11   0 317.501 172.933  23
  -3  11   0 79.8217 173.002  33
   3 -11   0-131.001 297.136  94
  -3 -11   0 191.373 259.206  94
   3 -11   0 175.671 266.261  22
   3  11   0 181.540 219.648  31
   3  11   0 48.9616 246.199  90
  -3  11   0-128.622 224.109  89
   3  11   0 136.284 178.371  21
  -3  11   0 319.748 222.171  14
   3  11   1 25516.7 1306.34  31
  -3 -11  -1 25923.6 1360.56  42
   3 -11   1 27262.4 1480.91  19
   3 -11   1 26711.0 1423.45  73
  -3 -11  -1 28494.5 1451.50  63
   3 -11   1 26067.9 1334.98  62
  -3 -11  -1 27416.1 1370.84  23
  -3 -11  -1 26046.3 1388.08 101
  -3  11  -1 27519.9 1408.23  33
   3 -11   1 27439.9 1455.01  94
  -3 -11  -1 27426.6 1361.77  94
  -3 -11  -1 25570.0 1306.21  56
   3  11   1 27860.7 1378.46  90
   3  11   1 25203.0 1301.11  21
  -3  11  -1 27760.3 1394.90  88
   3 -11   1 24874.1 1350.18  45
   3 -11   2 1337.32 374.336  45
   3 -11   2 1524.36 405.753  73
   3  11   2 1051.53 393.903  41
  -3 -11  -2 1359.60 367.251 101
  -3 -11  -2 1347.86 420.911  63
   3 -11   2 1689.19 408.291  62
  -3 -11  -2 1390.60 367.327  56
  -3 -11  -2 1812.32 395.678  98
  -3  11  -2 1222.40 302.267  33
  -3  11  -2 270.024 388.084  88
   3  11   2 1278.18 377.487  32
   3 -11   2 691.144 291.379  94
   3 -11   2 1283.84 347.483  48
   3  11   2 1013.92 292.248  31
  -3 -11  -3 51405.3 1985.05 101
  -3 -11  -3 56423.8 1999.54  56
   3  11   3 53864.6 2019.99  41
   3  11   3 53954.0 2061.24  67
   3  11   3 57677.0 2059.42  32
  -3 -11  -3 53046.9 2016.13  63
   3 -11   3 54229.6 1963.99  62
  -3 -11  -3 57798.4 2021.96  98
   3 -11   3 55459.3 1990.37  48
   3 -11   3 53732.9 2032.70  45
  -3 -11  -4 15669.9 1080.70 101
   3  11   4 19232.5 1202.37  41
   3  11   4 18606.8 1194.64  67
  -3 -11  -4 16658.0 1105.28  63
   3 -11   4 17348.0 1099.46  62
  -3 -11  -4 17672.5 1140.45  98
  -3 -11  -4 19493.9 1083.21  53
  -3 -11  -4 19827.6 1180.72  56
   3 -11   4 17465.3 1110.41  48
   3  11   5 5003.86 546.998  43
   3  11   5 4131.67 567.727  70
   3  11   5 3727.37 541.974  67
   3 -11   5 4708.53 561.948  48
  -3 -11  -5 4427.28 516.574  53
  -3 -11  -5 4196.16 538.079  56
  -3 -11  -5 4816.48 587.683  98
  -3 -11  -6 17331.0 824.173  56
   3  11   6 16427.1 878.456  70
   3 -11   6 16249.2 854.627  48
  -3 -11  -6 16078.9 848.490  98
  -3 -11  -6 18141.8 829.872  53
   3 -11   6 17866.2 784.808  46
   3 -12  -8 136.470 184.674 102
  -3  12   8 361.495 226.028  61
   3 -12  -8 122.587 204.638  53
  -3  12   8-256.211 198.157  52
  -3 -12   8-46.1725 231.294  46
   3 -12  -7 7126.50 630.118  73
  -3  12   7 5938.76 615.913  61
   3 -12  -7 5529.63 648.181 102
   3 -12  -7 6313.96 616.342  53
  -3  12   7 6473.83 636.837  52
  -3 -12   7 6691.06 583.547  51
  -3 -12   7 6482.07 651.193  46
  -3  12   6 14122.4 935.711  43
   3 -12  -6 15112.4 1066.57 102
   3 -12  -6 14411.5 998.242  73
  -3  12   6 14961.2 989.452  61
  -3 -12   6 14815.7 989.952  51
   3 -12  -6 16931.7 1058.82  53
  -3  12   6 13594.1 967.076  52
  -3 -12   6 13925.4 1000.79  46
   3 -12  -5 806.606 330.398  73
   3 -12  -5 901.455 360.588  53
  -3  12   5 857.708 309.459  61
  -3 -12   5 564.401 367.296  51
   3 -12  -5 1023.78 332.580 102
  -3 -12   5 409.091 259.215  46
   3 -12  -4 0.93103 299.950  73
   3 -12  -4-135.712 352.090  53
  -3  12   4 365.576 252.807  39
   3  12  -4 262.684 248.396  37
   3 -12  -4 341.589 289.336 102
  -3 -12   4-73.8236 300.338  51
  -3  12   4 110.001 220.663  32
  -3 -12   4 522.254 232.665  46
   3 -12  -3 15340.5 1071.57  87
  -3 -12   3 15458.3 1075.25  51
   3 -12  -3 15455.2 1110.80  73
  -3  12   3 14704.9 1067.60  39
   3  12  -3 15280.9 1044.37  38
   3 -12  -3 14661.0 1057.55  53
  -3  12   3 16763.0 1130.79  32
   3 -12  -3 15562.6 1203.73  22
  -3  12   3 15184.5 1077.66  89
  -3 -12   3 15468.9 1057.30  46
   3 -12  -2 4377.16 567.527  45
   3 -12  -2 4207.88 588.017  73
  -3  12   2 3937.68 568.818  39
  -3 -12   2 3890.12 560.059  23
   3 -12  -2 3951.32 594.823  53
   3 -12  -2 5131.63 670.926  22
  -3 -12   2 4033.83 536.668  51
   3 -12  -2 3803.91 561.943  94
   3  12  -2 2781.77 427.553  31
  -3  12   2 3807.87 592.275  89
   3 -12  -1 1028.71 342.684  45
   3 -12  -1 551.294 269.273  75
   3 -12  -1 1213.80 388.237  73
  -3  12   1 2221.56 476.312  39
  -3 -12   1 1066.56 258.676  63
   3 -12  -1 2206.12 405.948  62
  -3 -12   1 824.646 227.921 101
  -3 -12   1 1276.37 360.350  23
  -3  12   1 1554.16 364.112  33
  -3 -12   1 880.833 250.686  51
   3 -12  -1 310.100 260.251  94
   3 -12  -1 577.268 266.125  22
   3  12  -1 1406.43 337.405  31
   3  12  -1 930.664 313.418  21
  -3  12   1 592.652 258.422  89
   3 -12   0 1729.00 415.543  45
   3 -12   0 877.989 318.917  73
   3 -12   0 910.149 314.033  19
  -3 -12   0 1321.75 338.442  63
   3 -12   0 2231.13 432.687  62
   3  12   0 1027.30 317.986  31
  -3 -12   0 1338.99 381.312 101
  -3 -12   0 655.343 286.108  56
  -3 -12   0 1553.75 419.201  23
  -3  12   0 1027.92 305.097  33
   3 -12   0 1097.15 341.243  94
   3  12   0 1798.97 348.753  90
   3  12   0 1278.72 345.999  21
  -3  12   0 1569.53 418.097  89
   3 -12   1 7514.78 800.626  73
  -3 -12  -1 8262.18 759.107  56
  -3 -12  -1 6648.16 756.241  63
   3 -12   1 6225.31 698.222  62
  -3 -12  -1 6364.77 724.365 101
  -3  12  -1 7692.65 739.690  33
   3  12   1 7897.78 726.233  31
   3 -12   1 7368.34 741.505  45
   3 -12   2 1101.03 359.821  45
   3  12   2 972.363 293.987  31
  -3 -12  -2 800.929 348.853  63
   3 -12   2 1833.18 402.007  62
  -3 -12  -2 757.132 317.128  98
  -3 -12  -2 1205.48 374.543 101
  -3  12  -2 1013.26 331.942  33
   3 -12   2 1011.86 372.060  48
  -3 -12  -2 1574.39 405.294  56
   3  12   2 1425.66 386.855  32
   3  12   3 7022.28 730.771  41
   3 -12   3 8794.58 828.871  45
  -3 -12  -3 7722.34 789.972 101
   3  12   3 7368.30 776.456  67
  -3 -12  -3 8266.97 821.194  63
   3 -12   3 8310.25 817.688  62
  -3 -12  -3 7454.29 753.890  98
  -3 -12  -3 8093.72 773.707  56
   3 -12   3 7783.97 753.501  48
   3 -12   4 436.628 277.338  48
  -3 -12  -4 68.4817 242.890  56
   3  12   4 557.320 277.641  41
   3  12   4 197.858 305.629  70
   3  12   4 266.404 301.047  67
   3 -12   4 115.322 273.426  62
  -3 -12  -4-177.904 324.753  98
   3  12   5 10875.8 713.557  43
   3  12   5 11574.8 823.560  70
   3  12   5 12956.4 841.666  67
  -3 -12  -5 12781.6 839.458  98
  -3 -12  -5 12045.2 719.358  53
  -3 -12  -5 12643.9 801.512  56
   3 -12   5 12349.7 808.747  48
   3  12   6 1762.64 297.723  70
  -3 -12  -6 1661.42 271.938  98
   3 -12   6 1255.02 266.801  48
  -3  13   8 18318.9 758.535  61
   3 -13  -8 19252.0 825.601 102
  -3  13   7 1341.72 316.718  61
   3 -13  -7 1728.18 363.702 102
   3 -13  -7 1244.08 298.856  53
  -3  13   7 1514.78 327.472  52
  -3 -13   7 2206.74 348.911  51
  -3 -13   7 1534.26 335.413  46
  -3  13   6 7193.84 641.644  43
  -3 -13   6 7995.60 716.895  51
   3 -13  -6 8881.57 710.411  73
  -3  13   6 7165.20 643.060  61
   3 -13  -6 7889.41 716.623  53
  -3  13   6 6364.35 659.443  52
   3 -13  -6 7925.46 739.768 102
  -3 -13   6 7379.94 687.520  46
   3 -13  -5 2456.27 438.927  73
  -3  13   5 2831.69 451.100  61
   3 -13  -5 4004.45 573.535 102
   3 -13  -5 2681.75 504.243  53
  -3 -13   5 3097.44 520.979  51
  -3 -13   5 3097.48 490.415  46
  -3 -13   4 14269.3 958.076  75
   3 -13  -4 12583.7 980.274  73
  -3 -13   4 13444.6 1027.09  51
   3 -13  -4 14736.4 1043.08 102
   3 -13  -4 13111.3 997.082  53
  -3 -13   4 10738.0 877.634  46
   3 -13  -3 1888.95 418.907  73
  -3  13   3 2210.31 455.793  39
   3  13  -3 1435.45 332.267  38
   3 -13  -3 2353.85 500.027  53
  -3 -13   3 2248.98 473.333  51
  -3  13   3 1643.22 367.812  32
   3 -13  -2 3902.09 546.998  45
   3 -13  -2 4646.35 639.292  73
  -3  13   2 5204.00 614.814  39
   3 -13  -2 3612.16 569.281  53
  -3 -13   2 3768.52 549.463  51
  -3  13   2 3994.47 542.070  32
   3  13  -2 5077.83 580.002  31
   3 -13  -1 24500.2 1393.08  73
  -3  13   1 24414.9 1327.83  39
   3  13  -1 24399.4 1255.54  31
  -3 -13   1 23642.7 1261.27  63
   3 -13  -1 24827.9 1251.58  62
  -3 -13   1 25009.0 1290.99 101
  -3 -13   1 24088.4 1308.66  51
   3 -13  -1 26158.9 1369.26  45
  -3 -13   0 9847.13 815.826  45
  -3 -13   0 10504.1 836.439  56
   3 -13   0 9601.64 888.284  73
  -3  13   0 9112.98 840.006  39
  -3 -13   0 10736.6 910.046  63
   3 -13   0 10195.8 848.421  62
  -3 -13   0 9510.74 855.963 101
   3 -13   0 9624.07 846.725  45
   3  13   0 11146.8 861.516  31
   3 -13   1 2021.96 440.798  45
   3 -13   1 1825.02 451.624  73
  -3 -13  -1 2032.49 477.963  63
   3 -13   1 2678.63 501.177  62
  -3 -13  -1 1903.42 395.484  56
  -3 -13  -1 2356.69 489.793 101
  -3 -13  -2 4561.25 603.719  63
   3 -13   2 5235.16 624.843  62
  -3 -13  -2 4740.35 613.540 101
  -3 -13  -2 5955.43 614.264  98
  -3 -13  -2 4900.54 635.503  56
   3 -13   2 4513.41 548.695  48
   3 -13   2 4920.77 650.031  45
   3  13   3 23446.1 1208.78  41
   3  13   3 21172.2 1208.82  67
  -3 -13  -3 22767.6 1259.38  63
   3 -13   3 24136.1 1272.97  62
   3 -13   3 22414.4 1244.52  45
  -3 -13  -3 23828.5 1237.23  56
  -3 -13  -3 22163.1 1258.80 101
  -3 -13  -3 24505.1 1226.48  98
   3 -13   3 23537.8 1202.18  48
   3  13   4 14931.1 916.922  43
   3  13   4 15907.3 970.430  70
   3  13   4 17451.7 997.857  67
  -3 -13  -4 16516.0 961.020  56
   3 -13   4 15757.0 936.391  48
  -3 -13  -4 16946.6 971.763  98
   3  13   5 7325.87 510.324  43
  -3 -13  -5 7201.86 552.798  56
   3  13   5 6818.68 566.286  70
  -3 -13  -5 7316.75 578.371  98
   3 -13   5 6497.08 545.155  48
   3 -14  -7 404.517 187.512  53
   3 -14  -7 531.493 158.515 102
  -3  14   7 141.493 175.498  61
  -3  14   7 170.799 139.172  52
   3 -14  -6 27.6716 235.060  53
   3 -14  -6 130.381 191.625  73
  -3  14   6 174.730 178.591  61
   3 -14  -6 171.895 220.198 102
  -3  14   6 37.6025 216.899  52
  -3 -14   6-32.8371 274.712  51
   3 -14  -5 5102.10 568.594  73
   3 -14  -5 5324.31 575.831 102
   3 -14  -5 3861.42 523.429  53
  -3 -14   5 4335.13 570.989  51
  -3 -14   4 702.785 199.426  75
   3 -14  -4 264.159 224.535  73
   3 -14  -4 774.912 390.406  53
  -3 -14   4 592.965 307.314  51
  -3 -14   3 7876.51 740.273  75
   3 -14  -3 7932.72 782.991  73
   3 -14  -3 6684.21 750.585  53
  -3 -14   3 6999.63 739.412  51
   3 -14  -2 13628.8 1025.03  73
  -3 -14   2 14122.4 1028.30  51
   3 -14  -2 14933.2 999.714  45
   3 -14  -1 648.273 292.045  45
   3 -14  -1 611.328 303.222  73
  -3 -14   1 520.183 251.357  51
  -3 -14   0 18326.7 1088.26  45
   3 -14   0 16427.6 1123.51  73
  -3 -14   0 17575.5 1106.11  63
   3 -14   0 18795.2 1089.64  62
  -3 -14   0 16687.0 1072.64 101
  -3 -14   0 17245.5 1038.00  56
   3 -14   0 17505.2 1118.10  45
   3 -14   1 1813.01 446.311  45
  -3 -14  -1 1880.25 366.564  45
  -3 -14  -1 1111.36 365.010  56
  -3 -14  -1 2200.96 377.675 101
   3 -14   1 1232.10 381.908  73
  -3 -14  -1 1764.09 395.415  63
   3 -14   1 1229.98 344.558  62
   3 -14   2 6713.04 700.748  45
   3  14   2 7093.78 710.062  67
  -3 -14  -2 6845.03 693.782  63
   3 -14   2 7018.18 689.593  62
  -3 -14  -2 5896.46 654.267 101
  -3 -14  -2 6907.70 682.098  56
   3  14   3 5634.44 580.089  70
   3  14   3 3957.32 492.290  67
  -3 -14  -3 4672.99 537.767  56
   3 -14   3 5477.04 546.395  48
  -3 -14  -3 5539.95 536.593  98
   3  14   4 637.718 231.466  43
   3  14   4 918.063 240.496  70
   3  14   4 937.890 251.217  67
  -3 -14  -4 919.250 274.736  56
  -3 -14  -4 767.709 254.449  98
   3 -14   4 969.469 257.745  48
   3 -15  -6 1141.49 224.227 102
   3 -15  -6 1187.77 271.168  53
  -3  15   6 1743.02 311.472  52
  -3 -15   6 1181.25 268.249  51
  -3 -15   5 7388.00 634.288  51
   3 -15  -5 9783.36 694.152  73
   3 -15  -5 8249.27 681.284  53
  -3  15   5 7966.82 659.117  52
  -3 -15   4 515.865 247.236  75
   3 -15  -4 659.107 254.283  73
   3 -15  -4 540.976 297.646  53
  -3 -15   4 630.396 334.047  51
  -3 -15   3 7084.19 681.988  75
   3 -15  -3 8246.54 741.841  73
  -3 -15   3 8015.33 739.108  51
   3 -15  -3 8435.97 687.821  45
   3 -15  -2 2924.56 471.726  45
  -3 -15   2 3223.32 489.029  75
   3 -15  -2 2328.76 476.689  73
  -3 -15   2 2594.98 439.654  51
   3 -15  -1 392.777 266.068  45
   3 -15  -1 430.793 289.294  73
  -3 -15   1 301.776 311.371  51
   3 -15   0 930.557 323.812  45
  -3 -15   0 1206.24 324.869  45
   3 -15   0 1185.84 370.316  73
  -3 -15   0 816.356 317.048 101
  -3 -15   0 1143.18 290.028  63
   3 -15   0 1423.83 298.846  62
   3 -15   1 3949.97 538.027  45
  -3 -15  -1 3154.67 471.092  45
  -3 -15  -1 2799.41 447.743  63
   3 -15   1 4252.85 527.461  62
  -3 -15  -1 3173.99 477.671 101
   3 -15   2 1903.80 391.203  45
  -3 -15  -2 1914.55 370.777  45
   3  15   2 2195.65 365.819  67
   3 -15   2 1540.18 349.625  62
  -3 -15  -2 1718.65 360.352  56
  -3 -15  -3 21752.7 973.541  45
   3  15   3 20838.9 889.820  70
   3  15   3 20795.2 914.291  67
   3 -15   3 20474.4 862.508  48
  -3 -15  -3 21800.8 981.569  56
  -3 -16   5-183.901 261.910  51
  -3  16   5 185.699 176.332  52
  -3 -16   4 3062.91 392.376  75
   3 -16  -4 2972.06 369.094  73
  -3  16   4 2708.00 364.523  52
  -3 -16   4 2664.97 401.299  51
  -3 -16   3 402.962 222.474  75
   3 -16  -3 4.78871 194.793  73
  -3 -16   3 216.754 274.378  51
  -3 -16   2 15108.9 923.469  75
   3 -16  -2 17124.5 969.592  73
  -3 -16   2 17623.8 967.361  51
   3 -16  -2 17047.0 913.239  45
  -3 -16   1 23648.3 1154.66  75
   3 -16  -1 24614.3 1187.95  73
   3 -16  -1 22476.0 1093.41  45
  -3 -16   1 22818.7 1063.42  51
   3 -16   0 11313.5 785.992  45
  -3 -16   0 11466.1 723.582  45
   3 -16   1 645.774 245.779  45
  -3 -16  -1 805.410 233.712  45
  -3 -16  -2 9168.87 607.158  45
  -3 -16  -2 9573.28 602.063  75
  -3 -17   3 5301.76 456.043  75
   3 -17  -3 5517.15 453.089  73
  -3 -17   3 6513.35 514.292  51
   3 -17  -2 931.613 211.226  45
  -3 -17   2 906.472 274.411  75
   3 -17  -1 823.760 228.595  45
  -3 -17   1 700.624 261.180  75
   3 -17   0 1113.39 241.178  45
  -3 -17   0 1293.08 277.183  75
  -3 -17  -1 2431.43 312.494  75
   3 -17   1 2429.63 322.086  45
  -4   0  11 158.100 160.015  44
  -4   0  10 497.203 230.521  44
  -4   0  10 923.654 307.261  69
   4   0 -10 1143.73 342.113  65
  -4   0  10 921.676 322.303  64
  -4   0   9-171.931 292.517  44
  -4   0   9-431.454 264.216  69
  -4   0   9 13.2491 208.708  64
   4   0  -8 17003.9 1105.63  28
  -4   0   8 16697.6 1081.39  44
   4   0  -8 16637.1 1147.61  26
  -4   0   8 17809.7 1098.12  69
   4   0  -8 18008.6 1111.43  65
  -4   0   8 18570.9 1103.13  64
  -4   0   8 16887.8 1160.35  34
  -4   0   8 16840.9 1120.26  93
  -4   0   7-404.031 255.157  34
  -4   0   7-817.124 299.345  93
   4   0  -6 12373.1 807.256  28
  -4   0   6 12801.7 883.659  34
  -4   0   6 11313.7 824.302  93
  -4   0   6 11480.8 859.674  88
   4   0  -5 32.5197 140.599  28
  -4   0   5-0.58649 202.783  27
[truncated: 358,902 more chars]
