# Supplementary material for: 3-Methyl-1-{(E)-[1-(4-methyl­pyridin-2-yl)ethyl­idene]amino}­thio­urea: crystal structure and Hirshfeld surface analysis
Source: Acta Crystallogr E Crystallogr Commun. 2018 Jan 31;74(Pt 2):256–60. doi: 10.1107/S2056989018001305 (PMC5956349; doi:10.1107/S2056989018001305)
Supplement: Supplementary file 2 [file e-74-00256-Isup2.hkl]

data_I                                                                          
_shelx_title ' 1'                                                               
_shelx_refln_list_code          4                                               
_shelx_F_calc_maximum      152.47                                               
_exptl_crystal_F_000       472.00                                               
_reflns_d_resolution_high  0.8137                                               
                                                                                
loop_                                                                           
 _space_group_symop_operation_xyz                                               
 'x, y, z'                                                                      
 '-x, y+1/2, -z+1/2'                                                            
 '-x, -y, -z'                                                                   
 'x, -y-1/2, z-1/2'                                                             
                                                                                
_cell_length_a     8.8108                                                       
_cell_length_b    14.9044                                                       
_cell_length_c     9.3583                                                       
_cell_angle_alpha  90.000                                                       
_cell_angle_beta  113.391                                                       
_cell_angle_gamma  90.000                                                       
                                                                                
_shelx_F_squared_multiplier     1.000                                           
                                                                                
loop_                                                                           
 _refln_index_h                                                                 
 _refln_index_k                                                                 
 _refln_index_l                                                                 
 _refln_F_squared_calc                                                          
 _refln_F_squared_meas                                                          
 _refln_F_squared_sigma                                                         
 _refln_observed_status                                                         
   1   0   0        272.13        257.81         5.16 o                         
   2   0   0        324.77        283.21        11.23 o                         
   3   0   0        117.15        127.13         3.04 o                         
   4   0   0       1293.11       1311.38        13.12 o                         
   5   0   0       1000.25       1042.50        12.17 o                         
   6   0   0        109.29        116.55         6.35 o                         
   7   0   0        829.77        793.00        12.87 o                         
   8   0   0       1272.38       1222.23        27.30 o                         
   9   0   0        609.46        648.12        14.04 o                         
   1   1   0       1034.38       1096.52         6.46 o                         
   2   1   0        937.05        914.81         8.39 o                         
   3   1   0        444.96        472.88         4.23 o                         
   4   1   0         27.94         34.88         1.39 o                         
   5   1   0        117.42        122.86         3.25 o                         
   6   1   0        166.52        159.61         4.60 o                         
   7   1   0        397.95        371.70         6.10 o                         
   8   1   0       1505.93       1530.61        18.10 o                         
   9   1   0          0.22         -2.27         2.27 o                         
   0   2   0          2.16          2.69         1.01 o                         
   1   2   0       8071.07       8015.78        46.67 o                         
   2   2   0        298.44        351.55         3.92 o                         
   3   2   0        116.28        108.26         2.04 o                         
   4   2   0        227.14        194.21         3.01 o                         
   5   2   0        720.51        747.64         8.29 o                         
   6   2   0        428.53        466.57         8.07 o                         
   7   2   0         55.70         60.38         2.82 o                         
   8   2   0          2.72          1.30         2.37 o                         
   9   2   0        585.44        600.32         9.92 o                         
   1   3   0        189.51        204.68         3.42 o                         
   2   3   0       1252.11       1318.47         6.90 o                         
   3   3   0          4.15          4.60         0.87 o                         
   4   3   0         49.03         66.22         2.35 o                         
   5   3   0         54.57         53.89         2.47 o                         
   6   3   0         90.79         81.84         3.47 o                         
   7   3   0         69.59         61.81         2.55 o                         
   8   3   0         96.02         91.35         4.50 o                         
   9   3   0        190.34        201.25         5.79 o                         
   0   4   0       1000.57       1003.91        13.68 o                         
   1   4   0        623.13        709.91         4.17 o                         
   2   4   0        280.58        289.20         3.59 o                         
   3   4   0       2152.14       2478.44        12.51 o                         
   4   4   0         68.51         94.44         2.68 o                         
   5   4   0          1.71          3.82         1.35 o                         
   6   4   0          1.32          1.47         1.35 o                         
   7   4   0        147.58        138.01         5.71 o                         
   8   4   0        139.11        130.67         5.33 o                         
   9   4   0          8.69          8.67         1.74 o                         
   1   5   0        104.06        107.76         1.44 o                         
   2   5   0       1455.62       1652.94        11.83 o                         
   3   5   0        325.37        318.51         4.03 o                         
   4   5   0        472.96        478.27         6.39 o                         
   5   5   0        641.77        717.66         9.20 o                         
   6   5   0         96.37         97.19         4.17 o                         
   7   5   0         28.27         28.24         3.02 o                         
   8   5   0        179.73        183.49         6.51 o                         
   9   5   0        260.58        268.72         6.76 o                         
   0   6   0       3949.24       3986.85        19.71 o                         
   1   6   0        970.64        975.31         6.27 o                         
   2   6   0       2942.99       3180.14        23.55 o                         
   3   6   0         20.00         14.37         1.29 o                         
   4   6   0        341.31        319.51         5.39 o                         
   5   6   0         33.14         33.85         2.73 o                         
   6   6   0       1204.57       1201.14        12.37 o                         
   7   6   0        562.03        534.71        10.91 o                         
   8   6   0        194.81        204.36         6.80 o                         
   9   6   0         45.87         49.27         2.61 o                         
   1   7   0        120.38        144.61         2.76 o                         
   2   7   0        161.70        150.97         3.38 o                         
   3   7   0         21.92         25.02         1.67 o                         
   4   7   0         12.52          4.57         1.60 o                         
   5   7   0        220.29        194.18         6.19 o                         
   6   7   0          4.44          1.66         1.37 o                         
   7   7   0        176.10        152.92         5.55 o                         
   8   7   0         33.84         26.22         2.99 o                         
   9   7   0          1.99         -1.57         1.57 o                         
   0   8   0        391.63        346.68         5.67 o                         
   1   8   0       1395.32       1436.37         8.63 o                         
   2   8   0        593.61        583.06         7.18 o                         
   3   8   0       1795.75       1789.90        12.50 o                         
   4   8   0        861.39        818.36         9.97 o                         
   5   8   0       1145.45       1081.14        13.89 o                         
   6   8   0        387.60        357.37         6.92 o                         
   7   8   0         25.67         39.93         3.17 o                         
   8   8   0         96.23         97.53         4.37 o                         
   1   9   0       1392.15       1511.04        10.60 o                         
   2   9   0        209.76        252.17         4.99 o                         
   3   9   0         30.07         32.04         2.16 o                         
   4   9   0        105.82        115.01         4.30 o                         
   5   9   0         33.74         28.38         2.19 o                         
   6   9   0         32.88         35.79         3.18 o                         
   7   9   0        146.41        145.24         5.71 o                         
   8   9   0        105.03        109.66         4.71 o                         
   0  10   0        209.97        199.50         6.45 o                         
   1  10   0        209.66        192.26         4.72 o                         
   2  10   0        263.48        225.91         5.25 o                         
   3  10   0          7.36         13.15         1.64 o                         
   4  10   0        517.53        505.06        10.77 o                         
   5  10   0        131.60        110.32         5.29 o                         
   6  10   0         17.19         19.40         2.77 o                         
   7  10   0        165.16        169.65         6.00 o                         
   8  10   0         30.28         41.42         2.19 o                         
   1  11   0         69.54         77.35         3.38 o                         
   2  11   0          0.36         -1.74         1.74 o                         
   3  11   0          1.38          0.84         1.92 o                         
   4  11   0        216.68        223.72         5.17 o                         
   5  11   0         19.67         22.10         2.47 o                         
   6  11   0         14.64         20.35         3.01 o                         
   7  11   0         61.28         67.10         3.27 o                         
   0  12   0        364.54        353.22        12.17 o                         
   1  12   0        180.59        175.81         5.80 o                         
   2  12   0        458.61        430.87         8.76 o                         
   3  12   0         31.25         31.92         2.22 o                         
   4  12   0         70.48         65.25         3.49 o                         
   5  12   0        106.15         95.35         6.23 o                         
   6  12   0        468.90        495.89        11.88 o                         
   7  12   0        170.87        174.19         4.43 o                         
   1  13   0         11.27         10.19         2.09 o                         
   2  13   0       1666.39       1606.46        18.24 o                         
   3  13   0        245.53        239.81         6.79 o                         
   4  13   0        160.77        152.15         6.96 o                         
   5  13   0        312.71        315.53        10.08 o                         
   6  13   0         34.54         42.28         3.77 o                         
   0  14   0        797.59        731.29        22.87 o                         
   1  14   0        262.89        239.20         9.85 o                         
   2  14   0        357.77        354.65        11.21 o                         
   3  14   0        415.46        418.32         9.82 o                         
   4  14   0        825.07        852.42        18.68 o                         
   5  14   0        499.36        531.84        15.39 o                         
   6  14   0         98.76        105.12         4.67 o                         
   1  15   0        981.88        993.02        16.69 o                         
   2  15   0         21.74         19.28         3.77 o                         
   3  15   0         25.74         27.43         3.10 o                         
   4  15   0         34.38         43.75         4.36 o                         
   5  15   0          0.55         -6.21         6.21 o                         
   0  16   0          4.29         -0.14         4.97 o                         
   1  16   0        667.94        670.38        15.99 o                         
   2  16   0        503.18        503.61        15.90 o                         
   3  16   0        278.17        271.73        12.69 o                         
   4  16   0        107.05        121.99         4.80 o                         
   1  17   0        117.95        115.67         7.25 o                         
   2  17   0        230.47        252.75         9.73 o                         
   3  17   0         25.01         28.55         4.34 o                         
   0  18   0         53.76         55.05         8.33 o                         
   1  18   0          2.72          3.24         2.96 o                         
 -10   1   1        207.13        221.62         5.51 o                         
  -9   1   1         36.61         40.46         4.24 o                         
  -8   1   1         17.14         13.68         2.59 o                         
  -7   1   1          0.07         -0.18         1.61 o                         
  -6   1   1        153.71        165.32         4.20 o                         
  -5   1   1        621.62        645.38         6.78 o                         
  -4   1   1        388.44        383.03         3.87 o                         
  -3   1   1       1738.03       1860.24         8.86 o                         
  -2   1   1       4951.30       5090.24        30.73 o                         
  -1   1   1       1429.45       1556.66        11.16 o                         
   0   1   1          0.40          2.09         0.67 o                         
   1   1   1       1831.79       1884.76        19.86 o                         
   2   1   1        242.13        264.45         3.02 o                         
   3   1   1       1718.09       1917.01        11.46 o                         
   4   1   1          2.22          2.98         1.19 o                         
   5   1   1         85.66         64.42         2.75 o                         
   6   1   1       2152.80       2117.69        23.00 o                         
   7   1   1        392.62        371.92         8.87 o                         
   8   1   1        343.95        342.79         7.29 o                         
   9   1   1          4.96          2.43         1.61 o                         
 -10   2   1        168.87        179.41         4.92 o                         
  -9   2   1        222.12        227.85         8.99 o                         
  -8   2   1         29.06         26.11         3.15 o                         
  -7   2   1        174.36        160.41         5.03 o                         
  -6   2   1        247.09        235.51         4.78 o                         
  -5   2   1       2275.80       2489.27        14.15 o                         
  -4   2   1         16.74          9.14         0.99 o                         
  -3   2   1       1496.95       1496.95         7.08 o                         
  -2   2   1      23248.60      22664.05       111.98 o                         
  -1   2   1       2855.86       3036.69        20.83 o                         
   0   2   1        436.20        520.34         3.74 o                         
   1   2   1          2.59          3.04         1.33 o                         
   2   2   1       3345.02       3579.99        11.27 o                         
   3   2   1       1470.40       1595.84        10.95 o                         
   4   2   1        180.05        198.45         3.50 o                         
   5   2   1        661.22        663.50         7.97 o                         
   6   2   1        240.11        216.47         5.86 o                         
   7   2   1        205.36        209.16         5.53 o                         
   8   2   1        266.27        274.55         7.19 o                         
   9   2   1        255.87        266.96         5.62 o                         
 -10   3   1        205.57        210.71         5.10 o                         
  -9   3   1        342.75        356.04         8.94 o                         
  -8   3   1         48.21         45.01         4.30 o                         
  -7   3   1        116.85        112.97         3.25 o                         
  -6   3   1          6.08          9.79         1.59 o                         
  -5   3   1        379.41        359.76         4.76 o                         
  -4   3   1       1041.45       1144.89         6.99 o                         
  -3   3   1       1987.34       2105.77         8.91 o                         
  -2   3   1       1835.32       1899.35         9.60 o                         
  -1   3   1        543.31        565.59         5.28 o                         
   0   3   1       3786.28       3865.35        20.33 o                         
   1   3   1         39.50         32.13         1.46 o                         
   2   3   1       1402.20       1547.72         7.03 o                         
   3   3   1        846.99       1016.01         6.85 o                         
   4   3   1        674.96        753.05         6.92 o                         
   5   3   1          5.05          3.10         1.50 o                         
   6   3   1         10.35         10.37         1.95 o                         
   7   3   1        660.49        652.57         9.64 o                         
   8   3   1         15.05         10.22         2.02 o                         
   9   3   1          8.96          7.91         1.51 o                         
 -10   4   1         16.67         18.63         2.25 o                         
  -9   4   1        475.78        490.58        10.16 o                         
  -8   4   1        210.83        219.41         8.67 o                         
  -7   4   1        223.75        216.42         4.24 o                         
  -6   4   1        596.63        550.43         8.32 o                         
  -5   4   1        244.00        202.92         3.89 o                         
  -4   4   1       4995.21       5371.67        26.27 o                         
  -3   4   1       4043.69       4157.98        14.12 o                         
  -2   4   1        838.08        798.33         4.38 o                         
  -1   4   1       2751.02       3077.01        11.58 o                         
   0   4   1       2273.03       2529.50        12.30 o                         
   1   4   1         84.86         87.24         1.86 o                         
   2   4   1        128.40        128.32         2.20 o                         
   3   4   1       1803.17       1920.09        10.32 o                         
   4   4   1       3795.55       4109.45        21.29 o                         
   5   4   1        347.01        335.83         5.99 o                         
   6   4   1         56.49         45.67         2.53 o                         
   7   4   1         84.28         82.78         4.82 o                         
   8   4   1        265.97        273.16         6.54 o                         
   9   4   1         31.57         29.41         1.78 o                         
  -9   5   1         45.56         33.18         2.75 o                         
  -8   5   1         55.95         61.19         4.68 o                         
  -7   5   1          8.49          9.66         1.37 o                         
  -6   5   1         22.79         19.84         2.15 o                         
  -5   5   1          0.16         -0.99         1.19 o                         
  -4   5   1        308.80        308.82         4.19 o                         
  -3   5   1         11.69         24.44         1.28 o                         
  -2   5   1        271.58        292.63         3.37 o                         
  -1   5   1       1500.75       1644.00         6.80 o                         
   0   5   1        302.43        293.28         2.40 o                         
   1   5   1          2.94          4.71         0.85 o                         
   2   5   1        205.08        213.19         3.36 o                         
   3   5   1        200.56        270.53         4.55 o                         
   4   5   1        205.12        211.38         4.60 o                         
   5   5   1         81.09         81.25         3.47 o                         
   6   5   1        139.31        140.70         4.18 o                         
   7   5   1         17.67         16.92         2.98 o                         
   8   5   1         10.07          7.64         1.83 o                         
   9   5   1        122.89        129.87         3.84 o                         
  -9   6   1         56.68         53.48         3.61 o                         
  -8   6   1        229.85        215.26         7.83 o                         
  -7   6   1        283.10        267.05         6.52 o                         
  -6   6   1        392.85        368.92         7.56 o                         
  -5   6   1        205.93        188.68         4.26 o                         
  -4   6   1        181.05        195.96         3.74 o                         
  -3   6   1        947.37        988.22         6.73 o                         
  -2   6   1       1151.90       1189.61         7.77 o                         
  -1   6   1        442.66        474.14         4.42 o                         
   0   6   1         29.73         39.37         1.35 o                         
   1   6   1        261.22        252.85         3.38 o                         
   2   6   1       1815.04       2099.84        14.83 o                         
   3   6   1        379.94        393.37         5.95 o                         
   4   6   1         33.96         25.62         2.23 o                         
   5   6   1         58.81         57.08         3.23 o                         
   6   6   1        184.92        157.44         4.81 o                         
   7   6   1         69.67         68.78         4.51 o                         
   8   6   1          1.15          2.07         1.75 o                         
  -9   7   1          7.80          8.19         2.08 o                         
  -8   7   1          5.14          5.52         1.98 o                         
  -7   7   1         81.64         73.56         3.48 o                         
  -6   7   1        319.03        326.13         5.42 o                         
  -5   7   1          0.03          2.04         1.59 o                         
  -4   7   1          7.97         12.31         1.48 o                         
  -3   7   1        378.23        345.19         4.57 o                         
  -2   7   1          3.09          3.66         1.29 o                         
  -1   7   1         59.39         76.01         2.34 o                         
   0   7   1       2012.95       2314.74        15.71 o                         
   1   7   1        319.08        318.01         4.32 o                         
   2   7   1        298.81        287.62         4.38 o                         
   3   7   1         59.59         72.35         2.89 o                         
   4   7   1        824.91        885.91        10.42 o                         
   5   7   1        382.76        379.38         7.77 o                         
   6   7   1        516.19        475.15         8.29 o                         
   7   7   1         12.29          9.35         2.52 o                         
   8   7   1        211.68        229.61         6.20 o                         
  -9   8   1         20.87         27.25         2.62 o                         
  -8   8   1        117.97        104.32         4.26 o                         
  -7   8   1         47.38         40.40         3.26 o                         
  -6   8   1         37.51         42.10         2.41 o                         
  -5   8   1         37.53         33.49         2.76 o                         
  -4   8   1         17.29         17.56         1.98 o                         
  -3   8   1         59.05         53.11         2.32 o                         
  -2   8   1        420.33        416.22         6.07 o                         
  -1   8   1         14.16          9.76         1.36 o                         
   0   8   1        403.49        461.06         4.93 o                         
   1   8   1        161.99        199.30         3.83 o                         
   2   8   1         11.05          8.20         1.61 o                         
   3   8   1         24.59         25.97         1.92 o                         
   4   8   1         91.37         73.58         3.73 o                         
   5   8   1         14.93         14.41         1.90 o                         
   6   8   1         15.74         14.99         1.94 o                         
   7   8   1         47.85         51.05         3.47 o                         
   8   8   1         24.57         22.03         1.98 o                         
  -8   9   1          4.06          3.03         1.67 o                         
  -7   9   1         37.18         39.57         3.42 o                         
  -6   9   1         25.56         17.61         2.46 o                         
  -5   9   1          2.81          2.12         1.64 o                         
  -4   9   1         94.46         99.90         3.93 o                         
  -3   9   1         29.15         21.46         2.00 o                         
  -2   9   1          6.32         13.67         1.67 o                         
  -1   9   1         16.21         14.38         1.55 o                         
   0   9   1         60.15         72.81         2.89 o                         
   1   9   1        558.58        657.85         7.78 o                         
   2   9   1        478.16        440.81         7.14 o                         
   3   9   1        263.55        233.69         5.77 o                         
   4   9   1         56.74         60.56         3.07 o                         
   5   9   1        137.90        139.02         5.06 o                         
   6   9   1         21.19         31.30         2.83 o                         
   7   9   1        292.36        298.31         5.96 o                         
   8   9   1         55.29         63.97         3.61 o                         
  -8  10   1        200.32        224.54         5.21 o                         
  -7  10   1        270.11        269.67         7.83 o                         
  -6  10   1        154.90        141.39         7.61 o                         
  -5  10   1        235.16        236.78         5.17 o                         
  -4  10   1        896.02        856.60        10.71 o                         
  -3  10   1        458.73        433.05         7.13 o                         
  -2  10   1        627.34        563.86         7.24 o                         
  -1  10   1       1349.01       1396.65        15.59 o                         
   0  10   1        860.60        797.49        11.44 o                         
   1  10   1        790.71        811.91         8.95 o                         
   2  10   1         20.90         23.11         2.21 o                         
   3  10   1        454.09        404.07         7.78 o                         
   4  10   1       1630.48       1561.17        12.45 o                         
   5  10   1         25.11         39.77         3.03 o                         
   6  10   1        119.67        121.34         4.89 o                         
   7  10   1         52.06         56.20         2.59 o                         
  -8  11   1          0.08          0.58         1.64 o                         
  -7  11   1          0.26          4.24         1.91 o                         
  -6  11   1         10.70          8.60         3.29 o                         
  -5  11   1          0.08         -2.05         2.05 o                         
  -4  11   1        874.32        851.49        10.24 o                         
  -3  11   1       1391.77       1434.48        13.25 o                         
  -2  11   1         97.16         95.68         4.29 o                         
  -1  11   1         30.43         23.34         2.63 o                         
   0  11   1        163.06        166.45         5.28 o                         
   1  11   1         92.39         85.40         3.91 o                         
   2  11   1         99.78         97.72         4.04 o                         
   3  11   1        656.85        636.07         8.21 o                         
   4  11   1         19.37         16.73         2.06 o                         
   5  11   1        119.69        100.69         4.26 o                         
   6  11   1         18.13         17.17         2.05 o                         
   7  11   1         83.44         87.00         3.71 o                         
  -7  12   1        313.90        355.97         9.29 o                         
  -6  12   1        875.24        892.88        15.13 o                         
  -5  12   1        530.55        532.02        13.88 o                         
  -4  12   1         56.41         54.99         3.61 o                         
  -3  12   1         23.11         26.27         2.73 o                         
  -2  12   1       1300.77       1263.94        15.69 o                         
  -1  12   1       1849.72       1853.22        20.59 o                         
   0  12   1       1068.19       1047.93        14.74 o                         
   1  12   1         12.42          7.38         2.08 o                         
   2  12   1       1398.72       1381.56        11.62 o                         
   3  12   1        194.76        173.84         6.25 o                         
   4  12   1          1.52          3.85         1.90 o                         
   5  12   1        797.89        835.87        13.60 o                         
   6  12   1          0.77         -0.20         1.79 o                         
   7  12   1         89.30         95.66         9.17 o                         
  -7  13   1         22.94         28.57         2.43 o                         
  -6  13   1         63.09         63.42         4.11 o                         
  -5  13   1         64.98         67.79         5.85 o                         
  -4  13   1        133.35        128.94         7.84 o                         
  -3  13   1        551.20        587.18        11.00 o                         
  -2  13   1        288.29        294.49         8.06 o                         
  -1  13   1        407.80        428.77         7.83 o                         
   0  13   1         84.08         90.06         3.72 o                         
   1  13   1         67.47         62.51         3.29 o                         
   2  13   1          2.38          3.11         2.21 o                         
   3  13   1         62.37         51.02         4.43 o                         
   4  13   1        201.11        192.26         7.43 o                         
   5  13   1          1.01          2.06         2.06 o                         
   6  13   1        241.35        245.96         5.99 o                         
  -6  14   1        109.53        129.01         6.17 o                         
  -5  14   1         19.01         24.80         3.80 o                         
  -4  14   1         66.31         66.78         5.68 o                         
  -3  14   1         15.40         14.05         3.85 o                         
  -2  14   1          1.04         -0.81         2.81 o                         
  -1  14   1       1040.92       1031.83        14.98 o                         
   0  14   1        200.19        185.62         6.18 o                         
   1  14   1        277.49        271.22         7.83 o                         
   2  14   1         23.23         17.90         2.69 o                         
   3  14   1         38.55         40.00         3.42 o                         
   4  14   1         24.58         24.18         3.42 o                         
   5  14   1         25.64         28.28         4.50 o                         
  -6  15   1         44.21         51.78         6.95 o                         
  -5  15   1          0.20         -2.40         2.40 o                         
  -4  15   1         68.65         56.31         4.84 o                         
  -3  15   1          6.67          9.00         3.95 o                         
  -2  15   1          2.29          3.15         2.53 o                         
  -1  15   1         31.19         32.85         3.59 o                         
   0  15   1          0.27         -1.18         3.34 o                         
   1  15   1        765.84        763.02        26.24 o                         
   2  15   1          0.60         -0.83         2.28 o                         
   3  15   1         77.77         82.92         6.09 o                         
   4  15   1         45.97         59.52         4.27 o                         
   5  15   1        488.40        513.10        10.43 o                         
  -5  16   1         29.02         40.02         6.86 o                         
  -4  16   1        286.21        299.99        13.41 o                         
  -3  16   1        556.03        556.79        13.37 o                         
  -2  16   1        127.16        124.57         6.35 o                         
  -1  16   1         65.66         65.48         6.26 o                         
   0  16   1         12.63          6.29         3.22 o                         
   1  16   1          9.36          8.56         3.54 o                         
   2  16   1        654.31        682.28        17.66 o                         
   3  16   1          9.86         17.48         4.04 o                         
   4  16   1          9.13         16.04         4.24 o                         
  -3  17   1         17.30         18.40         4.10 o                         
  -2  17   1          9.30          9.69         2.78 o                         
  -1  17   1        103.58         95.91         6.79 o                         
   0  17   1         94.76        100.22         5.92 o                         
   1  17   1          9.03         17.06         3.43 o                         
   2  17   1        252.46        262.30         9.50 o                         
   3  17   1         50.90         57.95         5.35 o                         
  -2  18   1         35.15         28.23         5.96 o                         
  -1  18   1        150.25        154.93         6.77 o                         
   0  18   1        177.88        183.34        17.33 o                         
   1  18   1        619.42        655.08        15.97 o                         
 -10   0   2        179.44        201.66        10.37 o                         
  -9   0   2         12.75         13.02         3.18 o                         
  -8   0   2        547.76        525.90        10.39 o                         
  -7   0   2       3673.72       3601.73        30.86 o                         
  -6   0   2         42.66         21.24         2.90 o                         
  -5   0   2       1541.56       1525.96        12.30 o                         
  -4   0   2       1114.12       1236.20         9.69 o                         
  -3   0   2          3.13          4.49         1.18 o                         
  -2   0   2       3838.23       4129.84        34.60 o                         
  -1   0   2         83.84         98.32         2.96 o                         
   0   0   2       5933.90       6210.32        22.35 o                         
   1   0   2       1014.18       1125.53         8.51 o                         
   2   0   2        809.40        804.14         9.61 o                         
   3   0   2       1342.58       1486.55        12.87 o                         
   4   0   2        377.13        370.16         7.39 o                         
   5   0   2         79.06         55.83         3.92 o                         
   6   0   2       1523.79       1474.81        17.75 o                         
   7   0   2       2480.04       2527.22        42.23 o                         
   8   0   2        144.48        156.06         6.54 o                         
   9   0   2          2.82          0.11         3.01 o                         
 -10   1   2        132.93        131.01         4.35 o                         
  -9   1   2         10.72          7.87         2.75 o                         
  -8   1   2        129.09        119.45         4.07 o                         
  -7   1   2          2.14         -0.02         1.61 o                         
  -6   1   2        169.37        175.56         4.05 o                         
  -5   1   2         67.29         64.73         2.32 o                         
  -4   1   2         91.59         85.55         1.95 o                         
  -3   1   2         85.68         80.71         1.69 o                         
  -2   1   2      10594.01      11058.12        31.68 o                         
  -1   1   2       4919.95       5184.02        21.94 o                         
   0   1   2          3.80          3.79         0.86 o                         
   1   1   2        696.07        777.06         4.06 o                         
   2   1   2        209.48        258.99         3.00 o                         
   3   1   2        415.69        436.76         4.86 o                         
   4   1   2        417.80        390.56         5.44 o                         
   5   1   2        126.62        118.31         3.52 o                         
   6   1   2        328.35        325.04         5.16 o                         
   7   1   2         59.28         51.38         3.09 o                         
   8   1   2         61.97         61.45         3.25 o                         
   9   1   2         30.00         28.77         4.05 o                         
 -10   2   2          0.77          2.58         1.56 o                         
  -9   2   2        376.41        368.84        10.26 o                         
  -8   2   2        573.88        549.93         8.71 o                         
  -7   2   2        569.27        551.42         7.99 o                         
  -6   2   2       1516.16       1585.50        11.10 o                         
  -5   2   2         87.01        106.25         2.71 o                         
  -4   2   2        221.51        268.09         3.39 o                         
  -3   2   2         16.45         11.45         0.96 o                         
  -2   2   2      11219.60      11629.08        40.68 o                         
  -1   2   2       1588.34       1716.67        14.75 o                         
   0   2   2        384.74        411.53         4.47 o                         
   1   2   2       1183.66       1259.68         7.22 o                         
   2   2   2       3367.09       3754.95        19.05 o                         
   3   2   2         18.41         22.11         1.48 o                         
   4   2   2        306.19        318.41         5.06 o                         
   5   2   2        311.45        316.87         6.21 o                         
   6   2   2       1393.05       1369.89        10.16 o                         
   7   2   2        125.72        125.13         4.76 o                         
   8   2   2        113.62        112.85         4.10 o                         
 -10   3   2        400.56        426.23         7.88 o                         
  -9   3   2         35.23         27.05         3.37 o                         
  -8   3   2          5.07          5.76         1.89 o                         
  -7   3   2          8.10         12.26         1.63 o                         
  -6   3   2         19.24         17.59         1.65 o                         
  -5   3   2       1672.59       1792.24        13.73 o                         
  -4   3   2        363.34        367.84         3.95 o                         
  -3   3   2       1366.47       1525.79         7.79 o                         
  -2   3   2       5735.02       6159.88        19.73 o                         
  -1   3   2          7.53          6.88         0.82 o                         
   0   3   2       3428.14       3759.48        16.71 o                         
   1   3   2       5223.35       5669.20        22.50 o                         
   2   3   2       1083.46       1153.87         7.98 o                         
   3   3   2        944.16        954.47         7.47 o                         
   4   3   2       1461.08       1402.79        10.35 o                         
   5   3   2         20.40         14.68         1.80 o                         
   6   3   2        194.98        192.77         4.13 o                         
   7   3   2        107.60        101.57         4.53 o                         
   8   3   2        307.62        311.66         6.16 o                         
 -10   4   2        134.66        139.64         4.42 o                         
  -9   4   2         52.06         46.13         4.09 o                         
  -8   4   2         16.86         10.66         1.74 o                         
  -7   4   2         63.03         68.89         2.50 o                         
  -6   4   2         33.06         37.49         2.02 o                         
  -5   4   2        210.42        194.66         3.60 o                         
  -4   4   2       1046.45       1111.56         7.03 o                         
  -3   4   2       2479.11       2663.22        14.99 o                         
  -2   4   2        297.29        340.93         2.63 o                         
  -1   4   2        617.51        672.56         4.39 o                         
   0   4   2       1792.27       2001.23         8.96 o                         
   1   4   2        318.74        356.62         3.30 o                         
   2   4   2         17.38         15.13         1.16 o                         
   3   4   2        264.81        264.09         4.57 o                         
   4   4   2         37.67         44.30         2.18 o                         
   5   4   2          1.48          5.95         1.68 o                         
   6   4   2         48.25         41.67         2.88 o                         
   7   4   2         41.06         39.70         3.80 o                         
   8   4   2         10.00          8.62         1.53 o                         
 -10   5   2         66.82         74.07         3.95 o                         
  -9   5   2         20.60         17.98         2.62 o                         
  -8   5   2          0.61          2.63         1.60 o                         
  -7   5   2         70.11         63.87         2.55 o                         
  -6   5   2          0.10         -0.85         1.41 o                         
  -5   5   2        617.89        601.44         6.77 o                         
  -4   5   2        355.77        353.12         4.25 o                         
  -3   5   2         18.58         25.71         1.41 o                         
  -2   5   2         86.27        118.11         1.89 o                         
  -1   5   2        287.18        293.32         3.09 o                         
   0   5   2       1911.33       2157.72        12.15 o                         
   1   5   2        196.10        234.34         3.20 o                         
   2   5   2       2571.93       2873.62        16.01 o                         
   3   5   2        149.34        128.44         3.74 o                         
   4   5   2        748.83        701.97         9.12 o                         
   5   5   2        630.51        562.54         8.77 o                         
   6   5   2        375.13        377.31         9.21 o                         
   7   5   2         79.77         82.00         4.21 o                         
   8   5   2         48.80         51.38         2.99 o                         
  -9   6   2         10.24         10.45         2.43 o                         
  -8   6   2        259.54        250.19         6.12 o                         
  -7   6   2        106.99        102.81         3.40 o                         
  -6   6   2       1165.19       1135.46        11.37 o                         
  -5   6   2       1640.92       1608.35        12.10 o                         
  -4   6   2        534.82        524.16         5.76 o                         
  -3   6   2       1002.66       1101.03        10.30 o                         
  -2   6   2        198.34        183.10         2.69 o                         
  -1   6   2        295.20        395.61         4.59 o                         
   0   6   2        114.94        126.65         2.59 o                         
   1   6   2       2478.73       2699.05        12.63 o                         
   2   6   2       1274.64       1250.46        10.19 o                         
   3   6   2        355.84        356.44         6.66 o                         
   4   6   2         52.29         48.15         3.07 o                         
   5   6   2        293.84        268.64         5.49 o                         
   6   6   2         12.48          9.33         2.54 o                         
   7   6   2          7.34          6.11         2.33 o                         
   8   6   2         51.19         57.46         2.75 o                         
  -9   7   2         31.47         28.33         2.37 o                         
  -8   7   2          6.18          2.29         1.85 o                         
  -7   7   2         71.09         72.98         3.35 o                         
  -6   7   2          4.95          4.09         1.61 o                         
  -5   7   2        212.22        197.00         4.31 o                         
  -4   7   2          2.06          3.40         1.25 o                         
  -3   7   2        645.30        655.34         6.50 o                         
  -2   7   2        362.69        376.72         4.43 o                         
  -1   7   2        663.44        811.95         7.33 o                         
   0   7   2        115.49        129.49         2.70 o                         
   1   7   2       1240.03       1409.01        10.33 o                         
   2   7   2         21.90         31.02         2.19 o                         
   3   7   2          4.07          1.41         1.66 o                         
   4   7   2          2.07          2.71         1.88 o                         
   5   7   2         19.12         24.49         2.04 o                         
   6   7   2          8.19          8.66         2.43 o                         
   7   7   2         66.76         57.77         3.88 o                         
   8   7   2         28.52         35.88         1.94 o                         
  -9   8   2        340.31        373.19         6.62 o                         
  -8   8   2        330.92        357.82         6.56 o                         
  -7   8   2        449.18        440.83         8.66 o                         
  -6   8   2        833.79        785.06         8.61 o                         
  -5   8   2        505.14        496.94         7.15 o                         
  -4   8   2       1145.60       1117.97         9.94 o                         
  -3   8   2        297.11        276.57         4.62 o                         
  -2   8   2        496.24        460.69         6.24 o                         
  -1   8   2       1084.06       1172.99        10.30 o                         
   0   8   2        404.84        355.86         5.24 o                         
   1   8   2        687.57        676.80         8.70 o                         
   2   8   2       1419.79       1396.53        13.45 o                         
   3   8   2          1.08          0.45         1.85 o                         
   4   8   2        250.98        231.29         6.51 o                         
   5   8   2         43.28         45.82         2.97 o                         
   6   8   2        323.20        283.22         7.77 o                         
   7   8   2         38.12         41.58         3.01 o                         
   8   8   2         28.06         39.06         3.05 o                         
  -9   9   2          5.29          5.66         1.30 o                         
  -8   9   2         33.55         38.08         2.85 o                         
  -7   9   2         76.94         73.01         3.82 o                         
  -6   9   2         54.33         56.41         3.66 o                         
  -5   9   2       1324.32       1316.39        13.15 o                         
  -4   9   2        110.67        101.56         3.35 o                         
  -3   9   2        407.66        395.27         6.19 o                         
  -2   9   2        133.81        132.91         4.00 o                         
  -1   9   2          2.07          2.81         1.44 o                         
   0   9   2         20.69         26.17         2.10 o                         
   1   9   2          5.20          2.57         1.59 o                         
   2   9   2       1571.31       1601.45        14.37 o                         
   3   9   2        631.33        621.04         9.45 o                         
   4   9   2         50.36         51.83         2.50 o                         
   5   9   2        181.67        139.43         5.11 o                         
   6   9   2        296.07        290.95         6.21 o                         
   7   9   2        385.55        403.31         8.68 o                         
  -8  10   2         24.29         21.75         2.40 o                         
  -7  10   2        182.18        176.25         7.04 o                         
  -6  10   2          6.05          6.59         1.75 o                         
  -5  10   2         24.05         23.49         2.20 o                         
  -4  10   2        863.00        823.07        10.77 o                         
  -3  10   2       1644.68       1691.97        14.95 o                         
  -2  10   2         18.56         10.87         1.75 o                         
  -1  10   2         31.47         45.52         2.59 o                         
   0  10   2          0.63          1.08         1.87 o                         
   1  10   2         28.73         30.91         2.67 o                         
   2  10   2         78.86         62.15         3.66 o                         
   3  10   2        906.03        827.16         9.16 o                         
   4  10   2          4.55         11.04         1.78 o                         
   5  10   2        139.53        134.54         4.71 o                         
   6  10   2         14.83         15.90         1.93 o                         
   7  10   2         23.17         19.87         2.17 o                         
  -8  11   2         83.01         75.96         3.92 o                         
  -7  11   2          6.96          3.64         2.21 o                         
  -6  11   2         72.16         67.13         4.87 o                         
  -5  11   2        186.06        175.55         6.36 o                         
  -4  11   2       1032.36        971.96        11.76 o                         
  -3  11   2        966.70        952.17        11.67 o                         
  -2  11   2        381.26        376.69         7.04 o                         
  -1  11   2         40.58         39.68         3.01 o                         
   0  11   2         63.15         56.18         3.90 o                         
   1  11   2        311.78        287.46         7.29 o                         
   2  11   2        328.00        299.29         6.07 o                         
   3  11   2         26.03         29.84         2.28 o                         
   4  11   2        721.97        764.00        11.57 o                         
   5  11   2        878.00        843.23        12.21 o                         
   6  11   2        461.62        485.70         8.08 o                         
   7  11   2        139.79        161.03        11.42 o                         
  -8  12   2          1.61          0.78         1.69 o                         
  -7  12   2         39.09         48.23         3.63 o                         
  -6  12   2        243.25        238.59         9.01 o                         
  -5  12   2         48.06         42.80         4.47 o                         
  -4  12   2        203.88        191.97         6.60 o                         
  -3  12   2        106.39         94.49         4.20 o                         
  -2  12   2         22.31         18.12         1.77 o                         
  -1  12   2         61.55         53.05         3.80 o                         
   0  12   2          1.73          3.81         2.22 o                         
   1  12   2        353.66        347.12         6.04 o                         
   2  12   2        122.92        109.59         3.93 o                         
   3  12   2         21.02         28.28         2.67 o                         
   4  12   2          2.43          3.00         2.26 o                         
   5  12   2          2.23          4.93         2.07 o                         
   6  12   2          4.20          1.63         1.58 o                         
  -7  13   2        130.88        131.46         5.43 o                         
  -6  13   2         12.05         12.01         2.67 o                         
  -5  13   2        272.98        286.68         9.87 o                         
  -4  13   2        141.34        137.72         6.96 o                         
  -3  13   2         93.52        103.71         5.56 o                         
  -2  13   2        279.91        275.02         8.40 o                         
  -1  13   2         75.55         76.57         4.22 o                         
   0  13   2          0.66         -3.01         3.01 o                         
   1  13   2        822.72        797.77        11.03 o                         
   2  13   2        141.80        136.24         5.59 o                         
   3  13   2        109.23        119.23         5.50 o                         
   4  13   2        118.95        108.25         4.51 o                         
   5  13   2        788.05        872.19        11.06 o                         
   6  13   2        215.97        234.51         9.58 o                         
  -6  14   2        115.29        128.28         5.07 o                         
  -5  14   2        246.42        254.98         8.55 o                         
  -4  14   2        201.29        205.95        10.91 o                         
  -3  14   2        352.88        340.02        14.01 o                         
  -2  14   2         70.74         76.96         4.99 o                         
  -1  14   2        127.54        127.58         6.48 o                         
   0  14   2       3050.33       2970.72        34.05 o                         
   1  14   2          1.70         -2.71         4.08 o                         
   2  14   2         13.11         17.58         2.89 o                         
   3  14   2        172.35        161.00         6.69 o                         
   4  14   2         21.85         24.21         3.01 o                         
   5  14   2        188.40        193.21         5.79 o                         
  -5  15   2         29.45         28.15         3.27 o                         
  -4  15   2          7.76         10.05         4.26 o                         
  -3  15   2         75.89         66.65         5.58 o                         
  -2  15   2         37.92         35.60         4.65 o                         
  -1  15   2         52.97         52.85         5.02 o                         
   0  15   2          0.00         -0.21         3.56 o                         
   1  15   2         90.59         86.65         9.53 o                         
   2  15   2         63.02         59.63         5.52 o                         
   3  15   2         46.46         44.66         3.91 o                         
   4  15   2         12.30         13.29         2.72 o                         
  -5  16   2        285.33        326.21        15.64 o                         
  -4  16   2        512.90        555.91        13.79 o                         
  -3  16   2        392.79        399.46        11.23 o                         
  -2  16   2        193.90        194.68         8.42 o                         
  -1  16   2        538.98        545.70        14.23 o                         
   0  16   2        117.86        118.43         5.98 o                         
   1  16   2        285.81        273.41        11.29 o                         
   2  16   2        246.51        246.94        10.09 o                         
   3  16   2        218.29        223.58        10.19 o                         
  -3  17   2         20.09         21.99         3.99 o                         
  -2  17   2         21.10         25.21         4.21 o                         
  -1  17   2        464.43        480.14        13.53 o                         
   0  17   2         29.76         28.65         5.05 o                         
   1  17   2          0.52          5.41         3.14 o                         
   2  17   2         98.63        107.24         7.32 o                         
 -10   1   3          0.23          0.52         1.46 o                         
  -9   1   3        306.72        317.66         6.92 o                         
  -8   1   3        130.82        124.56         3.98 o                         
  -7   1   3         11.38          9.79         1.75 o                         
  -6   1   3         61.63         71.05         2.84 o                         
  -5   1   3        707.48        764.10         7.11 o                         
  -4   1   3       1060.18       1199.03         8.30 o                         
  -3   1   3         12.82          8.13         0.89 o                         
  -2   1   3       1982.07       2139.26        11.99 o                         
  -1   1   3       3608.67       3878.67        17.60 o                         
   0   1   3       2789.02       2805.04        14.34 o                         
   1   1   3       1552.87       1678.77         8.43 o                         
   2   1   3         18.50          8.40         1.12 o                         
   3   1   3         47.13         26.19         1.70 o                         
   4   1   3       1209.94       1187.23        11.27 o                         
   5   1   3        695.26        694.97         9.83 o                         
   6   1   3       1223.66       1171.47        12.50 o                         
   7   1   3        425.52        416.05         8.44 o                         
   8   1   3         92.65        112.65         5.53 o                         
 -10   2   3        244.57        254.10         6.45 o                         
  -9   2   3        704.87        681.46        10.59 o                         
  -8   2   3          1.14          2.74         1.61 o                         
  -7   2   3        263.52        255.99         6.19 o                         
  -6   2   3         46.95         43.98         2.31 o                         
  -5   2   3        218.50        204.16         4.18 o                         
  -4   2   3       1493.96       1577.04         9.59 o                         
  -3   2   3        118.19        110.58         2.09 o                         
  -2   2   3       3821.01       4048.26        15.37 o                         
  -1   2   3          3.74          2.97         0.55 o                         
   0   2   3        168.15        147.53         2.12 o                         
   1   2   3         60.33         70.88         1.64 o                         
   2   2   3       1017.14       1172.42         8.70 o                         
   3   2   3         10.40         12.98         1.50 o                         
   4   2   3         67.96         62.54         2.62 o                         
   5   2   3       1684.74       1665.87        14.94 o                         
   6   2   3         32.00         25.09         2.24 o                         
   7   2   3          5.61          3.32         2.00 o                         
   8   2   3        112.65        118.51         3.94 o                         
 -10   3   3         85.84         84.01         3.81 o                         
  -9   3   3          7.45          8.69         2.15 o                         
  -8   3   3         18.61         15.81         1.91 o                         
  -7   3   3          9.53         13.52         1.86 o                         
  -6   3   3         42.72         41.60         2.35 o                         
  -5   3   3         22.56         21.61         1.64 o                         
  -4   3   3        118.18        127.15         2.96 o                         
  -3   3   3       4512.68       5028.90        25.23 o                         
  -2   3   3         31.66         41.74         1.13 o                         
  -1   3   3        239.93        277.21         2.48 o                         
   0   3   3        388.05        426.57         3.38 o                         
   1   3   3          6.99          4.15         0.89 o                         
   2   3   3        337.63        345.14         4.32 o                         
   3   3   3        100.37        110.49         3.08 o                         
   4   3   3        122.87        109.89         3.44 o                         
   5   3   3        522.73        512.78         6.73 o                         
   6   3   3        230.74        211.37         6.18 o                         
   7   3   3          0.86          0.18         2.00 o                         
   8   3   3          4.35          2.69         1.63 o                         
 -10   4   3        421.97        453.19         7.58 o                         
  -9   4   3        308.12        305.05         7.05 o                         
  -8   4   3        540.87        520.52         7.81 o                         
  -7   4   3        122.65        109.50         3.36 o                         
  -6   4   3        143.13        126.37         3.83 o                         
  -5   4   3        699.55        654.01         6.72 o                         
  -4   4   3       3628.63       3890.53        21.78 o                         
  -3   4   3          5.14          8.63         1.06 o                         
  -2   4   3        654.00        718.73         4.34 o                         
  -1   4   3        841.77        866.94         4.35 o                         
   0   4   3       1592.89       1704.16         7.60 o                         
   1   4   3        306.64        319.45         3.97 o                         
   2   4   3        357.03        391.42         5.44 o                         
   3   4   3         44.96         46.32         2.15 o                         
   4   4   3       1440.80       1388.28        11.37 o                         
   5   4   3          3.24          4.13         1.37 o                         
   6   4   3          3.03          2.52         2.48 o                         
   7   4   3          7.64          7.21         2.19 o                         
   8   4   3         27.40         22.14         2.00 o                         
 -10   5   3         23.01         24.51         2.50 o                         
  -9   5   3          6.58         10.24         1.73 o                         
  -8   5   3         74.26         67.19         3.52 o                         
  -7   5   3        218.81        191.72         3.91 o                         
  -6   5   3        811.27        788.15        12.47 o                         
  -5   5   3        178.81        179.34         3.90 o                         
  -4   5   3       1721.28       1915.70        15.70 o                         
  -3   5   3         25.88         16.00         1.33 o                         
  -2   5   3       1378.11       1498.07         7.41 o                         
  -1   5   3        828.63        846.31         6.15 o                         
   0   5   3        337.78        326.09         3.87 o                         
   1   5   3        428.59        450.47         4.79 o                         
   2   5   3        900.08        946.74         8.62 o                         
   3   5   3         65.53         52.22         2.78 o                         
   4   5   3        184.53        188.35         5.22 o                         
   5   5   3         95.06         77.52         3.31 o                         
   6   5   3        448.27        436.85         9.62 o                         
   7   5   3        151.92        157.59         5.33 o                         
   8   5   3         54.22         52.24         3.38 o                         
 -10   6   3         20.87         27.65         3.14 o                         
  -9   6   3        102.25        103.50         3.63 o                         
  -8   6   3        342.67        335.24         7.09 o                         
  -7   6   3          7.47          8.95         1.42 o                         
  -6   6   3         65.39         67.76         3.01 o                         
  -5   6   3       1271.07       1238.31        18.62 o                         
  -4   6   3        253.85        196.51         4.27 o                         
  -3   6   3       1059.21       1127.65         8.12 o                         
  -2   6   3       1209.51       1535.02         9.54 o                         
  -1   6   3        415.67        503.54         5.35 o                         
   0   6   3        779.69        872.18         7.47 o                         
   1   6   3         10.88          3.55         1.17 o                         
   2   6   3         78.30         74.28         2.75 o                         
   3   6   3          6.67          7.14         1.77 o                         
   4   6   3         33.32         31.90         2.52 o                         
   5   6   3         57.41         57.30         3.29 o                         
   6   6   3         21.11         18.76         2.93 o                         
   7   6   3         30.51         27.04         2.48 o                         
  -9   7   3         10.76         13.12         2.07 o                         
  -8   7   3        102.78         98.88         3.99 o                         
  -7   7   3       1129.71       1116.98        13.78 o                         
  -6   7   3          3.08         -0.24         2.23 o                         
  -5   7   3        416.70        401.57         6.56 o                         
  -4   7   3          6.64          7.79         1.42 o                         
  -3   7   3        163.99        125.85         3.26 o                         
  -2   7   3        399.32        380.43         4.96 o                         
  -1   7   3        500.20        475.36         5.48 o                         
   0   7   3       6093.63       6540.98        29.79 o                         
   1   7   3        418.32        355.61         5.47 o                         
   2   7   3        179.59        162.16         4.77 o                         
   3   7   3        254.04        239.07         6.70 o                         
   4   7   3       1301.59       1234.04        10.83 o                         
   5   7   3        526.61        509.60         9.51 o                         
   6   7   3         11.83         14.88         2.59 o                         
   7   7   3        458.80        483.45         9.46 o                         
  -9   8   3          3.57          1.49         1.39 o                         
  -8   8   3        405.77        386.74         7.57 o                         
  -7   8   3         54.28         53.58         3.07 o                         
  -6   8   3        385.73        363.03         6.76 o                         
  -5   8   3         54.48         44.32         2.50 o                         
  -4   8   3          6.56          8.78         1.69 o                         
  -3   8   3        355.05        366.08         7.17 o                         
  -2   8   3        398.97        368.77         5.44 o                         
  -1   8   3        474.41        507.88         6.29 o                         
   0   8   3         92.38        110.83         3.12 o                         
   1   8   3        162.93        172.82         4.11 o                         
   2   8   3        117.25        103.66         4.09 o                         
   3   8   3          0.24         -0.78         2.17 o                         
   4   8   3          1.45          0.40         1.38 o                         
   5   8   3          3.37          1.94         2.06 o                         
   6   8   3          1.51          2.09         2.16 o                         
   7   8   3        371.13        404.17         7.50 o                         
  -9   9   3         15.97         13.68         1.83 o                         
  -8   9   3         44.97         39.03         2.56 o                         
  -7   9   3         36.16         34.42         3.00 o                         
  -6   9   3       1031.84        999.47        16.64 o                         
  -5   9   3         86.91         83.39         3.50 o                         
  -4   9   3         64.69         63.00         3.15 o                         
  -3   9   3         20.50         20.67         2.21 o                         
  -2   9   3        165.14        138.75         4.03 o                         
  -1   9   3       2073.77       2217.93        14.08 o                         
   0   9   3         47.80         33.90         2.57 o                         
   1   9   3        325.14        293.55         6.18 o                         
   2   9   3       1382.97       1383.13        13.69 o                         
   3   9   3        325.90        324.06         5.63 o                         
   4   9   3        377.53        364.86         6.78 o                         
   5   9   3        168.73        162.68         5.35 o                         
   6   9   3        170.43        192.73         6.77 o                         
   7   9   3         49.92         56.13         2.81 o                         
  -9  10   3        265.87        272.53        14.23 o                         
  -8  10   3        344.45        367.42        11.23 o                         
  -7  10   3        282.17        279.18         7.61 o                         
  -6  10   3        462.00        454.64         9.25 o                         
  -5  10   3        489.14        480.28         7.78 o                         
  -4  10   3        656.08        627.26        10.69 o                         
  -3  10   3        727.39        734.53        10.75 o                         
  -2  10   3        764.07        771.38        10.67 o                         
  -1  10   3        211.35        190.34         5.91 o                         
   0  10   3        241.41        216.06         7.07 o                         
   1  10   3         31.57         20.51         2.25 o                         
   2  10   3         72.19         57.90         3.05 o                         
   3  10   3          1.08         -1.72         1.72 o                         
   4  10   3         48.31         37.14         3.08 o                         
   5  10   3          0.67         -2.29         2.29 o                         
   6  10   3         45.88         45.75         3.99 o                         
  -8  11   3          0.01          2.03         1.91 o                         
  -7  11   3        215.25        211.44         7.55 o                         
  -6  11   3         95.18         89.75         5.47 o                         
  -5  11   3         15.20         15.74         2.12 o                         
  -4  11   3        176.62        177.09         5.20 o                         
  -3  11   3        174.27        166.66         5.61 o                         
  -2  11   3         30.45         32.57         2.75 o                         
  -1  11   3         51.53         54.07         3.80 o                         
   0  11   3          5.20          5.46         3.51 o                         
   1  11   3          6.13          7.34         1.36 o                         
   2  11   3        159.58        167.69         4.51 o                         
   3  11   3       1411.24       1306.86        15.19 o                         
   4  11   3         85.76         79.84         4.54 o                         
   5  11   3          8.26          6.37         2.15 o                         
   6  11   3         16.80         15.28         2.58 o                         
  -8  12   3        187.97        198.29         7.94 o                         
  -7  12   3        233.12        246.03         8.16 o                         
  -6  12   3         87.02         90.62         5.30 o                         
  -5  12   3        713.46        731.53        14.21 o                         
  -4  12   3         49.90         49.20         4.21 o                         
  -3  12   3        413.44        366.83         8.20 o                         
  -2  12   3       1058.79       1006.26        11.68 o                         
  -1  12   3        124.11        138.03         4.83 o                         
   0  12   3         69.59         68.82         3.22 o                         
   1  12   3        253.43        215.14         5.61 o                         
   2  12   3        116.28         97.06         3.89 o                         
   3  12   3        201.93        187.53         6.21 o                         
   4  12   3        286.39        255.54         7.13 o                         
   5  12   3          1.20          1.37         1.78 o                         
  -7  13   3         65.92         68.91         3.59 o                         
  -6  13   3         27.53         33.64         3.68 o                         
  -5  13   3         12.63         10.45         2.57 o                         
  -4  13   3         90.56         88.77         9.53 o                         
  -3  13   3         54.17         45.95         4.01 o                         
  -2  13   3        284.61        275.00         9.13 o                         
  -1  13   3        429.00        370.72        10.46 o                         
   0  13   3        270.53        267.23         8.27 o                         
   1  13   3         37.65         37.78         3.56 o                         
   2  13   3        100.84        103.96         4.93 o                         
   3  13   3        558.18        551.93         9.81 o                         
   4  13   3          4.56          4.66         1.97 o                         
   5  13   3         62.34         53.84         3.49 o                         
  -6  14   3         47.64         46.83         3.51 o                         
  -5  14   3         34.97         44.72         5.54 o                         
  -4  14   3         55.62         60.58         8.36 o                         
  -3  14   3        155.01        176.49         8.97 o                         
  -2  14   3          2.21          1.30         2.67 o                         
  -1  14   3          6.03         14.80         2.96 o                         
   0  14   3        205.14        190.18         8.22 o                         
   1  14   3        353.66        315.25        11.08 o                         
   2  14   3         37.35         33.41         3.43 o                         
   3  14   3        121.55        121.26         7.00 o                         
   4  14   3         50.78         52.54         2.95 o                         
  -6  15   3        228.72        213.72        26.00 o                         
  -5  15   3         44.57         44.49         4.02 o                         
  -4  15   3        395.35        401.15        13.41 o                         
  -3  15   3        174.14        189.89         8.48 o                         
  -2  15   3        128.05        128.89         6.58 o                         
  -1  15   3        313.78        346.42        10.56 o                         
   0  15   3        295.07        261.83         9.05 o                         
   1  15   3        279.65        280.34        10.41 o                         
   2  15   3        330.25        346.84        10.75 o                         
   3  15   3        447.63        502.93         9.82 o                         
  -5  16   3          9.62          8.04         3.34 o                         
  -4  16   3         43.27         43.18         4.48 o                         
  -3  16   3          0.28          4.72         3.08 o                         
  -2  16   3        468.90        481.24        14.53 o                         
  -1  16   3        224.06        237.33         8.14 o                         
   0  16   3         87.01         83.21         5.64 o                         
   1  16   3          3.04          4.95         3.65 o                         
   2  16   3         17.12         19.50         3.97 o                         
  -3  17   3        132.08        137.44         8.20 o                         
  -2  17   3         75.21         71.54         5.27 o                         
  -1  17   3        111.52         97.87         6.99 o                         
   0  17   3          1.87         -0.34         2.44 o                         
   1  17   3        151.17        150.99         7.29 o                         
 -10   0   4        121.56        119.23         5.74 o                         
  -9   0   4        446.74        458.06         9.85 o                         
  -8   0   4        182.27        169.76         7.13 o                         
  -7   0   4        859.64        772.16        15.74 o                         
  -6   0   4         67.97         67.82         4.33 o                         
  -5   0   4         16.19         17.76         2.07 o                         
  -4   0   4        463.87        438.35         6.81 o                         
  -3   0   4        177.84        161.98         2.93 o                         
  -2   0   4        234.39        227.70         3.71 o                         
  -1   0   4         51.58         52.77         2.42 o                         
   0   0   4       7301.77       7859.35        33.38 o                         
   1   0   4        340.62        340.66         4.96 o                         
   2   0   4        116.77         99.74         4.06 o                         
   3   0   4          1.33          7.60         2.32 o                         
   4   0   4        386.94        346.10        10.90 o                         
   5   0   4          9.25         10.94         2.00 o                         
   6   0   4        165.69        162.95         6.87 o                         
   7   0   4         34.89         33.73         3.72 o                         
 -10   1   4          6.13          2.80         2.30 o                         
  -9   1   4         27.80         23.73         2.22 o                         
  -8   1   4        153.01        156.35         4.62 o                         
  -7   1   4        959.94        926.22        13.43 o                         
  -6   1   4        238.89        254.49         5.59 o                         
  -5   1   4          2.39          3.27         1.36 o                         
  -4   1   4         42.92         57.27         1.96 o                         
  -3   1   4        987.26       1025.37         5.66 o                         
  -2   1   4        774.46        787.33         4.80 o                         
  -1   1   4        133.61        125.97         2.27 o                         
   0   1   4        370.59        452.50         4.08 o                         
   1   1   4       1794.70       1884.44         9.95 o                         
   2   1   4        901.28        907.67        10.29 o                         
   3   1   4        303.96        298.47         5.98 o                         
   4   1   4        157.94        144.60         5.00 o                         
   5   1   4        363.09        331.18         5.92 o                         
   6   1   4          8.10          5.94         1.70 o                         
   7   1   4         16.67         12.35         2.09 o                         
 -10   2   4         47.41         48.10         3.25 o                         
  -9   2   4        166.63        160.26         5.07 o                         
  -8   2   4        142.41        146.46         4.64 o                         
  -7   2   4         45.75         35.03         2.53 o                         
  -6   2   4        152.99        135.38         4.46 o                         
  -5   2   4          6.94          5.79         1.53 o                         
  -4   2   4       1929.93       2120.22        11.72 o                         
  -3   2   4        187.65        234.54         3.08 o                         
  -2   2   4          0.22          1.78         0.89 o                         
  -1   2   4         10.27         11.65         1.00 o                         
   0   2   4         23.49         36.27         1.44 o                         
   1   2   4        693.77        801.42         6.40 o                         
   2   2   4        147.19        152.58         3.47 o                         
   3   2   4         55.33         56.70         3.02 o                         
   4   2   4        204.72        186.33         5.39 o                         
   5   2   4          7.92          9.05         1.51 o                         
   6   2   4          5.05          1.39         2.02 o                         
   7   2   4         11.01         12.87         2.02 o                         
 -10   3   4         76.03         82.63         4.32 o                         
  -9   3   4          3.74          7.86         1.81 o                         
  -8   3   4        258.41        260.44         6.10 o                         
  -7   3   4        136.16        133.39         4.49 o                         
  -6   3   4        157.15        135.86         4.35 o                         
  -5   3   4        262.04        230.95         5.13 o                         
  -4   3   4       3655.78       3853.00        25.32 o                         
  -3   3   4       1469.33       1454.54         7.91 o                         
  -2   3   4       2781.86       2795.00        12.73 o                         
  -1   3   4        584.95        543.02         4.43 o                         
   0   3   4        211.74        181.52         3.06 o                         
   1   3   4        112.76         90.67         2.45 o                         
   2   3   4       1637.43       1635.19        11.79 o                         
   3   3   4        472.26        458.94         7.52 o                         
   4   3   4       4050.50       3952.69        23.64 o                         
   5   3   4         31.50         28.65         2.21 o                         
   6   3   4        131.68        134.26         5.89 o                         
   7   3   4        109.75        107.59         3.81 o                         
 -10   4   4        155.83        149.63         5.46 o                         
  -9   4   4         21.86         21.00         2.16 o                         
  -8   4   4         91.44         91.94         3.49 o                         
  -7   4   4         15.61         16.95         1.62 o                         
  -6   4   4        212.89        222.72         5.26 o                         
  -5   4   4         59.98         61.89         2.72 o                         
  -4   4   4       2235.58       2432.04        17.07 o                         
  -3   4   4       1977.40       2382.76        11.32 o                         
  -2   4   4        281.28        315.71         3.59 o                         
  -1   4   4        209.32        214.71         3.02 o                         
   0   4   4         36.41         43.04         1.70 o                         
   1   4   4         79.73         76.53         2.49 o                         
   2   4   4         28.14         30.65         2.06 o                         
   3   4   4       1462.07       1419.28        12.69 o                         
   4   4   4         52.03         52.16         2.40 o                         
   5   4   4         10.15         10.41         2.15 o                         
   6   4   4        265.66        263.77         7.41 o                         
   7   4   4          5.32          6.81         1.60 o                         
 -10   5   4          9.33         13.17         2.10 o                         
  -9   5   4         83.88         80.50         3.60 o                         
  -8   5   4         48.01         44.36         3.29 o                         
  -7   5   4       1073.80       1029.88         9.51 o                         
  -6   5   4         90.11         82.69         3.44 o                         
  -5   5   4       2132.78       2181.41        18.74 o                         
  -4   5   4        259.39        310.27         5.23 o                         
  -3   5   4        555.46        489.33         5.68 o                         
  -2   5   4       2598.74       2864.55        17.70 o                         
  -1   5   4        971.53        923.69         6.70 o                         
   0   5   4        178.97        147.39         3.04 o                         
   1   5   4        459.81        472.37         6.00 o                         
   2   5   4       2820.14       2822.40        24.41 o                         
   3   5   4       1686.78       1660.25        14.80 o                         
   4   5   4          1.94         -0.44         1.32 o                         
   5   5   4         38.51         27.08         2.86 o                         
   6   5   4        156.30        144.77         5.04 o                         
   7   5   4        769.74        825.97        21.44 o                         
 -10   6   4        213.64        246.82         6.91 o                         
  -9   6   4         13.16         13.66         2.12 o                         
  -8   6   4         20.52         22.58         2.66 o                         
  -7   6   4        519.72        500.69         8.12 o                         
  -6   6   4        869.18        871.18        10.38 o                         
  -5   6   4        201.18        198.74         4.99 o                         
  -4   6   4        126.79        113.92         3.75 o                         
  -3   6   4          3.92          3.14         1.18 o                         
  -2   6   4          1.39          4.33         1.06 o                         
  -1   6   4        251.53        278.19         4.27 o                         
   0   6   4          0.31          1.65         1.16 o                         
   1   6   4          5.41          7.96         1.36 o                         
   2   6   4        420.90        411.18         7.38 o                         
   3   6   4        131.23        128.63         4.48 o                         
   4   6   4         17.50         18.12         1.94 o                         
   5   6   4          5.45          2.79         2.35 o                         
   6   6   4        197.91        187.81         5.52 o                         
   7   6   4         27.89         32.70         2.75 o                         
  -9   7   4          8.29          6.16         1.80 o                         
  -8   7   4         57.19         53.99         3.31 o                         
  -7   7   4         45.15         40.26         2.95 o                         
  -6   7   4        671.51        647.59         7.88 o                         
  -5   7   4        926.47        896.58        10.70 o                         
  -4   7   4         27.40         21.16         2.09 o                         
  -3   7   4        420.84        476.95         6.00 o                         
  -2   7   4        142.46        127.91         3.07 o                         
  -1   7   4         27.80         27.49         1.86 o                         
   0   7   4         79.57         61.84         2.68 o                         
   1   7   4         76.57         73.13         3.08 o                         
   2   7   4        305.33        300.85         7.11 o                         
   3   7   4        207.04        187.76         4.53 o                         
   4   7   4         21.34         26.62         2.74 o                         
   5   7   4          9.55          8.98         1.90 o                         
   6   7   4         63.21         68.16         3.63 o                         
   7   7   4          5.57          0.72         3.10 o                         
  -9   8   4          0.87         -0.26         1.60 o                         
  -8   8   4         79.56         70.92         3.42 o                         
  -7   8   4         14.76         16.17         2.81 o                         
  -6   8   4       1790.69       1763.33        15.20 o                         
  -5   8   4       1386.36       1391.17        13.60 o                         
  -4   8   4          9.59          7.03         1.73 o                         
  -3   8   4          7.28          4.01         1.53 o                         
  -2   8   4         45.30         43.67         2.13 o                         
  -1   8   4          5.24          3.31         1.34 o                         
   0   8   4         37.57         35.73         2.20 o                         
   1   8   4         12.92         15.01         2.04 o                         
   2   8   4         39.03         36.04         3.27 o                         
   3   8   4        331.70        299.61         5.31 o                         
   4   8   4         29.99         24.36         3.10 o                         
   5   8   4        214.86        196.93         7.46 o                         
   6   8   4        184.62        196.95         5.85 o                         
  -9   9   4        198.71        197.54         4.49 o                         
  -8   9   4         68.38         64.24         3.52 o                         
  -7   9   4         28.29         28.69         3.29 o                         
  -6   9   4         17.53         20.75         2.41 o                         
  -5   9   4        991.42        918.32         9.09 o                         
  -4   9   4        917.13        883.64        11.81 o                         
  -3   9   4        387.58        390.66         7.53 o                         
  -2   9   4        823.59        772.61        10.29 o                         
  -1   9   4         20.89         12.22         1.50 o                         
   0   9   4        321.09        309.03         7.17 o                         
   1   9   4        451.13        428.16        10.53 o                         
   2   9   4       1130.54       1114.51        11.76 o                         
   3   9   4         65.80         64.17         3.19 o                         
   4   9   4        616.84        611.68        10.71 o                         
   5   9   4        488.80        487.96        11.03 o                         
   6   9   4        191.55        210.49         5.08 o                         
  -9  10   4        203.71        209.95         6.45 o                         
  -8  10   4         77.90         77.58         4.37 o                         
  -7  10   4        182.53        169.61         5.53 o                         
  -6  10   4         65.52         71.42         4.56 o                         
  -5  10   4        100.56         98.39         4.32 o                         
  -4  10   4         64.10         62.18         2.76 o                         
  -3  10   4          0.18         -0.68         2.01 o                         
  -2  10   4        109.39         96.82         4.51 o                         
  -1  10   4        189.57        178.64         5.56 o                         
   0  10   4         96.32         89.72         5.46 o                         
   1  10   4          0.95         -0.08         1.62 o                         
   2  10   4        753.65        737.27         9.61 o                         
   3  10   4          5.12          9.85         2.35 o                         
   4  10   4        121.94        109.11         4.98 o                         
   5  10   4          1.85         -0.30         2.35 o                         
   6  10   4          0.84          3.54         2.74 o                         
  -8  11   4         69.99         77.73         3.96 o                         
  -7  11   4         17.88         24.84         2.79 o                         
  -6  11   4        315.41        331.53         8.80 o                         
  -5  11   4        369.49        369.88         8.39 o                         
  -4  11   4        885.60        866.71        12.14 o                         
  -3  11   4       1000.98        918.10        11.01 o                         
  -2  11   4          9.88          9.31         1.58 o                         
  -1  11   4        928.71        881.89        10.97 o                         
   0  11   4       1135.57       1089.10        11.87 o                         
   1  11   4        905.37        853.94        11.20 o                         
   2  11   4         13.52         11.47         2.12 o                         
   3  11   4        412.78        429.96         9.72 o                         
   4  11   4        806.81        896.42        14.76 o                         
   5  11   4        461.25        508.62         9.56 o                         
  -8  12   4         76.58         83.66         3.55 o                         
  -7  12   4          7.11         10.31         2.18 o                         
  -6  12   4          0.51          1.29         1.61 o                         
  -5  12   4         41.38         42.86         9.29 o                         
  -4  12   4         88.24         88.38         5.46 o                         
  -3  12   4          0.49          4.64         2.24 o                         
  -2  12   4          5.48          1.68         2.57 o                         
  -1  12   4         11.99         11.39         2.15 o                         
   0  12   4         48.48         41.66         3.34 o                         
   1  12   4        136.35        127.37         5.96 o                         
   2  12   4          0.05          0.16         2.12 o                         
   3  12   4         10.14          5.10         2.55 o                         
   4  12   4        104.08        106.79         5.13 o                         
   5  12   4          0.92          3.24         2.06 o                         
  -7  13   4          0.53         -1.64         1.64 o                         
  -6  13   4        231.66        238.46         6.83 o                         
  -5  13   4         23.83         27.62         3.91 o                         
  -4  13   4        242.62        242.08        10.43 o                         
  -3  13   4        305.99        313.85        10.69 o                         
  -2  13   4       1171.15       1068.69        21.87 o                         
  -1  13   4         78.60         71.85         4.36 o                         
   0  13   4        135.00        123.28         6.11 o                         
   1  13   4        280.62        286.69         9.02 o                         
   2  13   4          1.16          5.90         2.40 o                         
   3  13   4        387.19        387.50         9.32 o                         
   4  13   4        145.48        163.85         5.92 o                         
  -6  14   4         52.24         56.75         4.47 o                         
  -5  14   4        174.36        162.10        10.22 o                         
  -4  14   4        268.97        271.40        11.85 o                         
  -3  14   4         13.71         13.62         3.02 o                         
  -2  14   4         33.23         26.45         3.12 o                         
  -1  14   4         39.53         41.46         4.28 o                         
   0  14   4         99.52         88.32         5.46 o                         
   1  14   4         33.83         28.01         3.52 o                         
   2  14   4          3.52          5.68         2.12 o                         
   3  14   4         15.89         20.63         2.44 o                         
  -6  15   4          1.02          7.30         2.82 o                         
  -5  15   4          0.96         -3.05         3.05 o                         
  -4  15   4          8.85          6.99         3.48 o                         
  -3  15   4         17.38         13.95         3.30 o                         
  -2  15   4        203.91        200.29         8.66 o                         
  -1  15   4        444.02        430.63        10.32 o                         
   0  15   4         21.87         21.13         3.05 o                         
   1  15   4         34.24         32.15         3.13 o                         
   2  15   4         12.68         16.08         3.60 o                         
  -4  16   4         12.77         13.32         2.93 o                         
  -3  16   4         61.55         68.24         4.54 o                         
  -2  16   4        248.35        270.77        10.26 o                         
  -1  16   4        304.65        295.29         8.00 o                         
   0  16   4          4.44          3.04         1.82 o                         
   1  16   4          1.35          0.50         2.41 o                         
  -2  17   4         10.97         14.89         3.99 o                         
 -10   1   5         57.34         60.90         3.00 o                         
  -9   1   5        404.22        398.48         9.41 o                         
  -8   1   5        124.56        115.09         3.78 o                         
  -7   1   5        252.03        244.31         6.30 o                         
  -6   1   5        641.89        592.74         8.69 o                         
  -5   1   5       1607.78       1491.84        15.30 o                         
  -4   1   5       1316.83       1301.52         9.72 o                         
  -3   1   5        195.72        184.66         3.61 o                         
  -2   1   5        621.92        605.81         6.00 o                         
  -1   1   5       2651.87       2805.05        18.40 o                         
   0   1   5       1334.49       1409.08         8.24 o                         
   1   1   5        206.89        172.20         3.48 o                         
   2   1   5        581.25        526.82         7.16 o                         
   3   1   5        448.99        421.92         8.25 o                         
   4   1   5        417.29        388.11         6.84 o                         
   5   1   5        308.48        287.77         7.44 o                         
   6   1   5        446.75        490.38         8.44 o                         
   7   1   5        105.13        102.11         5.53 o                         
 -10   2   5         15.41         16.94         2.20 o                         
  -9   2   5        213.27        205.10         6.42 o                         
  -8   2   5         38.91         36.01         2.37 o                         
  -7   2   5         80.41         76.61         2.97 o                         
  -6   2   5        154.54        154.40         4.24 o                         
  -5   2   5        184.87        194.31         4.28 o                         
  -4   2   5          1.19          1.97         1.17 o                         
  -3   2   5          7.64          8.26         1.24 o                         
  -2   2   5       1854.53       2019.51        12.80 o                         
  -1   2   5        395.29        410.62         4.75 o                         
   0   2   5         15.49         10.11         1.30 o                         
   1   2   5         78.82         89.91         2.64 o                         
   2   2   5         93.05         83.82         3.05 o                         
   3   2   5          2.16          2.99         1.52 o                         
   4   2   5        371.57        341.68         6.23 o                         
   5   2   5         13.67         10.13         2.43 o                         
   6   2   5         11.24         10.11         1.87 o                         
 -10   3   5        177.43        162.48         5.11 o                         
  -9   3   5          8.55          8.73         2.21 o                         
  -8   3   5         39.57         39.11         2.44 o                         
  -7   3   5         85.22         89.95         2.74 o                         
  -6   3   5         22.54         26.98         2.19 o                         
  -5   3   5         15.11         12.78         1.51 o                         
  -4   3   5        236.36        270.65         4.18 o                         
  -3   3   5        591.32        576.35         5.90 o                         
  -2   3   5        422.08        396.69         4.83 o                         
  -1   3   5          5.53          6.71         1.21 o                         
   0   3   5          0.74         -0.63         1.24 o                         
   1   3   5          6.34          6.99         1.18 o                         
   2   3   5        119.85        104.90         3.49 o                         
   3   3   5         44.41         46.70         2.97 o                         
   4   3   5        350.25        334.72         6.34 o                         
   5   3   5        242.84        236.24         6.53 o                         
   6   3   5          0.43         -1.10         1.85 o                         
 -10   4   5         21.95         27.51         2.14 o                         
  -9   4   5        115.03        122.59         4.96 o                         
  -8   4   5          8.08          4.98         2.53 o                         
  -7   4   5        303.12        290.80         4.90 o                         
  -6   4   5        673.80        661.72         9.07 o                         
  -5   4   5        513.64        552.00         7.24 o                         
  -4   4   5          2.78          9.16         1.41 o                         
  -3   4   5        317.25        331.07         5.00 o                         
  -2   4   5        214.57        215.89         3.80 o                         
  -1   4   5         46.73         48.82         2.02 o                         
   0   4   5        204.24        209.74         4.05 o                         
   1   4   5        704.45        693.29         7.93 o                         
   2   4   5         21.71         20.94         1.91 o                         
   3   4   5         51.22         54.69         2.23 o                         
   4   4   5        235.60        187.97         5.10 o                         
   5   4   5         85.08         84.01         4.53 o                         
   6   4   5        112.95        120.54         4.31 o                         
 -10   5   5          2.35          1.87         1.58 o                         
  -9   5   5         85.03         86.49         4.20 o                         
  -8   5   5        150.08        146.46         5.34 o                         
  -7   5   5        945.14        904.63        10.19 o                         
  -6   5   5        455.28        432.01         7.80 o                         
  -5   5   5        144.82        166.47         4.55 o                         
  -4   5   5        208.24        221.70         4.78 o                         
  -3   5   5          4.79          1.21         1.16 o                         
  -2   5   5        261.13        251.22         4.20 o                         
  -1   5   5        629.14        601.14         6.40 o                         
   0   5   5         19.95         16.91         1.59 o                         
   1   5   5        807.82        774.65         8.70 o                         
   2   5   5       2212.56       2205.97        16.44 o                         
   3   5   5        274.97        272.03         4.65 o                         
   4   5   5         16.78         21.65         2.47 o                         
   5   5   5         25.12         21.96         2.58 o                         
   6   5   5        292.49        329.58         7.64 o                         
 -10   6   5          0.24          1.27         1.46 o                         
  -9   6   5        197.19        189.14         5.74 o                         
  -8   6   5        824.02        800.63        11.21 o                         
  -7   6   5         91.45         80.99         3.83 o                         
  -6   6   5         50.80         42.45         2.26 o                         
  -5   6   5        287.61        292.56         6.94 o                         
  -4   6   5          4.65          3.57         1.49 o                         
  -3   6   5         59.67         52.47         2.37 o                         
  -2   6   5         50.46         55.35         2.46 o                         
  -1   6   5          4.79          5.64         1.22 o                         
   0   6   5         57.60         59.39         2.93 o                         
   1   6   5        246.85        233.15         5.25 o                         
   2   6   5        109.33        118.77         4.71 o                         
   3   6   5         42.25         41.78         2.44 o                         
   4   6   5         66.21         49.61         3.27 o                         
   5   6   5        544.68        526.08         8.55 o                         
   6   6   5        123.45        127.83         5.04 o                         
  -9   7   5        218.11        225.48         5.87 o                         
  -8   7   5        335.84        336.78         7.30 o                         
  -7   7   5       2674.09       2640.60        25.25 o                         
  -6   7   5          2.09         -1.19         1.94 o                         
  -5   7   5        841.71        769.12        11.24 o                         
  -4   7   5        477.50        417.99         7.19 o                         
  -3   7   5       1076.89       1043.37        11.50 o                         
  -2   7   5        301.48        290.69         5.11 o                         
  -1   7   5         14.90         14.89         1.60 o                         
   0   7   5       4548.53       4592.29        32.12 o                         
   1   7   5       1128.78       1109.42        12.87 o                         
   2   7   5        591.60        587.70         8.24 o                         
   3   7   5        127.72        125.16         4.49 o                         
   4   7   5        231.53        237.11         6.33 o                         
   5   7   5        344.00        358.38         7.70 o                         
   6   7   5          3.85          4.38         2.18 o                         
  -9   8   5        149.70        159.05         5.45 o                         
  -8   8   5        526.13        541.21         9.33 o                         
  -7   8   5        395.97        386.51         9.75 o                         
  -6   8   5        167.17        166.99         5.03 o                         
  -5   8   5         17.45         16.80         1.65 o                         
  -4   8   5        104.66        109.56         4.48 o                         
  -3   8   5          8.30          7.35         1.77 o                         
  -2   8   5        393.87        395.94         6.54 o                         
  -1   8   5        282.17        297.39         5.69 o                         
   0   8   5       1261.66       1281.46        12.71 o                         
   1   8   5        635.70        616.79        10.85 o                         
   2   8   5        108.35        106.20         3.82 o                         
   3   8   5        256.05        249.12         7.56 o                         
   4   8   5          7.65          4.57         1.96 o                         
   5   8   5         55.85         52.31         3.20 o                         
  -9   9   5        179.93        187.21         5.48 o                         
  -8   9   5        828.93        832.01        13.60 o                         
  -7   9   5         18.09         17.21         2.65 o                         
  -6   9   5        875.18        901.95        12.23 o                         
  -5   9   5        143.05        134.73         4.44 o                         
  -4   9   5        158.31        161.08         4.39 o                         
  -3   9   5        656.55        606.36        10.32 o                         
  -2   9   5        738.78        694.97        10.26 o                         
  -1   9   5        200.71        191.37         5.03 o                         
   0   9   5        113.29        119.86         4.27 o                         
   1   9   5        998.07        987.61        10.31 o                         
   2   9   5        704.58        662.33         9.88 o                         
   3   9   5        259.50        250.47         7.46 o                         
   4   9   5         11.12         11.89         2.13 o                         
   5   9   5         12.08         10.98         2.69 o                         
  -8  10   5         79.76         87.77         3.95 o                         
  -7  10   5         18.83         19.25         2.66 o                         
  -6  10   5         22.54         18.53         3.06 o                         
  -5  10   5         13.16         12.29         2.27 o                         
  -4  10   5         29.12         31.06         2.34 o                         
  -3  10   5          0.64         -1.00         2.47 o                         
  -2  10   5        129.60        114.81         3.24 o                         
  -1  10   5          4.05          4.84         1.77 o                         
   0  10   5          4.42         10.15         2.18 o                         
   1  10   5        145.04        139.61         5.18 o                         
   2  10   5        766.57        751.07        12.00 o                         
   3  10   5        239.60        253.94         7.28 o                         
   4  10   5         13.56         13.09         3.23 o                         
   5  10   5         15.55         13.71         2.45 o                         
  -8  11   5         42.93         49.15         3.19 o                         
  -7  11   5          0.03         -0.02         2.00 o                         
  -6  11   5         92.26         86.75         4.71 o                         
  -5  11   5          0.05         -0.71         3.13 o                         
  -4  11   5        213.84        192.48         6.69 o                         
  -3  11   5         69.27         75.48         3.68 o                         
  -2  11   5         24.18         25.82         2.36 o                         
  -1  11   5         14.19         19.25         2.57 o                         
   0  11   5        132.55        131.45         4.98 o                         
   1  11   5        242.70        216.32         6.55 o                         
   2  11   5         13.69         15.05         2.46 o                         
   3  11   5        107.09        106.32         4.96 o                         
   4  11   5          3.20          1.53         2.67 o                         
  -8  12   5         49.67         54.11         6.65 o                         
  -7  12   5          1.18          2.31         1.33 o                         
  -6  12   5         30.44         35.37         3.25 o                         
  -5  12   5         29.06         33.78         4.62 o                         
  -4  12   5          7.61          9.00         2.67 o                         
  -3  12   5         27.91         17.84         3.11 o                         
  -2  12   5        114.61        101.09         5.27 o                         
  -1  12   5          1.38         -2.36         2.36 o                         
   0  12   5          0.13          3.74         2.18 o                         
   1  12   5         66.88         68.13         4.07 o                         
   2  12   5          1.08          0.85         2.09 o                         
   3  12   5        276.48        289.73         7.10 o                         
   4  12   5        161.08        189.02         8.41 o                         
  -7  13   5        311.29        335.27         7.52 o                         
  -6  13   5        125.70        131.36         5.65 o                         
  -5  13   5        324.90        296.12        11.44 o                         
  -4  13   5         99.67         97.66         6.11 o                         
  -3  13   5         67.05         72.16         4.78 o                         
  -2  13   5        184.64        187.43         7.24 o                         
  -1  13   5        410.14        392.22        10.22 o                         
   0  13   5        211.00        203.52         6.83 o                         
   1  13   5        213.01        210.39         7.37 o                         
   2  13   5        124.58        138.29         5.61 o                         
   3  13   5        158.19        168.13         5.85 o                         
  -6  14   5         67.66         71.58         3.48 o                         
  -5  14   5         51.94         51.51         4.46 o                         
  -4  14   5         11.52         18.73         3.32 o                         
  -3  14   5        111.32        111.94         7.67 o                         
  -2  14   5         97.33         78.45         4.19 o                         
  -1  14   5          0.00         -1.97         1.97 o                         
   0  14   5         11.06         18.68         4.97 o                         
   1  14   5        161.69        156.58         5.83 o                         
   2  14   5        100.34         92.92         4.17 o                         
  -5  15   5        249.90        262.35         8.73 o                         
  -4  15   5        477.87        494.71        13.20 o                         
  -3  15   5        174.55        199.92        10.15 o                         
  -2  15   5        583.08        595.05        14.93 o                         
  -1  15   5        412.78        465.23        10.19 o                         
   0  15   5        189.98        198.88         7.64 o                         
   1  15   5        339.52        351.96         9.13 o                         
  -4  16   5          6.64         -0.57         3.80 o                         
  -3  16   5          1.28          0.88         4.41 o                         
  -2  16   5          6.45          1.73         2.49 o                         
  -1  16   5         28.61         35.77         3.21 o                         
   0  16   5         53.99         54.71         5.14 o                         
 -10   0   6        117.46        119.34         5.95 o                         
  -9   0   6          8.42         10.50         3.19 o                         
  -8   0   6          1.80          3.23         2.70 o                         
  -7   0   6        150.67        149.99         5.84 o                         
  -6   0   6        369.42        353.20        12.14 o                         
  -5   0   6        123.74        142.50         7.49 o                         
  -4   0   6        281.53        286.37        10.04 o                         
  -3   0   6        787.79        759.55        12.48 o                         
  -2   0   6         47.00         38.83         3.03 o                         
  -1   0   6       1033.38        994.20        11.68 o                         
   0   0   6          5.06          0.34         1.93 o                         
   1   0   6        177.38        160.94         5.40 o                         
   2   0   6         92.47         82.61         5.56 o                         
   3   0   6        138.23        128.64         6.50 o                         
   4   0   6        314.33        279.92        11.24 o                         
   5   0   6        279.88        283.28        11.70 o                         
   6   0   6        551.88        641.73        11.23 o                         
 -10   1   6        155.24        144.10         3.99 o                         
  -9   1   6         21.94         21.34         2.43 o                         
  -8   1   6          5.84          7.53         1.76 o                         
  -7   1   6         79.73         77.13         2.89 o                         
  -6   1   6          1.76         -1.82         1.82 o                         
  -5   1   6        121.41        127.01         4.04 o                         
  -4   1   6        668.99        659.33         7.83 o                         
  -3   1   6        562.17        516.91         7.11 o                         
  -2   1   6        536.98        562.59         7.05 o                         
  -1   1   6        265.91        299.79         4.81 o                         
   0   1   6         30.76         26.99         2.04 o                         
   1   1   6         55.51         55.54         2.63 o                         
   2   1   6        211.59        193.83         5.14 o                         
   3   1   6         15.07         19.53         2.26 o                         
   4   1   6        214.34        197.14         7.18 o                         
   5   1   6         67.74         69.04         4.50 o                         
   6   1   6        139.46        173.44         4.43 o                         
 -10   2   6          0.62          1.45         1.34 o                         
  -9   2   6        582.46        567.16         9.97 o                         
  -8   2   6          5.65          7.42         1.94 o                         
  -7   2   6        192.75        184.72         4.12 o                         
  -6   2   6        410.46        424.24         7.93 o                         
  -5   2   6        116.38        100.28         3.73 o                         
  -4   2   6         18.64         23.42         1.86 o                         
  -3   2   6          9.57          8.15         1.60 o                         
  -2   2   6         61.31         64.33         2.76 o                         
  -1   2   6          5.60         10.50         1.70 o                         
   0   2   6         11.22         14.04         1.64 o                         
   1   2   6         71.86         59.82         2.74 o                         
   2   2   6       1503.13       1320.65        11.67 o                         
   3   2   6         44.03         49.10         3.44 o                         
   4   2   6        132.86        140.78         6.53 o                         
   5   2   6          5.63          5.05         1.82 o                         
   6   2   6          4.25          4.10         1.64 o                         
 -10   3   6        164.95        186.01         4.09 o                         
  -9   3   6        799.09        809.69        12.64 o                         
  -8   3   6        338.95        317.90         7.21 o                         
  -7   3   6        357.48        313.20         5.33 o                         
  -6   3   6        620.72        599.03         9.11 o                         
  -5   3   6         47.11         31.37         2.15 o                         
  -4   3   6       1483.11       1565.65        12.26 o                         
  -3   3   6       1525.82       1533.18        18.78 o                         
  -2   3   6          2.87          2.66         1.40 o                         
  -1   3   6       1634.32       1611.14        12.48 o                         
   0   3   6       1819.50       1758.75        12.25 o                         
   1   3   6        531.63        521.51         7.21 o                         
   2   3   6         29.60         35.03         2.13 o                         
   3   3   6        181.18        174.73         5.70 o                         
   4   3   6        560.34        545.56        13.38 o                         
   5   3   6        272.04        265.12         7.02 o                         
   6   3   6         32.33         29.97         2.87 o                         
 -10   4   6        583.54        608.69         7.75 o                         
  -9   4   6         92.24         88.76         4.18 o                         
  -8   4   6          0.02          2.32         1.62 o                         
  -7   4   6         18.92         22.07         2.07 o                         
  -6   4   6        102.06         94.57         3.98 o                         
  -5   4   6          0.26          1.23         1.64 o                         
  -4   4   6        468.77        495.58         6.90 o                         
  -3   4   6         69.74         66.75         2.93 o                         
  -2   4   6         18.22         18.98         1.82 o                         
  -1   4   6         84.74         89.77         3.29 o                         
   0   4   6         14.10         16.39         1.64 o                         
   1   4   6         31.34         32.48         2.18 o                         
   2   4   6        300.81        273.58         5.36 o                         
   3   4   6        723.34        618.92         9.42 o                         
   4   4   6         42.47         36.89         3.59 o                         
   5   4   6         34.33         32.55         2.95 o                         
 -10   5   6        217.92        232.99         4.64 o                         
  -9   5   6       1070.14       1166.37        13.32 o                         
  -8   5   6         41.13         38.97         3.40 o                         
  -7   5   6         59.90         55.60         3.17 o                         
  -6   5   6         86.72         82.94         2.93 o                         
  -5   5   6       2174.74       2167.84        19.09 o                         
  -4   5   6        831.11        798.38         9.27 o                         
  -3   5   6        125.09        116.29         4.02 o                         
  -2   5   6        825.36        787.00         8.80 o                         
  -1   5   6        157.71        151.63         4.29 o                         
   0   5   6       1261.81       1216.54        10.97 o                         
   1   5   6          3.28          2.34         1.44 o                         
   2   5   6       1109.64       1045.72        10.26 o                         
   3   5   6        165.23        145.13         7.07 o                         
   4   5   6         86.29         98.02         5.32 o                         
   5   5   6        348.71        360.70         8.84 o                         
 -10   6   6          1.54          0.20         1.47 o                         
  -9   6   6        250.13        259.73         5.85 o                         
  -8   6   6         46.30         45.76         3.11 o                         
  -7   6   6        134.14        123.09         4.30 o                         
  -6   6   6        783.98        748.33         8.25 o                         
  -5   6   6          5.34          7.52         1.92 o                         
  -4   6   6         36.65         39.29         2.35 o                         
  -3   6   6         13.60         13.04         2.11 o                         
  -2   6   6        103.40        112.42         3.91 o                         
  -1   6   6       3016.47       2977.54        20.30 o                         
   0   6   6         85.07         78.25         3.54 o                         
   1   6   6          3.86          1.82         2.07 o                         
   2   6   6        201.27        206.76         5.98 o                         
   3   6   6         27.63         27.13         2.57 o                         
   4   6   6        273.07        273.40         8.04 o                         
   5   6   6        304.74        337.16         7.84 o                         
  -9   7   6         30.58         28.23         2.46 o                         
  -8   7   6        558.32        578.81        10.23 o                         
  -7   7   6        103.08        103.66         5.24 o                         
  -6   7   6          3.32          3.93         1.42 o                         
  -5   7   6        108.91         95.73         3.33 o                         
  -4   7   6          0.27         -0.34         1.91 o                         
  -3   7   6         86.62         81.85         3.78 o                         
  -2   7   6         20.50         19.39         1.94 o                         
  -1   7   6         65.49         62.33         3.63 o                         
   0   7   6        193.23        188.34         4.73 o                         
   1   7   6       1818.96       1801.18        13.49 o                         
   2   7   6        200.16        200.24         5.90 o                         
   3   7   6        150.81        143.51         6.37 o                         
   4   7   6          3.29          2.51         1.99 o                         
   5   7   6          2.47          3.95         1.74 o                         
  -9   8   6          3.66          2.83         1.46 o                         
  -8   8   6          4.83          3.11         2.02 o                         
  -7   8   6        128.55        115.65         5.15 o                         
  -6   8   6         42.73         40.94         2.81 o                         
  -5   8   6          4.60          5.98         1.74 o                         
  -4   8   6         16.49         17.71         1.59 o                         
  -3   8   6         31.63         34.02         1.98 o                         
  -2   8   6        175.10        187.03         5.53 o                         
  -1   8   6         44.17         41.60         2.41 o                         
   0   8   6       1008.19        945.26        10.14 o                         
   1   8   6         39.78         43.42         3.05 o                         
   2   8   6          9.66         10.78         2.60 o                         
   3   8   6        371.28        387.11         9.92 o                         
   4   8   6        286.65        314.13         7.74 o                         
  -9   9   6         99.39        106.37         4.30 o                         
  -8   9   6         14.24         20.20         2.23 o                         
  -7   9   6        409.13        401.83         8.65 o                         
  -6   9   6          0.74         -2.49         2.49 o                         
  -5   9   6        298.20        279.98         7.04 o                         
  -4   9   6         48.47         56.60         3.33 o                         
  -3   9   6        254.63        222.73         4.35 o                         
  -2   9   6       1477.27       1412.94        11.42 o                         
  -1   9   6         48.81         49.80         2.48 o                         
   0   9   6         43.98         41.69         3.11 o                         
   1   9   6         39.08         43.07         3.94 o                         
   2   9   6        343.67        362.61         9.13 o                         
   3   9   6        279.75        289.21         8.27 o                         
   4   9   6         14.65         10.23         2.04 o                         
  -8  10   6        159.68        161.95         4.39 o                         
  -7  10   6         56.71         52.99         3.65 o                         
  -6  10   6         88.07         81.78         4.65 o                         
  -5  10   6          8.93          8.02         2.38 o                         
  -4  10   6        549.97        488.17         9.32 o                         
  -3  10   6        249.87        249.57         6.62 o                         
  -2  10   6        185.58        184.27         5.82 o                         
  -1  10   6        108.32        103.06         4.55 o                         
   0  10   6         11.87         12.70         2.82 o                         
   1  10   6          0.78         -0.40         2.24 o                         
   2  10   6         60.47         64.58         4.19 o                         
   3  10   6         39.58         39.81         3.31 o                         
   4  10   6         59.28         67.56         3.94 o                         
  -8  11   6         96.01        102.99         4.20 o                         
  -7  11   6         62.63         83.60         3.61 o                         
  -6  11   6        438.27        458.22        13.69 o                         
  -5  11   6        435.82        435.78        10.94 o                         
  -4  11   6        965.43        906.48        14.92 o                         
  -3  11   6        744.92        679.95        14.08 o                         
  -2  11   6        693.84        653.70        10.97 o                         
  -1  11   6        384.48        394.69         9.78 o                         
   0  11   6         50.72         55.99         4.06 o                         
   1  11   6         94.68         86.77         4.36 o                         
   2  11   6         95.13         91.60         4.44 o                         
   3  11   6        393.90        407.63         8.15 o                         
  -7  12   6         39.09         39.71         3.00 o                         
  -6  12   6         33.33         30.61         3.36 o                         
  -5  12   6          0.02         -3.48         3.48 o                         
  -4  12   6        299.13        255.41         7.69 o                         
  -3  12   6        419.65        351.42         8.42 o                         
  -2  12   6         27.56         20.31         2.62 o                         
  -1  12   6         53.67         62.74         3.83 o                         
   0  12   6          0.57          6.87         3.32 o                         
   1  12   6          2.15          2.42         2.14 o                         
   2  12   6          1.21          1.22         1.40 o                         
   3  12   6         32.80         37.57         3.83 o                         
  -6  13   6        446.12        513.22        11.41 o                         
  -5  13   6        156.28        161.54         6.59 o                         
  -4  13   6         39.95         37.12         3.41 o                         
  -3  13   6        176.63        181.53         5.79 o                         
  -2  13   6        217.28        198.87         7.07 o                         
  -1  13   6        415.21        406.70         9.96 o                         
   0  13   6         74.03         86.77         4.40 o                         
   1  13   6        320.30        337.88         7.37 o                         
   2  13   6         27.41         29.78         2.22 o                         
  -6  14   6         22.08         14.51         3.58 o                         
  -5  14   6         25.65         34.11         2.58 o                         
  -4  14   6         36.89         38.83         3.88 o                         
  -3  14   6          3.05          2.23         2.08 o                         
  -2  14   6          3.85          0.75         2.02 o                         
  -1  14   6          8.12          9.40         1.88 o                         
   0  14   6         87.59         95.46         4.13 o                         
   1  14   6        180.97        198.70         6.70 o                         
  -4  15   6         24.73         27.64         4.11 o                         
  -3  15   6         21.30         31.19         3.14 o                         
  -2  15   6          3.51          2.52         1.90 o                         
  -1  15   6         18.88         16.66         2.08 o                         
   0  15   6         27.71         23.72         4.10 o                         
 -10   1   7         33.83         33.17         3.29 o                         
  -9   1   7         85.35         94.50         4.32 o                         
  -8   1   7         91.51         81.52         4.35 o                         
  -7   1   7        408.21        377.26         9.46 o                         
  -6   1   7       1305.72       1323.04        12.40 o                         
  -5   1   7        459.40        425.35         9.51 o                         
  -4   1   7        232.16        212.23         6.24 o                         
  -3   1   7        480.30        453.73         7.63 o                         
  -2   1   7        842.92        836.11         9.76 o                         
  -1   1   7        328.64        313.11         6.10 o                         
   0   1   7         64.82         72.88         3.33 o                         
   1   1   7         23.70         20.63         1.80 o                         
   2   1   7        626.57        531.21         9.69 o                         
   3   1   7        321.35        285.47         9.23 o                         
   4   1   7         43.10         49.36         3.92 o                         
   5   1   7         30.02         24.32         3.25 o                         
 -10   2   7         32.37         34.24         1.91 o                         
  -9   2   7         33.13         35.24         2.68 o                         
  -8   2   7          8.25          6.10         2.10 o                         
  -7   2   7        212.06        208.60         6.20 o                         
  -6   2   7         41.83         44.29         2.77 o                         
  -5   2   7        287.76        285.12         7.39 o                         
  -4   2   7         44.92         41.37         2.50 o                         
  -3   2   7        562.42        533.37         9.65 o                         
  -2   2   7         44.54         39.85         2.84 o                         
  -1   2   7        208.17        196.86         4.97 o                         
   0   2   7         43.81         45.51         2.49 o                         
   1   2   7         22.38         28.93         2.12 o                         
   2   2   7        737.55        659.73        11.38 o                         
   3   2   7        283.23        290.32         8.34 o                         
   4   2   7        293.02        298.04         8.32 o                         
   5   2   7          0.75         -0.82         1.49 o                         
 -10   3   7         16.72         18.77         1.50 o                         
  -9   3   7         12.12          9.91         1.93 o                         
  -8   3   7         20.51         28.78         3.27 o                         
  -7   3   7        236.31        222.78         6.25 o                         
  -6   3   7          3.19         -1.96         1.96 o                         
  -5   3   7          7.23          4.71         2.61 o                         
  -4   3   7         50.34         52.16         3.10 o                         
  -3   3   7        722.43        718.61        10.23 o                         
  -2   3   7        242.89        233.36         5.94 o                         
  -1   3   7        134.36        121.32         3.97 o                         
   0   3   7          3.83          2.93         1.56 o                         
   1   3   7         24.20         22.21         1.51 o                         
   2   3   7         11.56         15.94         2.62 o                         
   3   3   7         96.00         71.10         4.94 o                         
   4   3   7          3.35          3.44         2.22 o                         
   5   3   7         23.61         29.23         3.73 o                         
 -10   4   7          4.08          1.81         1.29 o                         
  -9   4   7         26.27         21.11         2.13 o                         
  -8   4   7          1.08          1.89         2.29 o                         
  -7   4   7          0.48          0.85         1.45 o                         
  -6   4   7        133.60        125.24         4.53 o                         
  -5   4   7         59.33         47.75         3.01 o                         
  -4   4   7        255.72        212.67         5.79 o                         
  -3   4   7        921.13        850.91        11.78 o                         
  -2   4   7         14.33         10.42         1.88 o                         
  -1   4   7        427.81        409.91         7.08 o                         
   0   4   7        222.83        211.13         4.57 o                         
   1   4   7         45.08         37.01         4.08 o                         
   2   4   7        837.27        809.63        16.46 o                         
   3   4   7        524.04        523.42        12.73 o                         
   4   4   7        279.57        278.53         9.22 o                         
 -10   5   7        103.63        102.75         5.27 o                         
  -9   5   7        456.45        482.17         8.12 o                         
  -8   5   7        217.97        205.27         5.92 o                         
  -7   5   7         14.16          4.75         2.36 o                         
  -6   5   7        491.64        472.50         8.99 o                         
  -5   5   7        268.42        262.22         5.70 o                         
  -4   5   7          1.32         -0.98         2.22 o                         
  -3   5   7          8.78          6.58         2.01 o                         
  -2   5   7          0.76         -1.77         2.02 o                         
  -1   5   7        101.36        101.35         2.98 o                         
   0   5   7        719.60        700.40         7.96 o                         
   1   5   7        436.68        427.55         9.66 o                         
   2   5   7         26.21         31.10         3.83 o                         
   3   5   7          6.68          4.17         2.67 o                         
   4   5   7         22.91         19.63         2.18 o                         
  -9   6   7          1.92          3.46         1.77 o                         
  -8   6   7        122.37        113.29         5.02 o                         
  -7   6   7        198.33        197.18         6.46 o                         
  -6   6   7        136.37        129.91         4.68 o                         
  -5   6   7        112.87         94.21         3.70 o                         
  -4   6   7         29.71         26.86         1.94 o                         
  -3   6   7         18.43         20.72         1.72 o                         
  -2   6   7       2414.86       2383.98        17.60 o                         
  -1   6   7          0.43          1.21         1.42 o                         
   0   6   7        125.91        124.93         4.54 o                         
   1   6   7        595.06        574.00        11.27 o                         
   2   6   7         58.09         58.15         4.90 o                         
   3   6   7        144.37        145.19         6.46 o                         
   4   6   7          1.06         -1.55         1.84 o                         
  -9   7   7         87.09         88.51         3.50 o                         
  -8   7   7         78.63         94.62         4.86 o                         
  -7   7   7       1330.25       1367.91        21.08 o                         
  -6   7   7        349.07        351.29         8.78 o                         
  -5   7   7        387.86        351.36         7.51 o                         
  -4   7   7        239.32        223.00         5.18 o                         
  -3   7   7         63.49         62.92         2.53 o                         
  -2   7   7        548.02        533.28         7.57 o                         
  -1   7   7          2.58          5.74         2.23 o                         
   0   7   7       2738.42       2654.25        34.23 o                         
   1   7   7         59.89         53.63         4.28 o                         
   2   7   7         87.88         78.82         5.32 o                         
   3   7   7         29.66         28.61         4.36 o                         
   4   7   7         98.03        113.12         6.95 o                         
  -9   8   7        117.62        113.42         4.34 o                         
  -8   8   7        647.63        607.96        15.78 o                         
  -7   8   7        134.05        123.61         4.94 o                         
  -6   8   7        214.59        194.63         7.01 o                         
  -5   8   7          2.76          8.05         3.01 o                         
  -4   8   7         47.89         44.19         2.78 o                         
  -3   8   7         39.66         43.94         2.72 o                         
  -2   8   7          1.29          6.11         3.07 o                         
  -1   8   7        204.99        196.66         6.65 o                         
   0   8   7         61.39         54.82         3.99 o                         
   1   8   7        303.74        323.47         9.40 o                         
   2   8   7        238.79        243.04         8.49 o                         
   3   8   7          4.40          6.42         2.51 o                         
  -8   9   7        128.42        148.38         4.82 o                         
  -7   9   7        184.41        187.62         6.09 o                         
  -6   9   7        338.59        337.04         8.79 o                         
  -5   9   7        299.45        287.22         8.46 o                         
  -4   9   7        184.65        184.38         6.53 o                         
  -3   9   7         10.96          6.42         2.10 o                         
  -2   9   7        166.41        163.17         5.32 o                         
  -1   9   7       1781.16       1746.81        25.23 o                         
   0   9   7         53.20         52.43         3.88 o                         
   1   9   7        228.26        215.58         6.94 o                         
   2   9   7        143.07        160.11         6.75 o                         
   3   9   7         25.88         28.15         2.79 o                         
  -8  10   7        126.19        110.94         4.47 o                         
  -7  10   7          0.37          1.20         2.20 o                         
  -6  10   7          2.63          0.79         2.18 o                         
  -5  10   7        506.69        466.96        10.39 o                         
  -4  10   7        364.97        350.72         8.60 o                         
  -3  10   7        105.87        105.49         4.65 o                         
  -2  10   7          4.57          7.82         2.03 o                         
  -1  10   7          7.74          5.00         2.29 o                         
   0  10   7        126.41        123.58         5.13 o                         
   1  10   7        508.26        499.98         9.98 o                         
   2  10   7        288.93        304.35         8.44 o                         
  -7  11   7         45.51         39.63         3.62 o                         
  -6  11   7         13.20          7.76         2.61 o                         
  -5  11   7          4.12          3.09         2.22 o                         
  -4  11   7          9.21          5.86         2.32 o                         
  -3  11   7         31.63         31.57         2.81 o                         
  -2  11   7         73.23         79.63         3.88 o                         
  -1  11   7         28.95         28.87         2.90 o                         
   0  11   7          2.05          4.79         2.07 o                         
   1  11   7         25.44         26.39         2.65 o                         
   2  11   7         37.90         37.32         3.64 o                         
  -7  12   7         35.27         34.53         2.70 o                         
  -6  12   7          1.10          0.54         2.34 o                         
  -5  12   7        108.08        108.65         5.51 o                         
  -4  12   7         91.29         84.65         4.57 o                         
  -3  12   7        151.36        152.82         5.63 o                         
  -2  12   7         21.90         28.36         2.92 o                         
  -1  12   7          8.80         10.02         2.22 o                         
   0  12   7        366.17        381.14         7.57 o                         
   1  12   7        301.98        329.45         8.07 o                         
  -6  13   7        127.87        129.96         5.26 o                         
  -5  13   7        114.29        133.10         5.40 o                         
  -4  13   7        282.26        288.68         7.19 o                         
  -3  13   7         29.76         38.75         3.21 o                         
  -2  13   7         93.83         93.89         5.02 o                         
  -1  13   7          0.60         -0.27         2.25 o                         
   0  13   7        267.92        271.98         6.14 o                         
  -4  14   7         22.07         20.08         2.77 o                         
  -3  14   7          8.44          7.49         2.15 o                         
  -2  14   7         32.53         29.81         2.56 o                         
  -1  14   7          3.89          7.18         2.78 o                         
 -10   0   8          5.18         12.15         5.19 o                         
  -9   0   8        291.33        295.48         9.63 o                         
  -8   0   8         36.94         44.00         5.70 o                         
  -7   0   8        533.91        524.24        17.10 o                         
  -6   0   8        238.03        226.63        11.39 o                         
  -5   0   8        720.10        661.40        11.81 o                         
  -4   0   8        436.43        413.52         9.40 o                         
  -3   0   8          1.74          6.13         1.86 o                         
  -2   0   8         12.25          9.61         2.33 o                         
  -1   0   8        273.92        269.49         7.60 o                         
   0   0   8       3253.48       2961.75        36.22 o                         
   1   0   8        695.26        674.60        19.19 o                         
   2   0   8        559.74        546.54        15.21 o                         
   3   0   8          1.83          6.90         3.44 o                         
   4   0   8        452.47        554.31        13.51 o                         
 -10   1   8         23.00         20.82         2.79 o                         
  -9   1   8         50.51         48.43         3.21 o                         
  -8   1   8        614.74        609.45        12.50 o                         
  -7   1   8          0.59          0.55         2.66 o                         
  -6   1   8          5.48          7.04         2.07 o                         
  -5   1   8         11.51         17.20         2.11 o                         
  -4   1   8          9.38          8.76         2.24 o                         
  -3   1   8        250.83        239.90         4.68 o                         
  -2   1   8         56.85         58.23         2.57 o                         
  -1   1   8         28.45         26.25         1.98 o                         
   0   1   8        312.22        269.69         7.65 o                         
   1   1   8         16.30         10.62         2.48 o                         
   2   1   8          0.90         -2.00         2.00 o                         
   3   1   8         24.51         21.58         2.49 o                         
   4   1   8          2.25          4.90         1.77 o                         
 -10   2   8          3.95          7.81         2.19 o                         
  -9   2   8        110.47        112.65         4.24 o                         
  -8   2   8         72.33         75.14         4.75 o                         
  -7   2   8          2.53          1.01         2.09 o                         
  -6   2   8        101.24         95.42         6.00 o                         
  -5   2   8        430.62        423.41        10.20 o                         
  -4   2   8          2.40          3.31         1.62 o                         
  -3   2   8        792.20        781.61         8.55 o                         
  -2   2   8          0.98          1.13         2.32 o                         
  -1   2   8        186.77        172.09         4.68 o                         
   0   2   8        197.16        176.38         5.91 o                         
   1   2   8        594.97        544.58         9.51 o                         
   2   2   8        113.96        109.19         4.54 o                         
   3   2   8         50.51         63.88         3.42 o                         
   4   2   8         46.30         51.76         3.11 o                         
  -9   3   8        231.79        243.78         6.10 o                         
  -8   3   8        105.81        107.61         5.34 o                         
  -7   3   8        312.57        326.16         8.20 o                         
  -6   3   8        242.28        241.20         7.70 o                         
  -5   3   8         69.21         59.36         3.92 o                         
  -4   3   8        194.77        182.09         4.85 o                         
  -3   3   8        695.57        654.32         8.04 o                         
  -2   3   8        574.17        552.85         7.30 o                         
  -1   3   8         13.08          9.38         2.26 o                         
   0   3   8          2.84         -1.66         3.07 o                         
   1   3   8         75.59         67.11         4.00 o                         
   2   3   8          0.20         -0.15         2.13 o                         
   3   3   8         12.89         14.87         2.11 o                         
  -9   4   8         10.86          7.54         1.70 o                         
  -8   4   8         52.69         52.74         3.85 o                         
  -7   4   8         40.04         39.91         3.16 o                         
  -6   4   8          0.33         -0.19         2.40 o                         
  -5   4   8         14.41         17.03         2.61 o                         
  -4   4   8        955.93        905.12        13.10 o                         
  -3   4   8       1442.38       1424.89        13.17 o                         
  -2   4   8        229.88        215.84         5.99 o                         
  -1   4   8         80.89         81.58         4.07 o                         
   0   4   8        143.11        137.07         6.04 o                         
   1   4   8         38.66         37.02         3.37 o                         
   2   4   8         64.86         63.36         3.96 o                         
   3   4   8         46.58         50.21         3.20 o                         
  -9   5   8        399.63        424.94         8.42 o                         
  -8   5   8        409.81        418.43         9.34 o                         
  -7   5   8        232.21        228.95         5.99 o                         
  -6   5   8         53.81         50.50         4.61 o                         
  -5   5   8        246.44        229.73         7.54 o                         
  -4   5   8         13.59         14.00         2.57 o                         
  -3   5   8         25.52         25.09         2.63 o                         
  -2   5   8       1477.46       1437.13        13.70 o                         
  -1   5   8        193.12        178.57         5.68 o                         
   0   5   8        122.20        124.74         5.71 o                         
   1   5   8         25.83         21.36         2.92 o                         
   2   5   8         79.36         74.99         4.23 o                         
   3   5   8         23.46         32.55         2.51 o                         
  -9   6   8         68.82         69.75         4.38 o                         
  -8   6   8        307.05        322.08         9.84 o                         
  -7   6   8        169.15        172.63         6.13 o                         
  -6   6   8        110.14         97.08         5.52 o                         
  -5   6   8         16.65         19.57         2.85 o                         
  -4   6   8         87.96         91.75         4.38 o                         
  -3   6   8        112.95        115.11         5.10 o                         
  -2   6   8        417.39        391.19         7.21 o                         
  -1   6   8        244.94        233.76         7.23 o                         
   0   6   8       1200.02       1209.88        16.78 o                         
   1   6   8         95.55         99.08         6.52 o                         
   2   6   8         86.68         92.97         4.37 o                         
   3   6   8        210.31        225.13         6.27 o                         
  -9   7   8          5.86          4.17         2.90 o                         
  -8   7   8         13.54         11.55         2.18 o                         
  -7   7   8        155.15        152.99         6.11 o                         
  -6   7   8         96.85        103.45         5.09 o                         
  -5   7   8          6.83          2.75         1.94 o                         
  -4   7   8         10.57         11.99         2.32 o                         
  -3   7   8        153.43        137.37         7.70 o                         
  -2   7   8        253.93        250.31         6.50 o                         
  -1   7   8         38.87         42.96         3.74 o                         
   0   7   8          0.22          0.58         2.86 o                         
   1   7   8         10.92          5.35         2.50 o                         
   2   7   8         71.05         80.14         4.55 o                         
   3   7   8          7.14         15.44         3.22 o                         
  -8   8   8         21.30         35.10         3.44 o                         
  -7   8   8        101.34        100.76         4.84 o                         
  -6   8   8         13.53          9.49         2.47 o                         
  -5   8   8        101.55        102.65         4.78 o                         
  -4   8   8        624.98        641.08        11.38 o                         
  -3   8   8        312.33        313.13         8.67 o                         
  -2   8   8        347.49        323.25         8.06 o                         
  -1   8   8       1105.16       1113.17        18.65 o                         
   0   8   8         71.61         73.06         5.63 o                         
   1   8   8        308.63        332.37        12.37 o                         
   2   8   8         56.79         49.35         3.98 o                         
  -8   9   8          3.68         -0.09         2.49 o                         
  -7   9   8         11.19         10.68         2.04 o                         
  -6   9   8         22.87         19.61         2.89 o                         
  -5   9   8        290.12        261.90         7.51 o                         
  -4   9   8        315.93        304.96         8.37 o                         
  -3   9   8        214.40        217.93         6.62 o                         
  -2   9   8        188.93        171.91         6.71 o                         
  -1   9   8        130.12        127.04         5.90 o                         
   0   9   8         29.52         33.67         3.47 o                         
   1   9   8         45.60         46.19         3.97 o                         
   2   9   8         64.88         81.26         3.77 o                         
  -7  10   8          2.35         -0.26         2.36 o                         
  -6  10   8         93.92         79.98         4.22 o                         
  -5  10   8         29.55         31.65         2.82 o                         
  -4  10   8         24.20         30.67         3.37 o                         
  -3  10   8        140.15        147.45         6.17 o                         
  -2  10   8        224.20        227.74         8.13 o                         
  -1  10   8         40.01         36.10         3.34 o                         
   0  10   8         20.22         20.61         2.44 o                         
   1  10   8        224.97        243.10         7.58 o                         
  -6  11   8        254.57        263.22         7.18 o                         
  -5  11   8         15.39          6.53         2.52 o                         
  -4  11   8        462.18        453.83        10.64 o                         
  -3  11   8        394.62        399.91         9.00 o                         
  -2  11   8         76.32         79.67         4.38 o                         
  -1  11   8         89.63         89.12         4.80 o                         
   0  11   8          6.23          6.09         2.67 o                         
  -5  12   8          0.55          4.81         2.12 o                         
  -4  12   8         90.77         83.61         4.45 o                         
  -3  12   8          1.98          1.43         2.20 o                         
  -2  12   8         51.30         50.99         3.55 o                         
  -1  12   8         62.99         63.39         3.37 o                         
  -4  13   8        340.00        375.86        17.33 o                         
  -3  13   8        373.03        447.23        13.32 o                         
  -2  13   8         30.06         44.79         5.34 o                         
  -9   1   9         44.40         51.70         2.74 o                         
  -8   1   9         84.85         84.46         4.62 o                         
  -7   1   9         10.69         11.06         2.47 o                         
  -6   1   9        114.00        105.50         5.92 o                         
  -5   1   9        916.25        900.98        15.56 o                         
  -4   1   9        333.35        341.72         7.89 o                         
  -3   1   9          0.27          2.28         3.32 o                         
  -2   1   9         39.86         31.78         2.67 o                         
  -1   1   9         75.43         64.32         3.87 o                         
   0   1   9         12.31         11.89         2.13 o                         
   1   1   9         65.96         56.72         2.80 o                         
   2   1   9         17.02         14.75         1.68 o                         
  -9   2   9        167.64        174.17         5.16 o                         
  -8   2   9         48.06         46.68         3.63 o                         
  -7   2   9         54.87         44.42         3.47 o                         
  -6   2   9         11.63          6.75         2.58 o                         
  -5   2   9        667.93        674.92        14.91 o                         
  -4   2   9        153.08        152.39         6.27 o                         
  -3   2   9        694.10        680.89        11.27 o                         
  -2   2   9        230.96        223.43         6.68 o                         
  -1   2   9         64.28         64.57         4.36 o                         
   0   2   9        459.49        451.73         8.81 o                         
   1   2   9          1.12          3.02         1.80 o                         
   2   2   9        320.72        336.76         5.52 o                         
  -9   3   9        122.36        119.58         8.89 o                         
  -8   3   9         10.08          8.03         1.93 o                         
  -7   3   9          5.96          6.09         2.20 o                         
  -6   3   9         30.15         25.65         4.02 o                         
  -5   3   9          5.19          4.01         3.14 o                         
  -4   3   9       1119.87       1143.86        18.82 o                         
  -3   3   9          1.81          1.66         2.62 o                         
  -2   3   9        206.95        194.72         6.14 o                         
  -1   3   9         37.61         39.00         3.96 o                         
   0   3   9         69.13         61.16         4.56 o                         
   1   3   9         14.71         13.58         2.56 o                         
   2   3   9         60.13         59.95         2.90 o                         
  -9   4   9        114.68        137.12         5.91 o                         
  -8   4   9         93.17         98.75         3.81 o                         
  -7   4   9         55.21         58.11         3.26 o                         
  -6   4   9         83.45         88.15         6.24 o                         
  -5   4   9        805.88        800.70        20.61 o                         
  -4   4   9        430.01        402.28        11.41 o                         
  -3   4   9        582.87        584.01        13.64 o                         
  -2   4   9        412.97        406.71         9.94 o                         
  -1   4   9        538.76        541.97        11.32 o                         
   0   4   9        233.16        260.24         6.56 o                         
   1   4   9        298.33        312.34         7.54 o                         
   2   4   9         97.53         97.31         3.74 o                         
  -8   5   9         62.30         61.36         4.04 o                         
  -7   5   9         51.97         47.28         3.40 o                         
  -6   5   9         26.08         25.17         3.90 o                         
  -5   5   9          0.10         -0.66         5.00 o                         
  -4   5   9        193.79        188.19         7.89 o                         
  -3   5   9        245.70        257.17        10.12 o                         
  -2   5   9         18.48         16.97         3.17 o                         
  -1   5   9         54.79         64.17         3.90 o                         
   0   5   9          3.34          3.57         2.05 o                         
   1   5   9         15.91         15.87         2.48 o                         
   2   5   9         66.06         80.66         3.53 o                         
  -8   6   9          8.23          9.61         3.61 o                         
  -7   6   9         84.43         83.71         4.34 o                         
  -6   6   9        355.90        334.79         8.87 o                         
  -5   6   9         24.36         24.38         3.79 o                         
  -4   6   9        221.84        223.74         7.69 o                         
  -3   6   9        108.53        111.38         7.25 o                         
  -2   6   9        636.62        626.70        12.42 o                         
  -1   6   9         39.89         40.94         3.14 o                         
   0   6   9         14.70         10.58         2.71 o                         
   1   6   9        278.03        308.78         8.08 o                         
  -8   7   9          9.07         11.11         3.09 o                         
  -7   7   9        754.86        803.44        14.06 o                         
  -6   7   9         58.29         57.79         5.95 o                         
  -5   7   9         25.42         19.77         3.71 o                         
  -4   7   9          1.55          0.61         2.25 o                         
  -3   7   9         42.60         43.78         3.38 o                         
  -2   7   9         96.86        101.25         5.31 o                         
  -1   7   9        139.41        145.07         5.81 o                         
   0   7   9        179.31        205.52         5.96 o                         
   1   7   9         29.38         25.97         2.78 o                         
  -7   8   9         19.43         17.46         2.17 o                         
  -6   8   9        167.56        163.39         5.67 o                         
  -5   8   9         38.02         38.99         2.92 o                         
  -4   8   9          0.12          1.17         2.05 o                         
  -3   8   9          4.66          2.36         1.10 o                         
  -2   8   9        349.17        349.63         9.45 o                         
  -1   8   9        184.22        194.47         6.27 o                         
   0   8   9         30.42         40.07         3.53 o                         
   1   8   9        165.87        215.21         7.32 o                         
  -7   9   9         37.19         26.32         3.86 o                         
  -6   9   9        104.65        102.02         4.25 o                         
  -5   9   9         31.00         31.70         3.69 o                         
  -4   9   9         61.99         70.46         3.97 o                         
  -3   9   9          0.51         -1.75         2.37 o                         
  -2   9   9          0.86          1.75         2.29 o                         
  -1   9   9         86.58         87.60         5.10 o                         
   0   9   9         23.83         27.83         2.56 o                         
  -6  10   9        229.54        226.84        13.79 o                         
  -5  10   9        304.36        315.37         7.60 o                         
  -4  10   9        211.49        218.45         6.79 o                         
  -3  10   9        392.82        425.27         9.63 o                         
  -2  10   9          7.19          1.14         1.75 o                         
  -1  10   9        446.76        515.88        10.24 o                         
  -4  11   9         43.02         51.66         5.06 o                         
  -3  11   9        164.87        184.50         7.25 o                         
  -2  11   9         59.90         68.56         7.75 o                         
  -8   0  10        111.52        118.00         6.92 o                         
  -7   0  10       1366.60       1532.44        25.20 o                         
  -6   0  10        320.72        366.65        14.70 o                         
  -5   0  10        906.23        989.85        25.92 o                         
  -4   0  10         23.18         20.08         3.46 o                         
  -3   0  10        272.13        283.67         8.98 o                         
  -2   0  10       1204.50       1308.96        19.89 o                         
  -1   0  10         89.00        104.09         5.56 o                         
   0   0  10        515.60        520.37        10.68 o                         
   1   0  10        242.44        267.78         8.58 o                         
  -8   1  10         85.22         78.95         3.49 o                         
  -7   1  10         48.06         50.59         2.97 o                         
  -6   1  10        286.57        284.41         9.40 o                         
  -5   1  10        246.24        230.82         9.12 o                         
  -4   1  10          7.42          2.45         2.20 o                         
  -3   1  10          0.71          0.74         1.48 o                         
  -2   1  10        208.14        202.17         5.43 o                         
  -1   1  10         29.70         25.80         2.29 o                         
   0   1  10          3.69          3.93         1.51 o                         
   1   1  10         11.05         12.58         1.76 o                         
  -8   2  10        171.02        191.43         5.29 o                         
  -7   2  10        568.42        626.86        11.10 o                         
  -6   2  10        755.54        787.30        15.83 o                         
  -5   2  10         48.13         48.08         6.74 o                         
  -4   2  10          8.50          6.77         2.52 o                         
  -3   2  10         11.24         10.81         2.41 o                         
  -2   2  10        190.19        199.59         5.73 o                         
  -1   2  10        435.43        430.40         7.88 o                         
   0   2  10         71.16         69.51         3.15 o                         
   1   2  10        173.48        194.12         6.34 o                         
  -8   3  10         78.23         72.99         3.01 o                         
  -7   3  10         66.01         64.25         3.40 o                         
  -6   3  10         88.15         83.67         7.43 o                         
  -5   3  10        677.54        687.94        22.78 o                         
  -4   3  10          3.50          2.90         3.56 o                         
  -3   3  10          9.85          6.44         2.66 o                         
  -2   3  10        261.96        256.06         7.15 o                         
  -1   3  10         11.39         11.78         1.89 o                         
   0   3  10          2.53          1.78         1.86 o                         
  -8   4  10          3.03         10.66         3.39 o                         
  -7   4  10          2.50          3.27         2.47 o                         
  -6   4  10          3.15          7.17         2.84 o                         
  -5   4  10         98.48        107.88         7.14 o                         
  -4   4  10         75.85         74.87         6.51 o                         
  -3   4  10         16.59         20.71         3.36 o                         
  -2   4  10         19.53         21.50         2.52 o                         
  -1   4  10         24.18         26.97         2.58 o                         
   0   4  10         91.72         98.57         4.92 o                         
  -7   5  10         25.16         26.96         3.29 o                         
  -6   5  10          5.67          5.52         2.10 o                         
  -5   5  10        119.26        118.24         6.45 o                         
  -4   5  10         43.35         44.55         3.50 o                         
  -3   5  10         37.73         37.93         4.04 o                         
  -2   5  10          1.47          0.51         2.21 o                         
  -1   5  10          7.95          7.04         1.96 o                         
   0   5  10         13.23         11.60         2.29 o                         
  -7   6  10        193.13        215.79         9.19 o                         
  -6   6  10          1.16          4.48         2.45 o                         
  -5   6  10        191.44        198.80         9.94 o                         
  -4   6  10        676.77        679.59        11.20 o                         
  -3   6  10        212.78        221.18         7.20 o                         
  -2   6  10        128.46        134.96         5.48 o                         
  -1   6  10        364.22        425.85         8.57 o                         
  -6   7  10          1.53          0.29         1.99 o                         
  -5   7  10         21.61         27.12         2.70 o                         
  -4   7  10          9.43          5.50         1.77 o                         
  -3   7  10          2.16          0.58         2.42 o                         
  -2   7  10         53.83         57.77         3.41 o                         
  -1   7  10          7.61          5.41         5.97 o                         
  -6   8  10        339.56        380.67        11.63 o                         
  -5   8  10        273.79        293.46        10.99 o                         
  -4   8  10        172.38        194.26         7.83 o                         
  -3   8  10        141.35        152.22         5.66 o                         
  -2   8  10        363.10        413.71        12.65 o                         
  -6   1  11        150.35        146.19         7.85 o                         
  -5   1  11          1.49          8.51         8.83 o                         
  -4   1  11         29.40         31.98         3.59 o                         
  -3   1  11         20.45         22.79         2.47 o                         
  -2   1  11         29.65         29.15         2.45 o                         
  -6   2  11        181.10        185.47         6.33 o                         
  -5   2  11        559.83        598.58        16.61 o                         
  -4   2  11        433.09        450.48        14.77 o                         
  -3   2  11         93.56        104.28         5.04 o                         
  -2   2  11        311.43        339.26         9.73 o                         
  -6   3  11          2.30          4.41         1.91 o                         
  -5   3  11          2.66          2.10         2.30 o                         
  -4   3  11         14.85         16.56         3.59 o                         
  -3   3  11         65.10         58.37         3.82 o                         
  -2   3  11          0.07          4.70         1.86 o                         
  -6   4  11        317.01        340.46        11.10 o                         
  -5   4  11         83.80         96.95         5.38 o                         
  -4   4  11        466.22        500.59        17.45 o                         
  -3   4  11        702.50        774.90        14.24 o                         
  -5   5  11          8.27          5.75         2.26 o                         
  -4   5  11        119.53        117.84         6.76 o                         
                                                                                
